# Supplementary material for: CGHnormaliter: an iterative strategy to enhance normalization of array CGH data with imbalanced aberrations
Source: BMC Genomics. 2009 Aug 26;10:401. doi: 10.1186/1471-2164-10-401 (PMC2748095; doi:10.1186/1471-2164-10-401)
Supplement: Additional file 1 — Array CGH data of lymphoblastic leukemia (ALL). Dataset containing the raw intensities of 8 ALL samples analyzed using 32 K BAC arrays [16]. [file 1471-2164-10-401-S1.txt]

CloneID	Chromosome	StartPosition	EndPosition	Case1.Cy5	Case1.Cy3	Case2.Cy5	Case2.Cy3	Case3.Cy5	Case3.Cy3	Case4.Cy5	Case4.Cy3	Case5.Cy5	Case5.Cy3	Case6.Cy5	Case6.Cy3	Case7.Cy5	Case7.Cy3	Case8.Cy5	Case8.Cy3
RP11-34P13	1	1	254479	279	294	NA	NA	541	390	NA	NA	417	455	446	490	505	329	562	351
RP11-379K15	1	95421	244136	1815	2269	2793	3996	1529	1167	1583	1736	2123	3802	2288	3188	1555	1418	1432	1320
RP11-776O18	1	357737	465038	387	349	429	362	696	340	420	354	452	577	511	581	522	306	548	340
RP11-45C18	1	579118	696613	786	734	900	735	NA	NA	774	741	799	1395	1049	1365	1050	892	1063	675
RP11-242B5	1	606617	711982	2955	4158	4478	5229	927	723	2736	4341	3120	5153	3860	5913	601	585	1029	971
RP13-586C17	1	619355	783174	NA	NA	823	841	664	447	547	786	699	843	NA	NA	680	456	794	553
RP11-414L23	1	658751	846904	630	937	959	744	1052	691	829	746	703	939	866	1125	1075	707	1065	1008
RP11-206L10	1	672813	852341	2149	3047	6524	8206	6592	6634	5632	7074	6404	8781	5622	7948	6485	6576	5706	6412
RP11-13F13	1	786572	916234	242	237	NA	NA	NA	NA	NA	NA	421	456	369	435	341	209	402	316
CTD-2200D4	1	823522	982484	893	1160	697	859	NA	NA	717	743	763	849	729	1047	342	254	392	418
CTD-2561F13	1	1101602	1341360	NA	NA	152	161	NA	NA	157	127	NA	NA	130	172	NA	NA	NA	NA
RP13-548M18	1	1546041	1585512	425	552	NA	NA	487	320	388	509	439	639	551	633	422	340	603	527
RP11-730K14	1	1664960	1844239	NA	NA	349	376	606	316	371	409	NA	NA	444	491	197	147	528	358
RP11-1113I16	1	1674660	1822839	96	109	NA	NA	215	128	106	110	96	124	NA	NA	194	137	208	169
RP11-798H13	1	1777072	1965567	96	97	176	147	NA	NA	154	120	NA	NA	NA	NA	238	129	274	168
RP11-722H19	1	1924205	2120036	NA	NA	NA	NA	NA	NA	76	61	NA	NA	NA	NA	NA	NA	NA	NA
RP11-547D24	1	1938766	2053516	77	78	118	110	NA	NA	131	107	NA	NA	159	119	149	98	NA	NA
RP11-457C2	1	2010680	2179451	522	609	692	798	1419	1431	946	1141	NA	NA	858	1178	1648	1399	1667	1453
RP11-471D4	1	2074535	2235860	155	164	182	197	NA	NA	182	219	198	217	241	277	280	167	379	263
RP11-181G12	1	2081232	2274705	221	193	310	303	555	331	308	296	356	390	398	397	508	335	615	344
RP11-83K22	1	2187928	2356539	86	71	NA	NA	NA	NA	126	109	124	122	163	126	NA	NA	175	91
CTD-2554A16	1	2308457	2545197	110	112	182	202	129	52	170	160	179	168	198	224	99	55	118	60
RP11-740P5	1	2720081	2828912	740	1016	844	1190	721	653	883	1425	1066	1115	1228	1778	787	629	984	747
RP11-809B17	1	2865914	3034294	265	310	378	397	672	422	434	402	397	470	NA	NA	656	471	738	492
RP11-333E3	1	2885694	3045749	239	274	338	434	433	450	328	447	281	351	420	544	518	484	737	514
RP11-427H21	1	2946306	3034294	1575	1831	1732	2007	1851	1396	1816	2228	1644	2187	NA	NA	1712	1497	1563	1470
RP11-335G22	1	3149962	3307570	70	78	101	108	NA	NA	NA	NA	NA	NA	NA	NA	176	110	152	98
RP11-730M7	1	3175749	3356973	271	319	385	413	672	507	428	506	416	590	504	509	648	458	667	561
RP11-736G9	1	3241103	3406530	450	430	671	672	1028	614	583	533	561	670	686	738	913	723	952	694
RP11-168F9	1	3312095	3488186	NA	NA	NA	NA	NA	NA	NA	NA	NA	NA	NA	NA	NA	NA	136	82
RP11-151F10	1	3386095	3547473	80	79	121	96	NA	NA	80	88	84	129	NA	NA	NA	NA	NA	NA
RP11-631K6	1	3600497	3743996	230	258	347	312	NA	NA	NA	NA	286	303	NA	NA	282	212	503	332
RP11-380E2	1	3680610	3826505	135	149	160	149	270	191	117	138	NA	NA	156	170	266	194	282	186
RP13-497J3	1	3683499	3844824	NA	NA	60	68	NA	NA	NA	NA	NA	NA	NA	NA	NA	NA	117	78
RP11-718D19	1	3927454	4121175	682	800	781	956	2269	1684	763	885	891	1210	933	1169	1744	1445	2373	2134
RP11-727K9	1	4009569	4220993	424	562	551	787	658	442	456	496	494	696	443	585	539	450	493	467
CTD-2025I16	1	4116947	4262249	NA	NA	321	318	387	204	274	272	336	414	359	356	339	221	368	246
RP11-118P10	1	4150383	4295554	570	548	559	697	1157	758	557	684	610	879	651	840	1260	894	1305	858
RP11-447M5	1	4181529	4357953	85	93	NA	NA	NA	NA	96	110	NA	NA	98	145	NA	NA	225	160
RP11-312L8	1	4187680	4357953	278	322	394	467	NA	NA	297	259	291	485	365	453	457	268	NA	NA
RP11-168B8	1	4230981	4406340	1490	1733	1196	1581	2549	2072	1226	1610	1505	2242	1636	2194	2120	1661	2438	2267
RP11-738K22	1	4233971	4446587	923	1275	NA	NA	2223	1729	634	1090	1102	1495	1294	1808	2266	2003	2669	2562
RP11-818B16	1	4357954	4579734	2386	3016	2850	4220	3247	2878	2283	3672	3157	4595	3673	5547	3181	3305	3487	3774
RP11-467K11	1	4629892	4792852	462	466	634	717	NA	NA	590	563	593	748	795	788	1109	784	1309	883
RP11-236D20	1	4664379	4831219	562	678	604	781	685	494	588	781	765	819	586	933	702	563	824	707
RP11-493P12	1	4705759	4891672	1436	2220	1382	2187	1028	834	1210	2036	NA	NA	1497	2683	920	734	1105	839
RP11-58I24	1	4732638	4908624	661	574	907	945	1762	1142	928	890	999	1250	1096	1319	1291	895	1729	1176
RP11-135B10	1	4934916	5111980	1037	1695	1477	1536	2384	2175	1096	1490	1041	1514	1288	1841	1741	1790	2249	2303
CTD-2028L18	1	4961498	5106532	611	828	658	1029	788	678	598	797	650	964	539	825	653	563	899	903
RP11-808E8	1	5098863	5300746	697	823	836	1074	1057	732	552	693	NA	NA	961	1309	1032	845	1084	813
RP11-792G14	1	5117967	5142732	NA	NA	NA	NA	NA	NA	NA	NA	NA	NA	NA	NA	NA	NA	107	67
RP11-777F23	1	5130884	5300746	282	267	280	383	547	363	269	359	296	384	319	460	584	426	763	619
RP11-245D8	1	5135454	5302459	191	218	NA	NA	313	189	NA	NA	193	233	206	284	270	184	335	223
CTD-2338G21	1	5244355	5336898	113	134	NA	NA	NA	NA	116	115	NA	NA	NA	NA	178	116	219	138
RP11-230F23	1	5427634	5578010	975	1463	1390	1805	1599	1250	1115	1492	1527	1951	1131	1665	1454	1328	1412	1449
RP11-154H17	1	5520278	5683480	1292	1002	1458	1534	2954	1560	1584	1513	1739	2185	1719	1740	1975	1692	2701	1929
RP11-796A7	1	5600955	5787157	908	1095	1224	1526	1520	1191	676	1040	NA	NA	NA	NA	1185	939	1466	1392
RP11-301K13	1	5725374	5934165	428	429	581	587	1290	696	503	584	690	756	680	759	1257	768	1380	926
RP11-33M12	1	5824356	5962228	487	498	701	879	888	614	465	496	804	792	613	757	830	510	975	589
RP11-618E8	1	5883735	6057323	NA	NA	163	149	285	130	152	162	NA	NA	NA	NA	NA	NA	278	174
RP11-668O13	1	6051168	6155082	NA	NA	NA	NA	293	140	132	115	169	170	199	230	305	194	304	202
RP11-815E1	1	6057324	6192074	598	708	941	997	992	699	798	815	905	1025	823	913	919	683	950	656
RP11-715N23	1	6123617	6258744	314	340	NA	NA	338	252	304	291	320	480	411	496	387	290	564	429
RP11-58A11	1	6423652	6599669	171	209	216	260	334	201	235	329	212	279	268	310	290	202	354	278
RP11-719E21	1	6520135	6581856	NA	NA	224	222	228	175	162	197	166	219	198	217	225	159	282	181
RP11-36K18	1	6569562	6755591	NA	NA	NA	NA	NA	NA	NA	NA	NA	NA	NA	NA	123	67	NA	NA
RP11-593O14	1	6699167	6886037	374	402	503	762	561	419	552	692	NA	NA	517	748	530	479	554	469
RP11-312B8	1	6773031	6990031	938	967	1113	1271	1156	672	895	843	1003	1284	1053	1253	1157	791	1027	787
RP11-334N17	1	6857208	7033633	255	281	266	351	370	200	217	234	298	347	284	365	NA	NA	375	240
RP11-492B24	1	6971973	7213461	1024	1411	888	1360	1514	1255	734	1019	1112	1616	1267	1593	1651	1411	1696	1598
RP11-185M23	1	7099278	7286982	NA	NA	175	253	231	108	167	175	165	237	NA	NA	NA	NA	158	91
RP11-600H17	1	7239204	7339661	382	375	NA	NA	811	485	398	458	NA	NA	511	661	722	535	770	530
RP11-63P6	1	7366403	7472850	613	712	1116	1422	1182	954	576	786	1050	1423	602	928	1153	973	992	903
RP11-765A6	1	7425623	7605939	1036	1017	1297	1741	1275	1290	803	923	1250	1506	1113	1413	1121	1143	1194	1060
RP11-92O17	1	7549891	7758774	639	694	656	749	807	529	490	428	581	890	632	777	579	421	645	610
RP11-442P22	1	7587010	7741387	2401	3727	2415	3392	1519	1418	1806	2775	2443	3999	2559	3777	1618	1552	1653	1586
RP11-780N18	1	7639330	7767538	697	965	587	770	974	710	639	767	766	781	833	1007	874	790	995	995
RP11-620C9	1	7758775	7939077	NA	NA	307	417	NA	NA	NA	NA	269	433	343	477	303	219	456	434
RP11-767K22	1	7875038	8060023	727	949	831	1282	1192	958	1195	1691	1145	1749	1405	1969	965	1096	1185	1288
RP11-478I22	1	7970681	8159957	617	945	735	1146	1017	854	784	1134	808	1397	946	1238	919	869	1182	1321
RP11-65A16	1	8137673	8288423	489	551	654	711	900	570	379	421	NA	NA	614	744	799	578	957	663
RP11-126I6	1	8258420	8459004	292	439	437	642	469	409	296	380	469	559	372	456	372	293	552	462
RP11-327P18	1	8380422	8573597	842	1234	930	1491	1382	1254	788	1447	678	806	751	1069	973	891	1074	1137
RP11-238I19	1	8483340	8674020	440	459	529	627	819	457	412	390	339	639	550	682	654	516	758	656
RP11-792B5	1	8633705	8824887	352	415	464	532	750	473	452	397	NA	NA	541	648	655	608	847	713
RP11-651I10	1	8693208	8893046	205	344	231	315	NA	NA	188	261	200	268	219	269	316	284	300	303
CTD-2135G4	1	8761995	8869044	NA	NA	NA	NA	NA	NA	72	72	NA	NA	NA	NA	120	69	98	54
RP11-811K4	1	8869045	9069381	700	969	657	919	NA	NA	740	962	719	1056	1122	1498	639	501	846	666
RP11-175M7	1	9016291	9181833	92	102	142	157	249	122	NA	NA	NA	NA	135	168	209	130	218	147
RP11-315O13	1	9025983	9181833	297	399	437	554	509	384	410	493	454	648	403	657	489	415	NA	NA
RP11-371H14	1	9120834	9298868	163	187	NA	NA	NA	NA	NA	NA	287	346	NA	NA	408	338	NA	NA
RP11-476D13	1	9214979	9384930	295	255	256	398	NA	NA	221	292	274	388	336	397	264	212	NA	NA
RP11-813J5	1	9660898	9794475	153	149	172	196	326	168	188	168	205	246	NA	NA	258	171	337	192
CTD-2180D18	1	9665879	9899090	130	135	NA	NA	NA	NA	132	138	134	159	NA	NA	231	147	246	178
CTD-2333B22	1	9771970	9887749	NA	NA	232	246	387	236	191	267	NA	NA	404	509	319	250	354	282
RP11-84A14	1	9791315	9977126	NA	NA	NA	NA	NA	NA	NA	NA	NA	NA	58	82	112	67	133	99
RP11-807G9	1	9821722	10000530	198	254	NA	NA	513	336	NA	NA	NA	NA	268	391	461	384	523	453
RP11-627J24	1	9842317	10000530	320	431	379	519	905	718	323	519	NA	NA	442	533	714	627	949	926
RP11-428A21	1	10041800	10215415	429	533	489	652	632	469	389	479	499	820	519	836	612	508	730	580
RP11-468C3	1	10149747	10340105	221	197	253	290	703	451	277	317	283	401	NA	NA	620	467	806	654
RP11-473K14	1	10311615	10494132	344	480	494	635	704	568	354	547	384	514	NA	NA	757	680	1030	973
RP11-740P20	1	10515258	10678646	1222	2038	2110	2648	1594	1373	1993	2799	1687	2168	NA	NA	1385	1150	1551	1580
RP11-772D16	1	10639077	10794185	338	357	485	562	503	279	311	401	438	465	NA	NA	407	261	444	281
RP11-27K11	1	10838111	11057241	591	530	770	827	1050	644	794	811	837	949	988	1086	790	530	1062	711
RP11-829B14	1	10976097	11169684	211	237	NA	NA	734	582	NA	NA	239	336	249	344	537	525	503	481
RP11-663A20	1	11047387	11183731	479	664	NA	NA	796	710	532	812	612	892	576	769	740	616	1122	1063
RP11-594M7	1	11124777	11293605	143	191	166	199	289	174	155	180	136	215	171	230	283	215	310	249
RP11-801C23	1	11146757	11391907	675	866	911	1232	1269	977	641	751	731	1015	NA	NA	1064	841	1195	1009
RP11-563B4	1	11207081	11371835	1108	1367	1692	2005	3049	2560	1613	1909	1685	2147	1724	2133	2711	2817	2478	2431
RP11-95P22	1	11323043	11496607	375	426	NA	NA	595	427	342	487	361	505	410	541	607	468	878	716
RP11-720E9	1	11368939	11546543	NA	NA	NA	NA	514	326	298	303	NA	NA	427	555	540	411	568	426
RP11-610P4	1	11447655	11621599	308	364	587	608	526	310	343	350	432	568	342	424	488	364	445	317
CTD-2330M11	1	11496613	11603862	141	128	234	208	NA	NA	252	201	NA	NA	NA	NA	315	211	350	197
RP11-313K24	1	11566733	11754749	53	66	NA	NA	NA	NA	NA	NA	NA	NA	NA	NA	NA	NA	NA	NA
RP11-505J17	1	11631349	11771410	812	1191	900	1288	527	408	798	1153	832	1011	898	1194	458	403	583	578
RP11-196P5	1	11785508	11941220	688	903	717	924	491	365	575	798	792	1084	897	986	483	417	686	549
RP11-613L5	1	11908458	12064653	269	226	NA	NA	287	152	NA	NA	NA	NA	NA	NA	248	165	283	180
RP11-654N5	1	12062076	12236504	929	1710	954	1054	1392	1110	858	1051	1355	1762	1289	1789	1234	1179	1289	1247
RP11-456P13	1	12166900	12434417	227	249	239	352	593	380	178	244	233	345	318	398	489	439	533	450
RP11-724G7	1	12342047	12531076	440	663	577	674	641	551	851	1486	918	1300	916	1357	699	642	800	644
RP11-333P22	1	12354959	12531076	847	1025	800	1218	1460	1283	591	809	966	1469	927	1311	NA	NA	1621	1640
RP11-610K11	1	12434418	12600000	NA	NA	271	333	374	190	NA	NA	222	232	NA	NA	323	223	389	259
RP11-675L6	1	12625910	12801955	372	368	320	397	565	326	218	240	347	469	334	432	442	332	535	465
RP11-583G23	1	12741739	12953456	669	610	956	976	NA	NA	858	752	1030	1065	NA	NA	1224	674	969	887
RP11-785E7	1	12953457	13093352	NA	NA	NA	NA	NA	NA	NA	NA	NA	NA	NA	NA	95	59	NA	NA
RP11-527B16	1	12966618	13079465	NA	NA	NA	NA	NA	NA	NA	NA	NA	NA	NA	NA	NA	NA	224	154
RP11-707I5	1	13075472	13262718	NA	NA	NA	NA	662	348	NA	NA	NA	NA	NA	NA	655	442	NA	NA
RP11-615K4	1	13387490	13575935	NA	NA	NA	NA	175	86	NA	NA	NA	NA	99	125	179	116	NA	NA
RP11-572B23	1	13550225	13709230	741	950	839	1268	828	781	846	1240	1030	1578	924	1198	707	660	827	655
RP11-649J6	1	13642800	13844992	183	200	209	297	NA	NA	183	221	209	306	215	288	381	320	355	302
RP11-470E2	1	13826686	14020574	895	989	990	1420	821	488	615	768	741	931	988	1164	697	506	806	606
RP11-714G17	1	14009316	14202613	1715	2551	1609	2417	3259	2806	1528	2764	1880	2766	2052	2843	2475	2648	3573	4233
RP11-181N12	1	14159968	14326604	243	282	266	314	584	371	235	283	NA	NA	285	395	540	402	693	465
RP11-399N4	1	14359850	14576483	516	627	762	860	828	514	472	722	NA	NA	707	1029	644	520	860	639
RP11-666O15	1	14424506	14466245	167	158	127	165	NA	NA	136	165	109	212	NA	NA	129	88	NA	NA
RP11-86F11	1	14519848	14679807	207	223	NA	NA	405	239	226	279	231	301	262	350	478	351	607	521
RP11-19M4	1	14528238	14649571	3369	3841	2791	2821	1416	1010	3895	4531	2862	4093	4120	4534	1429	1078	1653	1121
RP11-554C10	1	14644461	14814182	684	725	743	832	2338	1466	957	1042	1009	1429	1184	1504	2100	1650	2241	1829
RP11-739P13	1	14713766	14881350	NA	NA	449	510	821	462	349	330	409	550	465	600	759	555	NA	NA
RP11-315J13	1	14856864	15022385	521	588	622	809	474	327	547	553	647	885	775	1024	419	320	481	331
RP11-664N16	1	14882930	15104430	215	254	232	318	NA	NA	186	266	230	320	250	361	334	257	NA	NA
RP11-408B19	1	14941569	15138583	1219	1617	1326	1738	1267	1129	1084	1516	1217	1698	1135	1384	NA	NA	1411	1382
RP11-164M5	1	15038205	15224225	675	810	861	1063	1288	871	822	889	982	1181	906	1033	1191	840	1387	1010
RP11-293E7	1	15155132	15363530	1333	1752	1997	2454	2299	1653	1206	1440	1574	2135	1698	2151	2284	2175	2762	2748
RP11-486C1	1	15247900	15419121	1257	1895	1159	2026	1085	851	1313	2298	1927	2430	1982	2745	929	774	1145	904
RP11-797I16	1	15395307	15600631	1210	1830	1404	2051	1518	1114	1008	1041	1140	1840	1207	1586	1450	1509	1457	1265
RP11-496L9	1	15482190	15705116	1217	1846	1209	1905	1256	986	908	1528	1376	2121	1298	1999	858	683	757	900
RP11-796I8	1	15625437	15798529	826	1544	1075	1583	1085	898	920	1391	1206	1690	1260	1914	875	791	1186	1525
RP11-566D22	1	15773279	15966655	1061	1553	1229	1501	922	918	1068	1478	1368	1700	1267	1723	880	728	997	999
RP11-192I18	1	15865843	16024135	109	124	143	158	NA	NA	137	152	NA	NA	NA	NA	138	100	NA	NA
RP11-794A1	1	15955003	16076663	NA	NA	NA	NA	203	112	NA	NA	NA	NA	NA	NA	215	130	211	140
RP11-411G18	1	16040829	16212320	201	185	265	269	273	143	213	215	NA	NA	253	286	NA	NA	275	183
RP11-276H7	1	16182059	16350435	NA	NA	238	230	NA	NA	171	146	NA	NA	NA	NA	318	208	323	211
RP11-54H23	1	16320180	16493636	420	423	506	606	608	408	394	544	460	558	520	627	575	415	576	416
RP11-219J7	1	16422642	16553496	345	361	415	440	560	396	364	426	NA	NA	444	503	537	376	571	364
RP11-777P8	1	16511077	16681998	NA	NA	142	157	NA	NA	99	107	NA	NA	NA	NA	187	112	184	137
RP11-45I3	1	16532887	16679708	887	1281	1956	2892	1575	1064	965	1808	1881	1742	882	1025	1011	818	792	793
RP11-756D22	1	16592692	16742477	811	1089	1026	1138	1380	1321	942	1535	983	1055	914	1204	NA	NA	1776	1415
RP11-793H14	1	16611450	16655427	602	703	NA	NA	936	588	663	1019	1056	941	789	881	1053	700	1006	786
RP11-561I12	1	16629890	16840000	259	297	452	398	711	430	344	334	433	398	418	427	751	426	710	496
RP11-354N19	1	16631869	16758676	291	332	NA	NA	995	531	231	340	409	496	299	462	778	581	784	583
RP11-148H11	1	16668779	16764061	2074	3091	3388	3868	2509	2314	2630	4202	3075	3384	2900	5010	2068	2105	2635	2707
RP11-367J3	1	16720010	16868572	1698	2802	3419	3792	3611	2888	2576	3847	3304	3407	2657	4466	2827	3333	3029	3431
RP11-497I3	1	16922665	17026255	1009	1630	1190	1555	1431	863	881	1217	1302	1601	1148	1554	1231	1194	942	828
RP11-605E5	1	16927084	17110332	NA	NA	NA	NA	NA	NA	NA	NA	NA	NA	NA	NA	117	68	NA	NA
RP11-236N20	1	16940084	16979401	253	340	NA	NA	679	392	376	390	631	509	502	468	771	459	NA	NA
RP11-615L15	1	16960019	17194807	434	550	588	726	1349	977	632	725	652	790	900	1120	1100	907	1669	1358
RP11-346C15	1	17111894	17298177	1120	1269	1234	1472	2143	1341	1329	1507	1611	2114	NA	NA	1589	1285	2026	2029
RP11-185G12	1	17160750	17318338	304	336	388	502	NA	NA	276	345	NA	NA	437	548	260	168	331	206
RP11-504L2	1	17246513	17350416	646	865	NA	NA	1215	1165	1170	1220	904	1482	1035	1658	1542	1257	1463	1838
RP11-34K18	1	17276123	17422018	2460	3370	2429	3370	4008	2992	2742	3705	3026	3429	3590	4822	2114	1810	3420	3016
RP11-261J13	1	17359617	17521287	379	399	477	501	597	334	343	336	NA	NA	440	488	NA	NA	NA	NA
RP11-636C13	1	17512704	17656066	255	356	329	436	570	332	218	298	256	344	272	287	361	276	357	293
RP11-800F16	1	17603237	17785253	1283	1846	1460	2049	2268	2200	1521	2232	1844	2398	1942	2421	2453	2080	2289	2280
RP11-776D16	1	17673233	17796399	836	1252	1124	1441	1397	1328	1177	1898	1130	1602	1115	1784	1599	1611	1812	1551
RP11-213M2	1	17725554	17904642	121	130	NA	NA	181	96	152	188	138	192	181	227	NA	NA	NA	NA
RP11-468N9	1	17885255	18053692	814	871	942	1248	3283	2296	955	1406	1254	1538	1225	1357	2944	2613	3113	3080
RP11-711N17	1	18027221	18234407	705	745	NA	NA	1804	1045	691	820	991	1157	1053	1313	1547	1047	1885	1430
CTD-2009F7	1	18158026	18362311	540	505	665	764	1036	581	541	587	NA	NA	734	827	817	555	1066	727
RP11-728G12	1	18246213	18426640	630	715	855	896	986	595	803	915	940	1142	1047	1171	854	599	850	661
RP11-121A23	1	18372159	18558506	297	353	418	459	707	394	437	498	435	557	605	724	500	324	592	475
RP11-17H21	1	18372281	18533153	1309	1325	1346	1803	1445	918	1110	1431	1389	1803	1343	1892	1442	1164	1509	1310
RP11-168M6	1	18458491	18624847	1779	2222	2124	2382	2604	2022	2044	2540	2135	2604	2439	2959	2516	1956	2402	2295
RP11-511A13	1	18569676	18745061	898	1114	897	1303	524	330	603	909	790	1342	787	1130	560	362	579	345
RP11-164D21	1	18638208	18838680	1095	1187	1336	1603	2652	2181	1236	1550	1316	1496	1522	1764	1420	1099	2438	2174
RP11-412G9	1	18724471	18871388	2119	3472	2418	3417	1161	1229	2399	3818	2324	2963	2082	3106	1303	1178	1177	1098
RP11-466K16	1	18730165	18888210	867	1300	917	924	1114	954	851	1208	1218	1590	535	621	960	814	1346	1358
RP11-306H4	1	18919379	19165027	222	234	307	371	439	185	251	228	NA	NA	NA	NA	449	247	397	338
RP11-362F4	1	18988077	19214228	2367	3194	2317	2802	3087	2751	2042	2574	2262	2944	2620	3413	2793	2687	3282	3224
RP11-644J10	1	19170016	19337096	152	155	NA	NA	422	212	134	139	NA	NA	NA	NA	332	247	364	260
RP11-657C12	1	19276958	19448190	311	344	609	672	965	647	431	612	555	662	NA	NA	735	537	1010	844
RP11-371H15	1	19332164	19501727	1151	1415	1452	1948	3989	3726	1220	1643	NA	NA	1471	1987	2923	3136	3626	4037
RP11-800L4	1	19473171	19651333	909	1197	1306	1678	3364	2709	1276	1395	1265	1910	1596	1848	3076	2946	3363	3685
RP11-795P13	1	19628538	19803294	151	182	217	241	482	272	172	185	225	304	202	277	382	311	470	326
RP11-746L12	1	19755555	19924321	742	882	866	1201	1494	1065	869	1091	1045	1500	998	1443	1065	975	994	917
RP11-460G22	1	19882255	20077814	856	1044	930	1007	1380	946	862	957	696	1043	1058	1274	1398	1284	1349	1151
RP11-66M4	1	19992449	20162611	456	629	436	523	902	584	422	506	483	688	668	736	767	616	940	880
RP11-805F5	1	20072777	20266940	1413	1430	1295	1347	NA	NA	1733	2113	NA	NA	1695	2356	2135	2003	2076	1872
RP11-457M3	1	20162612	20329934	1377	1907	1785	3040	1805	1225	1217	1911	2069	2557	1925	2516	1687	1148	1821	1702
CTD-2014J23	1	20242550	20395693	388	455	501	539	477	285	411	486	426	536	464	538	529	334	480	303
RP11-186K3	1	20313791	20472200	95	102	106	133	NA	NA	97	119	117	138	125	174	154	102	186	123
RP11-374L7	1	20380728	20554761	439	430	561	584	826	392	417	546	NA	NA	530	672	530	369	540	390
RP13-481O13	1	20481120	20638854	445	467	540	547	1298	718	552	594	621	737	NA	NA	1170	699	1381	954
RP11-242F23	1	20491277	20659808	578	671	NA	NA	864	646	438	406	NA	NA	NA	NA	636	537	701	535
RP11-367G13	1	20542373	20732274	1061	1572	1052	1560	1224	912	922	1291	1154	1589	1296	1742	979	908	971	997
RP11-401M16	1	20545687	20738965	148	177	NA	NA	254	117	155	181	NA	NA	239	294	345	235	385	220
RP11-200J11	1	20681569	20851636	187	184	320	379	NA	NA	173	229	268	356	202	237	NA	NA	NA	NA
RP11-293H1	1	20776194	20941507	NA	NA	124	133	215	105	NA	NA	NA	NA	NA	NA	210	137	258	161
RP11-685E1	1	20992429	21157229	163	189	NA	NA	169	124	153	205	NA	NA	NA	NA	125	111	192	180
RP11-657L17	1	21062844	21198166	236	449	NA	NA	251	220	232	353	201	362	220	295	217	204	201	203
RP11-713M24	1	21120968	21261172	217	213	263	391	341	362	227	320	240	372	254	398	308	256	463	389
RP11-474I18	1	21144576	21319747	NA	NA	148	171	NA	NA	83	103	NA	NA	123	190	365	294	173	153
RP11-610E8	1	21254392	21541084	NA	NA	NA	NA	NA	NA	NA	NA	NA	NA	NA	NA	128	76	NA	NA
RP11-460H24	1	21392212	21600955	851	926	1254	1504	2705	1871	1073	1124	1173	1567	1517	1571	2498	2235	2696	2467
RP11-702G12	1	21485547	21683831	398	355	500	495	NA	NA	462	534	608	596	NA	NA	798	531	788	590
RP11-577A4	1	21682890	21930714	522	773	595	680	728	515	734	981	970	1301	770	983	702	608	776	591
RP11-521N9	1	21749478	21930714	330	394	425	471	565	386	362	406	365	457	524	583	590	420	656	507
RP11-561D3	1	21856435	21958112	114	69	NA	NA	NA	NA	112	84	NA	NA	NA	NA	NA	NA	NA	NA
RP11-598I15	1	21880538	22068428	89	96	122	130	NA	NA	98	99	110	105	NA	NA	NA	NA	137	84
RP11-26H16	1	21980519	22165480	1316	1801	NA	NA	684	480	1573	1494	NA	NA	907	1182	673	578	694	588
RP11-456M4	1	22068597	22241463	1795	2220	1377	2156	1964	1918	1681	2014	1478	2228	1433	1817	1763	1622	1964	2278
RP11-415K20	1	22282637	22466532	207	251	NA	NA	NA	NA	149	190	219	253	236	316	126	67	NA	NA
RP11-134M9	1	22332412	22493249	725	1193	811	1256	894	740	755	1206	829	1402	908	1308	862	677	1087	1160
RP11-466J21	1	22419398	22666840	1188	1637	1217	1539	1783	1397	1553	1991	1584	2098	1738	2422	1785	1357	2564	2396
RP11-410J10	1	22666244	22831410	NA	NA	NA	NA	1122	989	731	931	1030	1182	1006	1367	1051	857	1316	1124
RP11-695I8	1	22738826	22919335	384	494	538	587	522	322	482	668	565	651	451	668	543	332	557	419
RP11-431G10	1	22881954	23056666	815	1137	987	1016	2967	2468	767	1205	841	1161	1371	1803	2953	2573	2997	2902
RP11-109P19	1	23015001	23172625	425	352	298	378	NA	NA	222	228	290	439	NA	NA	NA	NA	NA	NA
RP11-77P5	1	23044510	23227415	305	337	434	449	634	363	321	342	NA	NA	467	533	457	404	513	394
RP11-513J16	1	23096358	23292700	422	671	537	889	937	739	348	521	423	607	491	621	542	511	465	438
RP11-43I13	1	23204710	23348008	160	184	187	197	283	169	172	190	148	188	188	267	223	172	297	193
RP11-809B5	1	23353824	23516812	122	105	NA	NA	299	137	104	117	130	170	131	156	260	185	287	185
RP11-818B10	1	23503746	23730837	NA	NA	NA	NA	NA	NA	NA	NA	NA	NA	NA	NA	107	69	117	67
RP11-57F20	1	23544768	23723237	109	150	132	144	NA	NA	NA	NA	NA	NA	145	155	186	122	256	139
RP11-551M5	1	23560494	23706176	119	115	NA	NA	188	118	164	151	146	168	NA	NA	161	104	240	192
RP11-705H24	1	23596071	23790388	848	961	NA	NA	721	625	736	940	981	1264	918	963	647	515	1067	939
RP11-561B17	1	23711020	23936248	475	587	493	628	454	259	390	446	553	727	525	662	411	338	398	350
RP11-8D9	1	23837750	24005959	880	1182	917	1107	456	318	1402	1597	1112	1137	1049	1330	407	334	539	408
CTD-2155F18	1	23934322	24023483	109	115	134	134	NA	NA	123	116	125	137	149	185	134	104	NA	NA
RP11-125H4	1	24012084	24163925	1198	1618	1215	1727	418	315	1322	1812	1453	1814	1202	1735	488	378	540	511
RP11-579L14	1	24029041	24038090	NA	NA	991	1091	NA	NA	973	1194	1358	1579	1106	1477	NA	NA	585	425
RP11-674O22	1	24059524	24237101	852	1619	724	1180	663	683	831	1261	503	672	1023	2050	708	485	731	689
RP11-23K15	1	24092909	24268418	155	180	210	224	495	260	177	226	212	264	234	285	423	308	465	410
CTD-2103F18	1	24133186	24299730	NA	NA	NA	NA	566	392	410	610	NA	NA	441	584	477	340	521	447
RP11-384H10	1	24207321	24415038	498	695	407	514	924	738	602	790	521	679	444	659	1046	812	1019	812
RP11-100A7	1	24296408	24485346	NA	NA	303	356	666	400	304	381	323	435	318	404	652	433	597	454
CTD-2160K14	1	24345958	24488165	NA	NA	NA	NA	NA	NA	52	53	NA	NA	74	96	NA	NA	137	81
RP11-43P7	1	24394889	24550514	753	872	962	1256	1000	652	744	872	895	1202	904	1091	966	733	1042	741
RP11-43N9	1	24394890	24550515	252	307	314	372	524	271	234	301	322	423	365	455	516	352	545	376
RP11-191O23	1	24402568	24541923	308	311	437	777	612	409	346	458	485	498	501	712	589	454	636	550
CTD-2320E7	1	24476780	24573421	130	148	NA	NA	NA	NA	119	127	NA	NA	169	222	202	131	239	161
RP11-580N24	1	24502775	24649624	645	1053	683	901	423	252	646	971	846	1213	611	931	344	282	309	251
RP11-595I7	1	24524966	24731943	373	400	508	582	518	448	330	529	447	532	438	607	547	406	543	413
CTD-2215B3	1	24629995	24725286	116	107	NA	NA	NA	NA	154	129	NA	NA	NA	NA	222	148	275	170
RP13-482C3	1	24649625	24741441	118	166	124	155	324	200	164	206	NA	NA	186	236	NA	NA	303	244
RP11-295F15	1	24717221	24898814	329	325	431	419	823	428	380	311	NA	NA	519	551	722	523	884	702
RP11-108J9	1	24746217	24954668	228	260	256	371	438	306	245	253	216	267	277	356	345	305	458	378
RP11-593L24	1	24844896	25035319	841	1118	972	1155	1691	1242	1024	1347	1167	1497	1274	1452	1487	1094	1773	1640
RP11-550K7	1	24856413	25093377	1136	1217	1244	1321	1328	1025	1089	1156	1259	1435	1119	1521	1342	1037	1462	1067
RP11-101D17	1	24900000	25064486	NA	NA	NA	NA	NA	NA	150	136	208	239	NA	NA	324	194	338	221
RP11-459O20	1	25005312	25185774	1404	2261	1822	2050	2694	2246	1575	2486	2414	2988	1693	2326	2299	2137	2924	3061
RP11-597I7	1	25139556	25295035	231	239	228	248	357	219	227	260	263	297	279	323	NA	NA	511	367
RP11-335G20	1	25327725	25507851	1475	2110	1690	2837	3952	3527	2660	2943	2581	3708	2394	3233	4485	3715	3860	4378
RP11-157K8	1	25377037	25514614	327	379	325	497	789	467	301	319	324	404	311	431	668	422	423	353
RP11-448K3	1	25383914	25514614	550	712	465	727	1113	735	663	740	752	909	NA	NA	1228	852	1239	1001
RP13-487H18	1	25444953	25508494	290	308	NA	NA	781	494	468	436	NA	NA	527	590	901	552	816	803
RP11-70P17	1	25500609	25764932	1135	1198	1402	1541	3331	2258	980	1140	1514	1759	1605	2007	3069	2549	3307	3036
RP11-109B4	1	25649355	25847275	3061	3619	3447	3974	2635	2378	2250	2877	2899	4020	2981	4075	2789	2145	2621	2531
RP13-849E4	1	25661691	25822869	342	263	424	462	628	355	337	373	486	583	470	519	568	361	650	422
RP11-590J23	1	25709601	25903119	484	565	517	619	653	463	497	472	578	781	657	854	640	472	689	530
RP11-65E18	1	25737048	25924750	NA	NA	81	87	NA	NA	NA	NA	NA	NA	NA	NA	188	109	NA	NA
RP11-16E9	1	25754090	25908105	989	1227	1303	1636	1637	1308	1356	1575	1249	1558	1565	1869	1155	1011	1852	1813
RP11-229A14	1	25813958	25972967	128	148	NA	NA	306	189	157	138	176	231	197	220	235	166	328	209
RP11-39G19	1	25844918	25998061	836	1092	974	1284	970	988	904	1111	NA	NA	1296	1523	909	821	1005	908
RP11-111D20	1	25933613	26098018	NA	NA	NA	NA	NA	NA	115	153	140	203	NA	NA	261	186	280	235
RP11-50L24	1	25998062	26139697	395	455	449	570	658	548	474	601	451	630	506	648	633	542	733	689
RP11-349K8	1	26098016	26273406	527	687	546	752	408	392	532	730	499	633	537	687	NA	NA	506	454
RP11-629P14	1	26236224	26440068	427	432	465	432	522	317	336	333	381	452	514	573	524	328	548	354
RP11-423L24	1	26277246	26475166	1051	1030	1248	1628	3054	2281	1187	1424	1157	1460	1499	1878	2943	2607	2976	2910
RP11-758G19	1	26428736	26593739	499	625	784	788	1938	1652	751	782	NA	NA	742	830	1857	1577	2091	1876
CTD-2592C3	1	26464987	26649522	NA	NA	NA	NA	NA	NA	NA	NA	NA	NA	NA	NA	NA	NA	160	99
RP11-443P17	1	26562115	26753166	NA	NA	NA	NA	NA	NA	NA	NA	NA	NA	58	75	110	77	119	65
RP11-362I4	1	26666091	26845652	648	791	NA	NA	1165	935	623	832	784	1140	858	1227	1031	943	1279	1111
CTD-2240C5	1	26762251	26861131	NA	NA	NA	NA	NA	NA	NA	NA	NA	NA	NA	NA	88	55	94	55
RP11-816P24	1	26811390	27005135	113	95	167	162	NA	NA	168	126	176	189	204	162	283	139	NA	NA
RP11-492E20	1	26840817	27005135	NA	NA	NA	NA	NA	NA	NA	NA	NA	NA	NA	NA	NA	NA	137	75
RP11-1005F7	1	27017218	27190559	121	123	NA	NA	128	76	145	163	NA	NA	152	216	137	106	159	118
CTD-2538F21	1	27188425	27389104	125	140	235	288	144	98	178	200	NA	NA	209	284	NA	NA	149	128
RP11-355G14	1	27275746	27486996	846	1313	964	1139	898	794	1126	1570	1233	1732	1160	1279	911	767	1142	1076
RP11-621I13	1	27291137	27466459	471	522	473	563	496	333	532	607	583	751	629	665	454	350	522	405
RP11-583I13	1	27345415	27543513	253	280	356	367	583	342	335	268	NA	NA	325	337	441	309	561	467
RP11-582D15	1	27408549	27640605	649	1074	1019	1401	1031	890	1066	1572	1376	1657	1484	1719	1142	934	1497	1434
RP11-973A19	1	27457105	27677844	655	933	949	1183	834	659	1024	1196	848	1160	895	1111	630	538	892	710
RP11-553K16	1	27571700	27770043	1159	1491	1191	1554	NA	NA	1052	1322	1287	1642	1327	1497	444	380	407	296
RP11-427O24	1	27740679	27902562	121	144	191	217	NA	NA	135	132	NA	NA	167	219	182	124	223	141
RP11-762L23	1	27843634	27999913	383	472	393	488	650	473	396	474	398	479	418	531	490	420	531	620
RP11-758C4	1	27920043	28085946	433	433	535	573	NA	NA	471	510	639	752	619	700	704	589	859	701
RP11-559B9	1	28025856	28195911	93	102	NA	NA	NA	NA	NA	NA	NA	NA	NA	NA	180	106	160	108
RP11-667P18	1	28053060	28261964	1051	1327	964	1057	1162	959	999	1406	1052	1563	1088	1721	1126	1014	1422	1269
RP11-665H8	1	28245266	28397581	451	741	543	777	NA	NA	475	672	450	703	504	735	430	398	520	562
RP13-485J14	1	28629964	28749294	NA	NA	NA	NA	NA	NA	169	186	NA	NA	193	200	NA	NA	NA	NA
RP11-318E23	1	28803975	28976163	NA	NA	NA	NA	NA	NA	NA	NA	NA	NA	NA	NA	NA	NA	94	59
RP11-245H18	1	28938613	29074346	129	138	169	155	400	222	189	156	NA	NA	268	285	375	241	468	297
RP11-265A7	1	28984433	29122678	127	181	144	182	317	204	NA	NA	146	204	223	244	285	254	317	271
RP11-619P9	1	29072194	29234052	241	320	191	263	NA	NA	159	192	163	274	195	301	234	208	298	243
RP11-467D18	1	29200098	29392736	NA	NA	514	572	1409	1042	379	348	459	594	476	581	1116	985	1298	1100
RP11-26P17	1	29227285	29401665	507	623	803	786	1038	700	858	768	729	904	941	1001	866	687	1102	875
RP11-242L13	1	29369329	29565604	2045	2532	1960	2508	NA	NA	1284	1774	2194	2422	1691	1806	682	430	500	301
RP11-81K3	1	29392898	29580917	278	278	319	346	717	373	356	394	365	446	476	598	637	418	685	444
RP11-810H18	1	29412179	29677264	669	691	812	998	832	527	528	548	NA	NA	848	1149	836	588	928	717
RP11-501K7	1	29521087	29704910	1089	1543	1567	1822	2990	2343	1407	2101	1511	1986	1988	2372	2378	1923	3081	2788
RP11-376P8	1	29772895	29923540	271	261	NA	NA	522	331	218	262	NA	NA	281	336	414	291	NA	NA
RP11-343P8	1	29892429	30059076	1242	1280	3690	5564	5125	5570	3444	5137	4140	6688	4423	6707	4834	5410	4528	5759
RP11-333N8	1	29895974	30076651	517	504	NA	NA	686	390	555	620	665	926	693	941	580	452	685	472
RP11-179G8	1	29905739	30084193	1700	1892	1706	2255	2835	2777	1721	2266	2145	2791	1825	2490	1991	1922	2896	2682
RP11-168D14	1	29973196	30136396	250	260	343	422	507	338	259	280	337	435	337	441	499	316	567	361
RP11-262L8	1	30112836	30318335	433	391	547	622	1107	713	430	512	NA	NA	564	796	1051	709	1130	852
RP11-201L4	1	30257576	30437505	NA	NA	155	213	435	250	165	186	168	228	185	238	439	293	453	306
RP11-651G24	1	30333219	30505910	2164	3213	2054	2375	2746	2572	2066	2903	2051	2988	3304	4274	2750	2638	2997	2947
RP11-99L20	1	30447156	30601449	NA	NA	NA	NA	370	172	94	85	NA	NA	117	143	362	232	372	227
RP11-639P11	1	30463931	30649203	470	552	564	921	744	478	505	721	572	750	680	1002	764	601	848	811
RP11-282M4	1	30561730	30723852	635	659	773	836	1951	1202	869	924	914	1135	975	1185	1791	1168	2101	1606
RP11-294J15	1	30723853	30928207	541	597	715	855	1140	719	575	723	731	933	659	934	1174	771	1064	810
RP11-51C12	1	30894283	31064806	778	845	1059	1261	1080	747	999	1189	1219	1495	948	1322	1251	818	1150	722
RP11-638H12	1	30953166	31193701	462	441	538	557	1127	522	471	384	604	681	840	894	1099	735	1141	805
RP11-201O14	1	31128685	31300077	62	78	82	89	165	104	58	68	70	101	77	107	133	101	NA	NA
RP11-490K7	1	31245752	31420493	410	473	407	542	NA	NA	448	488	420	630	446	621	442	388	621	550
RP11-297M13	1	31385916	31579385	368	454	464	621	484	418	435	610	478	613	756	1099	454	350	679	641
RP11-637C8	1	31457688	31621724	323	294	370	386	684	398	386	460	401	507	531	620	603	411	690	500
RP11-135H23	1	31582801	31735767	1049	1323	1155	1690	1620	1631	1171	1797	1240	1716	1592	1936	1715	1609	1658	1516
RP11-629A12	1	31618016	31837496	271	358	NA	NA	310	189	NA	NA	366	448	377	490	283	194	343	215
RP11-73M7	1	31699459	31884258	NA	NA	NA	NA	NA	NA	NA	NA	NA	NA	NA	NA	148	90	125	67
RP11-757P15	1	31952282	32122640	352	533	406	484	466	480	450	702	504	685	NA	NA	433	415	440	462
RP11-467H18	1	32040547	32194558	130	152	NA	NA	NA	NA	NA	NA	131	175	NA	NA	232	186	NA	NA
RP11-318L19	1	32142345	32333679	183	252	251	326	507	353	194	283	195	290	298	401	362	308	364	356
RP11-277E16	1	32174260	32341060	NA	NA	NA	NA	616	354	246	279	263	362	NA	NA	550	380	NA	NA
RP11-68H10	1	32193550	32383439	NA	NA	NA	NA	NA	NA	98	104	NA	NA	NA	NA	237	144	NA	NA
RP11-601F1	1	32201762	32380401	244	268	319	334	NA	NA	316	380	NA	NA	NA	NA	NA	NA	NA	NA
RP11-358I24	1	32385859	32529360	312	435	416	565	605	558	329	460	NA	NA	NA	NA	431	398	667	607
RP11-279P5	1	32505659	32673534	NA	NA	182	180	402	182	171	142	NA	NA	220	226	NA	NA	NA	NA
RP11-425I15	1	32626279	32771206	97	109	138	161	NA	NA	NA	NA	NA	NA	151	179	NA	NA	270	167
RP11-14L10	1	32744739	32940330	472	491	725	762	686	479	816	902	670	835	822	838	607	497	NA	NA
RP11-114B7	1	32780130	32942681	194	217	218	273	295	149	218	220	NA	NA	198	231	NA	NA	240	170
RP11-336O20	1	32911210	33087958	834	1255	1070	1530	908	948	1257	1593	1251	1810	1164	1678	855	821	1074	909
RP11-276H9	1	33050035	33211475	NA	NA	NA	NA	NA	NA	62	62	NA	NA	NA	NA	127	80	NA	NA
RP11-133F9	1	33082385	33250915	101	106	159	175	NA	NA	155	119	NA	NA	NA	NA	188	130	208	143
RP11-573P6	1	33136801	33343983	420	448	556	622	635	432	NA	NA	474	592	540	616	611	419	634	474
RP11-777F21	1	33277319	33468304	1264	1649	1366	1602	2058	1916	1904	1917	1116	1308	1788	1880	2207	1876	2118	2002
RP11-94H24	1	33469299	33630881	NA	NA	NA	NA	340	218	172	206	NA	NA	204	263	312	244	426	367
RP11-433N19	1	33516049	33668201	675	1056	1080	1593	1575	1456	990	1542	719	1086	1093	1494	1748	1676	2055	2345
RP11-396A6	1	33630258	33840253	443	474	NA	NA	671	447	385	445	542	699	NA	NA	563	397	741	578
RP11-125D21	1	33897914	34057178	286	348	313	402	362	209	269	305	319	403	306	391	299	241	NA	NA
RP11-114D7	1	33974766	34140925	137	153	NA	NA	379	182	174	194	161	212	NA	NA	365	224	405	259
RP11-207N22	1	34088431	34281068	307	336	NA	NA	412	236	379	409	408	514	481	624	390	299	364	227
RP11-26F12	1	34183259	34357799	1705	2131	NA	NA	1370	1078	1765	2490	1703	2347	1857	2562	948	815	1184	1054
RP11-652M21	1	34226467	34382842	1070	1591	2091	3129	812	688	1232	1697	2123	3103	2140	2952	698	541	781	564
RP11-489I6	1	34237179	34413559	622	500	697	879	1070	548	640	647	616	774	706	805	835	592	1059	735
RP11-166O15	1	34318110	34495934	339	376	NA	NA	839	465	370	387	413	482	404	564	634	463	522	402
RP11-620G1	1	34554423	34751236	1248	1254	1235	1864	1177	930	1150	1265	1102	1471	1433	2296	913	825	1212	1119
RP11-428M11	1	34679769	34826729	2804	4244	2795	3572	2735	2392	2706	4257	3406	5158	3512	4998	2400	2428	2837	3324
RP11-664E8	1	34783305	34944906	575	651	580	765	1083	943	571	770	621	878	755	921	850	744	1101	880
RP11-460N5	1	34789444	34978001	1443	1701	1709	1855	3157	2421	1472	1634	2075	2648	2170	2400	2654	2145	3076	2589
RP11-394E21	1	34796384	34956234	473	514	549	661	879	604	478	532	571	731	581	715	837	592	903	579
RP11-665G19	1	34889087	35074544	1498	2208	1382	1826	2348	2188	2183	2868	1926	2737	2182	3196	2205	1909	2574	2883
RP11-612O20	1	34913795	35107178	465	628	665	664	473	360	588	555	514	582	622	824	463	326	528	325
RP11-144M9	1	35045398	35227972	471	799	586	782	675	524	629	957	809	1244	756	1028	593	530	725	527
RP11-563C2	1	35172961	35365968	NA	NA	NA	NA	NA	NA	NA	NA	NA	NA	NA	NA	66	53	NA	NA
RP11-10D24	1	35228294	35374996	783	1077	831	990	686	551	929	1113	931	1215	945	1140	590	531	669	618
RP11-158E15	1	35322965	35496348	219	222	339	361	534	341	NA	NA	318	433	382	429	453	351	576	439
RP11-75L23	1	35377326	35521694	188	203	256	268	515	239	282	293	NA	NA	NA	NA	423	384	421	322
RP11-745H3	1	35484573	35675586	298	299	345	489	626	467	392	492	395	588	NA	NA	430	413	563	456
RP11-809M4	1	35592286	35786822	567	577	786	846	1352	718	753	768	NA	NA	1007	1131	1111	839	1231	968
RP11-452M14	1	35681449	35886190	475	694	616	649	921	706	392	595	528	747	422	718	658	545	558	520
RP11-435D7	1	35740036	35960104	152	166	177	201	NA	NA	222	247	190	292	NA	NA	451	331	554	441
RP11-595E21	1	35795315	36026910	137	151	162	177	380	226	198	196	NA	NA	NA	NA	288	203	366	278
RP11-159J11	1	35910028	36057092	NA	NA	NA	NA	NA	NA	73	66	NA	NA	NA	NA	NA	NA	140	87
RP11-776D13	1	36093764	36257625	71	88	NA	NA	172	115	91	92	NA	NA	NA	NA	NA	NA	169	89
RP11-805F9	1	36193831	36373234	1194	1668	1688	2082	508	455	1608	1855	1438	1638	1692	1737	419	377	NA	NA
RP11-238O13	1	36297440	36440743	287	359	333	511	382	315	303	395	426	580	403	462	369	292	368	333
RP11-519P5	1	36325324	36526425	515	796	478	677	1066	776	498	757	567	905	596	752	802	579	892	792
RP11-702B17	1	36495442	36722728	168	134	NA	NA	NA	NA	138	159	191	241	204	275	324	226	326	242
RP11-593A21	1	36557628	36738152	723	662	958	1030	1291	708	804	782	963	1165	NA	NA	1084	796	1194	771
CTD-2013G23	1	36691286	36885155	327	381	431	491	504	309	351	400	455	626	474	557	530	369	561	373
RP11-5J9	1	36853577	37036331	1189	1125	1538	1748	1670	1119	1606	1893	1494	1933	1708	2193	1340	1013	1929	1375
RP11-266M12	1	37013625	37178046	478	449	585	636	757	415	370	371	465	571	525	647	737	545	721	516
RP11-730E3	1	37066866	37251334	764	743	1019	1211	1828	1302	777	886	1084	1441	1149	1506	1655	1351	1766	1429
RP11-345F4	1	37272422	37492262	1252	1847	1104	1741	1399	1095	1141	1967	1144	1581	1020	1479	1334	1304	1581	1479
RP11-454E3	1	37312768	37492262	468	521	645	790	1002	771	487	565	614	809	526	785	1011	746	812	898
RP11-460H23	1	37415751	37577879	391	415	432	613	873	580	358	417	402	505	426	547	918	709	1131	743
RP11-508M23	1	37528979	37730870	473	636	448	597	828	685	441	652	532	721	695	877	941	856	1243	1288
RP11-560P20	1	37593697	37760633	138	147	161	176	NA	NA	164	187	156	200	NA	NA	278	190	304	245
RP11-566C13	1	37672045	37836419	NA	NA	NA	NA	NA	NA	NA	NA	NA	NA	NA	NA	164	101	NA	NA
RP11-100D11	1	37800432	37977639	NA	NA	NA	NA	NA	NA	86	66	NA	NA	NA	NA	NA	NA	179	140
RP11-109P14	1	37839311	38049099	NA	NA	NA	NA	NA	NA	NA	NA	NA	NA	NA	NA	172	98	NA	NA
RP11-656I1	1	37963534	38177532	350	460	475	690	NA	NA	243	382	NA	NA	NA	NA	479	478	486	466
RP11-47J3	1	38083235	38255947	1496	2291	1433	2321	1603	1339	987	1302	1429	2271	NA	NA	1494	1456	1732	1661
RP11-394F4	1	38099592	38290756	475	624	436	587	764	637	362	418	496	716	615	962	507	408	571	465
RP11-775L13	1	38168676	38349014	3150	4806	3146	4616	3322	3419	2942	4465	3536	4742	3488	4931	3610	3892	4519	5181
RP11-214L19	1	38188407	38395155	1568	2111	2148	3118	1670	1438	1775	2622	1943	2774	2217	3010	1799	1595	1976	1901
RP11-605D16	1	38346243	38539985	993	1181	1012	1444	1215	771	773	1108	1097	1653	1129	1633	1176	930	1350	1189
RP11-329N22	1	38430837	38622055	286	274	337	376	437	276	261	310	291	389	305	406	390	274	434	278
RP11-633P10	1	38525723	38681429	474	486	552	612	1112	633	541	563	570	724	621	750	846	614	965	790
RP11-368J17	1	38605387	38789992	1194	1458	1494	2207	3573	2933	1564	2026	1417	1961	1415	1828	3031	3475	3476	3717
RP11-165L19	1	38748730	38903513	423	452	456	542	561	285	336	417	398	499	396	510	542	412	590	375
RP11-679G9	1	38808468	38954421	519	605	NA	NA	880	626	492	996	666	1025	583	955	755	626	785	699
RP11-608G12	1	38875479	39083708	145	161	197	250	NA	NA	141	134	157	217	NA	NA	258	227	264	184
RP11-445L12	1	38959948	39156903	619	837	NA	NA	1002	916	601	746	626	962	781	938	554	524	1029	1139
RP11-345N12	1	39127251	39311568	365	433	438	504	554	442	461	528	471	601	718	810	524	466	563	512
RP11-528I12	1	39266424	39434451	1475	1950	1410	1799	1517	1720	1259	1850	1228	1594	1415	2195	1473	1603	1866	2032
RP11-659O9	1	39298546	39487616	353	572	568	760	570	481	523	742	685	1099	407	848	468	489	430	438
RP11-319E14	1	39314196	39465256	515	605	485	676	581	485	456	618	470	696	450	595	570	521	758	789
RP11-216E21	1	39445147	39576954	401	603	495	813	775	583	514	844	549	860	515	705	401	420	431	480
RP11-69E11	1	39540484	39707966	760	1131	948	1042	811	591	1010	1170	881	1240	1013	1577	770	586	1027	973
RP11-314P18	1	39640048	39773607	143	138	NA	NA	NA	NA	178	184	NA	NA	201	232	192	121	270	187
CTD-2001D20	1	39738825	39880438	NA	NA	266	325	415	300	247	312	216	307	412	457	355	283	453	292
RP11-428O4	1	39791179	39974594	983	1051	1408	1643	3996	2947	1511	1427	1245	1639	1883	2253	3223	3343	3736	3429
RP11-318B17	1	39934313	40092507	201	194	NA	NA	516	230	255	208	NA	NA	370	363	460	297	NA	NA
RP11-419E8	1	39968416	40180797	270	294	221	252	686	468	294	336	282	342	254	336	367	274	433	314
CTD-2180H16	1	40033768	40152967	93	82	NA	NA	NA	NA	NA	NA	NA	NA	NA	NA	188	132	277	190
CTD-2204G2	1	40056621	40152967	244	318	299	311	530	361	292	381	346	387	341	394	481	356	496	365
RP11-747C18	1	40068675	40255698	608	619	489	794	1722	1294	777	895	696	888	867	929	1456	1278	1704	1346
RP11-350G5	1	40207797	40401173	147	146	151	175	273	166	NA	NA	136	234	154	198	190	155	189	132
RP11-656D10	1	40497675	40695434	622	895	669	1043	783	861	654	940	904	1169	NA	NA	780	820	804	699
RP11-585B6	1	40544510	40695434	154	178	188	211	325	212	155	176	185	253	168	217	228	213	304	232
RP11-280O10	1	40682436	40836316	232	219	NA	NA	378	239	267	294	281	370	NA	NA	324	238	423	338
CTD-2003N11	1	40682480	40816046	99	109	138	159	NA	NA	116	156	NA	NA	NA	NA	92	68	116	78
RP11-644L15	1	40756546	40941468	NA	NA	241	288	563	300	237	307	198	242	263	346	394	298	448	312
RP11-708H15	1	40800451	41001765	326	404	520	484	875	603	531	556	470	687	699	631	550	463	916	951
RP11-652O5	1	40941486	41129707	657	678	721	882	1047	586	843	748	896	1063	879	995	910	582	1118	776
RP11-348A7	1	41065345	41248946	1136	1026	1095	1522	1747	1538	1019	1323	1248	1963	1406	1706	1302	1347	1669	1838
RP11-316O6	1	41212558	41368879	NA	NA	NA	NA	NA	NA	NA	NA	NA	NA	NA	NA	NA	NA	165	105
RP11-164K22	1	41295544	41463147	754	666	900	977	1687	880	1082	1040	1083	1343	1266	1257	1337	987	1662	1064
RP11-399E6	1	41363680	41568032	357	420	438	533	784	600	409	549	431	511	437	556	731	508	951	608
RP11-1006C8	1	41552345	41727237	2879	3123	4210	5361	NA	NA	3798	5045	3383	4802	3614	4206	1535	1184	1185	1080
RP11-595K3	1	41622810	41803770	720	873	600	1061	681	526	677	831	577	895	1035	1498	751	622	919	651
RP11-92H18	1	41784702	41972979	836	1067	NA	NA	1014	730	869	994	1054	1603	1172	1576	889	726	989	836
RP11-413J19	1	41793980	42031031	883	1031	780	830	935	470	588	773	842	1123	698	961	818	584	940	656
RP11-499B14	1	41927173	42162994	1888	2107	2287	3074	2460	2127	1292	1610	1673	2479	2062	2730	2203	1762	2732	2884
RP11-45C15	1	42090138	42249691	1678	2502	1862	2432	921	714	1106	1701	NA	NA	2201	3088	799	693	486	377
RP11-799L22	1	42128350	42330056	1270	2310	1813	2740	2042	2181	1338	2149	1875	2866	1537	2267	1512	1477	1141	1171
RP11-558M13	1	42295687	42513519	1009	1301	1122	1340	769	697	958	1308	1121	1735	1323	1816	NA	NA	749	726
RP11-96H10	1	42459424	42607407	427	553	396	687	749	573	458	649	561	883	409	540	552	527	531	564
RP11-105J15	1	42565321	42730741	184	177	220	229	574	316	239	243	247	359	291	373	482	320	NA	NA
RP11-483I17	1	42724193	42908332	318	396	NA	NA	NA	NA	340	432	319	617	NA	NA	NA	NA	254	200
RP11-336K5	1	42835818	43025124	486	662	506	585	710	607	462	581	531	613	585	718	768	651	807	785
RP11-125O1	1	42987314	43155878	NA	NA	NA	NA	171	108	NA	NA	NA	NA	NA	NA	143	85	157	118
RP11-281F19	1	43056294	43246822	532	522	638	742	1398	921	680	781	706	954	812	985	1225	940	1508	1207
RP11-35J13	1	43180854	43351517	602	774	NA	NA	NA	NA	422	510	NA	NA	690	880	378	290	466	323
RP11-113C10	1	43264221	43447741	94	94	NA	NA	NA	NA	110	103	122	162	NA	NA	NA	NA	346	218
RP11-297L5	1	43346827	43536891	252	281	281	294	NA	NA	330	312	NA	NA	422	469	537	346	702	466
RP11-90B12	1	43493106	43682951	434	414	510	568	754	586	433	514	622	810	563	662	687	497	964	746
RP11-150L19	1	43645267	43801418	515	627	590	700	1094	871	506	562	802	914	628	776	996	650	1165	993
RP11-339E4	1	43752240	43908725	1116	1762	980	1567	1272	1079	1180	1778	856	1305	1055	1616	1339	1125	1140	1094
RP11-323B10	1	43845549	44005765	326	323	NA	NA	685	329	245	322	NA	NA	374	508	431	325	522	354
RP13-542I22	1	43901323	44088517	NA	NA	NA	NA	NA	NA	NA	NA	NA	NA	NA	NA	155	96	158	88
RP11-662O3	1	44019145	44212225	86	98	118	165	NA	NA	NA	NA	NA	NA	NA	NA	121	74	113	85
RP11-419A24	1	44028725	44225047	381	294	NA	NA	636	442	354	336	364	422	384	455	626	416	622	438
RP11-445G20	1	44107045	44254683	88	96	NA	NA	205	130	NA	NA	NA	NA	135	151	176	124	213	141
RP11-802K22	1	44156492	44322197	NA	NA	NA	NA	NA	NA	NA	NA	NA	NA	NA	NA	NA	NA	120	72
RP11-570P14	1	44224042	44403634	345	363	383	435	860	499	432	486	472	553	507	615	769	511	897	690
RP11-76O14	1	44232761	44397094	934	1306	616	828	963	844	728	1029	894	1263	918	1489	845	696	1006	1051
RP11-76I8	1	44388708	44566814	913	1162	1250	1560	2214	1494	1228	1298	1741	1974	1662	2375	2119	1796	2432	2529
RP11-164M17	1	44441402	44616883	796	1098	977	1249	871	598	899	1150	NA	NA	1180	1694	910	689	970	806
RP11-761L18	1	44573722	44759029	1487	2063	1238	1699	1921	1891	1493	2050	1207	1520	1685	1830	1977	1572	2205	2172
RP11-7P12	1	44651001	44819232	1729	2928	1839	2281	1078	963	2331	3363	2264	3238	3182	3952	1110	896	1135	942
RP11-788F3	1	44825719	45017050	413	544	NA	NA	1101	878	599	691	831	851	762	913	909	690	1181	906
RP11-149G23	1	44980085	45134394	992	1268	1251	1780	682	495	988	1392	1103	1588	1186	1604	578	602	742	666
RP11-69J16	1	45047484	45222267	NA	NA	252	304	NA	NA	173	193	NA	NA	NA	NA	232	167	247	165
RP11-154C15	1	45204589	45366579	224	240	NA	NA	NA	NA	294	291	360	505	343	437	NA	NA	516	358
RP11-452L15	1	45339801	45548646	479	683	NA	NA	452	437	NA	NA	NA	NA	663	992	410	402	664	635
RP11-782K14	1	45468447	45671072	166	188	NA	NA	555	409	179	233	NA	NA	282	383	431	445	424	391
RP11-1J21	1	45566674	45772279	871	1045	1066	1271	1509	1352	1033	1199	1165	1425	1385	1658	928	880	1388	1325
RP11-767N6	1	45664598	45835622	286	329	355	410	287	209	266	296	336	439	318	444	350	337	332	350
RP11-183P1	1	45734659	45914870	83	80	128	143	NA	NA	131	121	NA	NA	NA	NA	NA	NA	NA	NA
RP11-743A18	1	45910230	46074216	256	406	334	350	NA	NA	451	531	NA	NA	NA	NA	350	336	493	413
RP11-735A5	1	46015681	46136539	100	102	NA	NA	NA	NA	99	114	NA	NA	106	160	NA	NA	205	147
RP11-200M7	1	46064920	46218444	727	1372	812	1495	1207	1202	910	1405	950	1277	927	1493	1113	1093	1467	1666
RP11-165N17	1	46183763	46352067	604	713	785	1061	1349	972	713	883	NA	NA	918	1171	1102	931	1239	1036
RP11-112C15	1	46338684	46504602	NA	NA	NA	NA	NA	NA	52	55	NA	NA	NA	NA	142	79	NA	NA
CTD-2270C3	1	46436528	46588142	219	291	201	257	251	147	131	250	282	370	214	276	201	167	260	184
RP11-165O6	1	46544006	46720371	NA	NA	NA	NA	451	283	239	204	NA	NA	NA	NA	389	261	448	259
RP11-4M3	1	46736358	46909999	705	907	725	748	566	445	742	948	782	1181	992	1475	622	542	574	450
RP11-8J9	1	46824014	46981344	747	990	774	1021	NA	NA	843	1271	822	1202	915	1353	NA	NA	341	244
RP11-384I18	1	46905104	47075916	489	533	716	831	1621	969	834	721	815	1137	775	970	1366	1133	1722	1245
RP11-779G13	1	46963053	47154433	1783	2421	1438	2167	NA	NA	1301	2027	1552	2237	1470	2597	952	945	NA	NA
RP11-585B20	1	47024063	47210471	2247	3157	2270	3499	3614	3005	2965	4214	2863	3989	3188	4209	1275	1059	3740	3679
RP11-705G19	1	47174923	47324082	1176	1917	991	1783	1509	1142	1880	2653	1386	2729	1446	2076	1130	1124	1605	1724
RP11-624P10	1	47250574	47422974	504	556	542	676	NA	NA	638	731	NA	NA	691	834	542	377	777	592
RP11-332M15	1	47357689	47504314	197	276	287	395	NA	NA	231	345	243	339	316	393	489	396	552	483
RP11-178C19	1	47425363	47572398	230	325	NA	NA	NA	NA	283	341	325	491	348	396	337	277	465	381
RP11-801E19	1	47482381	47663929	243	296	403	439	568	334	308	276	303	361	228	279	653	463	566	401
RP11-165I13	1	47597680	47766823	240	270	281	313	616	384	242	298	282	368	310	405	627	442	670	466
RP11-458M5	1	47724786	47931001	NA	NA	NA	NA	2361	2432	NA	NA	NA	NA	NA	NA	1893	1638	2293	2535
RP11-45M2	1	47811121	47978648	808	1033	1532	1641	1538	964	1080	1023	1229	1484	1707	2010	1152	902	1570	1255
RP11-797P21	1	47823146	48020208	549	593	738	904	1630	1055	635	744	917	1210	834	1088	1314	963	1619	1265
RP11-561A23	1	47931671	48109366	2304	2918	2655	3328	870	844	1898	3532	2639	3707	2778	4081	1319	1057	1525	1372
RP11-330M19	1	47934056	48137694	818	866	571	779	821	481	620	680	695	925	868	1071	709	542	850	614
RP11-119B2	1	47978660	48134081	104	105	129	141	NA	NA	101	91	109	155	NA	NA	NA	NA	298	212
RP11-39A2	1	48052339	48186942	661	766	551	756	1043	678	566	599	770	1105	670	787	702	629	NA	NA
RP11-655A1	1	48166743	48371319	1208	1844	1801	2502	1249	999	1311	1902	1401	2285	1175	1813	1086	905	908	791
RP11-26H15	1	48509040	48676781	179	221	218	231	NA	NA	207	236	201	275	242	276	264	186	272	224
RP11-430G23	1	48579415	48740189	749	1001	997	1429	1225	950	944	1321	726	1140	1422	1739	1044	1013	1148	1166
RP11-93C10	1	48769151	48938811	NA	NA	NA	NA	549	279	189	210	NA	NA	267	347	449	326	479	328
RP11-715D13	1	48890878	49072881	2140	3205	2683	4340	3751	3868	2812	4441	2436	3861	3533	5006	3680	4034	3897	4812
RP11-353J23	1	49118762	49296259	1397	2149	1448	2092	2255	2028	1492	2208	1407	2328	1659	2232	1970	1980	2227	2524
RP11-94O18	1	49220295	49372739	NA	NA	NA	NA	NA	NA	131	138	NA	NA	NA	NA	281	226	312	212
RP11-421N22	1	49373434	49603182	NA	NA	484	636	918	660	368	423	NA	NA	470	626	705	688	896	818
RP11-558D23	1	49615915	49791164	186	316	203	298	367	317	175	271	198	338	224	305	371	385	465	396
RP11-145E23	1	49758135	49944084	185	239	244	338	442	279	178	233	183	281	201	308	307	297	279	242
RP11-266K13	1	50034052	50192585	62	63	NA	NA	NA	NA	NA	NA	NA	NA	NA	NA	NA	NA	190	138
RP11-475I8	1	50123285	50295671	111	126	NA	NA	228	127	118	140	146	194	NA	NA	152	139	193	134
RP11-680C11	1	50271832	50453162	612	847	764	1167	NA	NA	512	817	742	1062	860	1318	860	701	837	738
RP11-670L22	1	50325852	50539011	1783	2465	1383	1700	2912	2493	1941	2507	2010	2501	2295	3670	3245	3303	2907	3046
RP11-183G22	1	50450816	50617277	147	164	NA	NA	371	237	NA	NA	149	162	162	212	304	200	351	228
RP11-367O3	1	50551114	50737241	173	236	NA	NA	NA	NA	165	267	184	314	242	352	230	218	217	236
CTD-2588P8	1	50577728	50754253	57	73	92	113	207	116	NA	NA	NA	NA	NA	NA	NA	NA	NA	NA
RP11-544H17	1	50700181	50913099	697	725	NA	NA	829	683	NA	NA	556	820	699	1224	639	663	758	670
RP11-670L5	1	50815487	50987516	453	437	532	453	780	443	359	403	366	472	486	547	756	520	694	515
RP11-480P12	1	51006605	51196238	177	285	NA	NA	377	362	234	357	NA	NA	207	353	321	299	423	482
RP11-116M11	1	51066427	51235283	NA	NA	NA	NA	NA	NA	NA	NA	NA	NA	NA	NA	NA	NA	99	75
RP11-278J17	1	51157177	51312830	130	170	171	227	270	193	153	202	NA	NA	156	274	239	201	306	286
RP11-186C18	1	51284438	51466201	NA	NA	NA	NA	NA	NA	75	73	NA	NA	NA	NA	133	101	NA	NA
RP11-682P18	1	51443783	51631936	943	1471	1527	2251	1400	1067	744	899	1266	2012	1541	1803	1500	1501	1680	1834
RP11-88E11	1	51741990	51961371	216	227	288	327	NA	NA	309	330	NA	NA	NA	NA	498	454	491	407
RP11-350N19	1	51896962	52074114	1678	2493	1723	2479	1369	1443	2024	3083	1940	2993	2021	2681	1181	1190	1386	1743
RP11-469M21	1	52017856	52126759	181	225	260	335	729	591	207	286	284	460	333	437	455	389	527	550
RP11-87O13	1	52030976	52190551	516	530	586	640	985	554	457	443	532	661	664	740	800	624	957	739
RP11-91A18	1	52080632	52253720	311	295	354	368	829	464	306	317	NA	NA	501	637	728	555	844	613
RP11-66G13	1	52124879	52288741	229	270	286	358	408	301	235	310	257	370	293	362	350	277	459	372
RP11-601F17	1	52355360	52526779	1321	1885	1242	1829	479	355	1043	1525	1264	1978	1472	2151	444	374	569	496
RP11-155O18	1	52468292	52659407	2934	3754	3014	4205	2595	2150	3260	4476	3339	4489	3497	4794	1527	1601	2336	2263
RP11-43F6	1	52602944	52761467	NA	NA	221	280	NA	NA	152	176	NA	NA	NA	NA	156	135	187	150
CTD-2130O1	1	52710619	52837861	NA	NA	216	229	NA	NA	NA	NA	NA	NA	238	268	252	209	349	272
RP11-452I17	1	52762774	52946601	291	468	246	287	453	352	360	424	NA	NA	467	524	408	360	NA	NA
RP11-537L8	1	52901163	53102966	NA	NA	NA	NA	205	188	154	157	117	169	151	196	215	194	262	230
RP11-712H4	1	52991378	53179443	390	498	NA	NA	501	363	400	547	384	826	494	528	478	377	669	626
CTD-2235M4	1	53110722	53237875	508	532	714	725	578	318	615	557	597	845	534	775	628	414	669	398
RP11-627G19	1	53119517	53301378	301	314	338	362	621	386	281	287	328	357	367	397	597	400	673	479
RP11-562F12	1	53213951	53417029	1353	1861	1331	1611	1167	952	1021	1410	1927	2503	1692	2333	1095	854	1352	1378
RP11-29L6	1	53378564	53560741	871	1303	1233	1525	1106	782	773	922	866	1288	949	1278	984	749	1186	950
RP11-351E14	1	53393458	53598814	361	379	NA	NA	1608	921	541	585	NA	NA	NA	NA	1372	1092	1594	1207
RP11-809G7	1	53540426	53748672	413	524	891	923	733	479	689	956	680	1058	949	1268	654	451	890	638
RP11-96E15	1	53627686	53807634	784	1082	NA	NA	1079	762	725	1158	747	926	875	1209	1144	737	1370	1101
RP11-325F2	1	53687911	53883914	137	183	NA	NA	NA	NA	NA	NA	163	212	158	201	260	137	258	158
RP11-789L3	1	53748673	53915231	107	124	NA	NA	NA	NA	NA	NA	NA	NA	NA	NA	NA	NA	NA	NA
RP11-323E4	1	53842962	54032527	113	128	NA	NA	NA	NA	127	127	NA	NA	133	165	288	181	312	185
RP11-48C4	1	53852720	54021059	537	703	846	1093	510	360	373	502	NA	NA	508	768	439	355	531	416
RP11-187B22	1	53987499	54166886	349	438	414	558	641	426	359	476	371	468	432	650	568	463	639	486
RP11-195G13	1	54039750	54231973	234	282	343	385	441	294	251	312	NA	NA	338	403	408	282	370	265
RP11-431J10	1	54057156	54228861	1572	2160	1649	2240	2138	1910	1559	2221	1695	2510	1912	2794	1703	1822	2139	2228
RP11-769F17	1	54062291	54272783	248	245	347	343	NA	NA	236	242	NA	NA	332	364	189	124	NA	NA
RP11-84E6	1	54212148	54383707	168	178	NA	NA	NA	NA	NA	NA	NA	NA	172	253	327	223	337	206
RP11-323C5	1	54277074	54465771	141	138	175	232	446	186	161	192	NA	NA	243	337	NA	NA	441	271
RP11-92H3	1	54460877	54654714	953	1233	1089	1341	1198	885	1419	1903	1533	2230	1389	1627	993	743	1306	1115
RP11-433C3	1	54599175	54780000	301	452	658	877	427	287	577	613	437	604	580	725	343	261	554	461
CTD-2313D11	1	54706189	54775221	NA	NA	NA	NA	NA	NA	243	273	NA	NA	279	340	NA	NA	239	145
RP11-154H10	1	54726307	54899078	254	283	341	428	483	255	246	270	330	359	363	467	466	318	410	286
RP11-240D10	1	54737524	54899065	376	416	471	505	937	668	269	339	547	630	399	582	1227	1054	971	828
RP11-425H22	1	54809215	54981586	258	337	316	324	532	443	256	387	249	315	353	500	NA	NA	722	480
RP11-275N17	1	54901952	55060955	237	274	NA	NA	452	258	295	261	356	435	322	370	NA	NA	412	278
RP11-12C17	1	54981587	55170384	737	968	1109	1150	498	361	1261	1696	1157	1688	1601	2279	477	334	551	376
RP11-12C19	1	55006634	55170384	979	1153	1121	1553	635	540	834	1103	1457	1797	1226	1659	722	558	675	538
RP11-627J9	1	55119895	55291123	262	319	258	268	NA	NA	317	474	418	468	NA	NA	384	323	568	501
RP11-109I2	1	55223765	55411908	NA	NA	NA	NA	NA	NA	NA	NA	NA	NA	NA	NA	169	115	189	122
RP11-387E3	1	55421320	55565081	829	1144	916	1159	979	892	1029	1530	806	1096	1073	1752	1016	940	1130	1072
RP11-791G4	1	55477591	55674132	1803	2960	1959	3120	1768	1720	1381	2485	2170	3236	1944	3452	988	1063	1495	1729
RP11-395E5	1	55620241	55788618	497	630	331	488	557	569	546	754	575	827	393	555	635	537	677	492
RP11-365M18	1	55767302	55951125	483	621	488	696	958	881	526	803	444	696	527	810	1235	1228	1704	1461
RP11-623O13	1	55900513	56072766	NA	NA	68	81	NA	NA	81	80	NA	NA	NA	NA	NA	NA	112	89
RP11-447E4	1	55928053	56105018	1417	2439	1525	2329	1146	1263	1357	2442	1356	2165	1638	2721	1016	1157	1356	1795
RP11-306P2	1	56116985	56282488	203	255	NA	NA	545	328	182	268	NA	NA	233	327	385	338	402	333
RP11-221L3	1	56165624	56323677	2833	4332	2357	3076	1553	1327	1182	1599	2059	2988	2994	4146	1244	1528	1633	1578
RP11-769I7	1	56177699	56350902	1247	1596	1291	2107	1482	1486	1040	1401	1164	2099	1195	1823	1007	1018	1675	1923
RP11-613A17	1	56294107	56442560	315	425	293	382	495	476	283	371	269	395	349	406	450	381	550	439
RP11-606D16	1	56407231	56568301	920	982	886	1263	1533	1518	858	961	657	998	NA	NA	1142	1204	1604	1442
RP11-802D18	1	56497146	56677503	2313	3064	1907	2536	3143	3129	3120	4793	2330	4086	2446	3243	2563	2810	3552	4078
RP11-147B11	1	56630179	56795310	845	1473	805	1173	1141	919	824	1071	983	1616	995	1438	940	991	1229	1147
RP11-347O14	1	56745490	56938549	872	1069	1025	1534	1984	1534	946	1222	1044	1412	1134	1611	1565	1835	1809	1756
RP11-650C20	1	56852961	57033315	746	1124	665	1048	902	667	660	779	588	1008	479	797	908	952	825	928
RP11-367O1	1	56956736	57132308	1803	2439	1535	2155	1454	1534	1657	2576	1563	2425	1583	2544	1493	1518	1815	1663
RP11-123K23	1	57033998	57218154	824	1258	816	1330	1334	1002	660	1333	698	1114	714	1122	761	702	952	1060
CTD-2005O9	1	57126602	57262923	271	342	322	383	265	206	272	282	336	573	331	410	253	180	310	234
RP11-367N23	1	57218937	57388741	495	681	474	746	836	757	542	849	535	750	842	1178	693	678	885	860
RP11-725A1	1	57351338	57533277	394	549	461	547	NA	NA	313	464	441	593	NA	NA	530	527	622	600
RP11-711A19	1	57582941	57758901	1306	1961	NA	NA	1867	1760	1303	2042	1296	2008	1448	2078	1725	1777	2066	2439
RP11-24B9	1	57593036	57757425	1267	1844	NA	NA	1138	935	1342	1944	1442	2276	1967	3143	1023	968	1229	1190
RP11-15K14	1	57593750	57638814	2403	2448	2798	4018	1120	805	2482	4042	2972	3471	2960	4089	1557	1288	1232	1307
RP11-243M12	1	57641255	57826247	191	230	NA	NA	326	197	188	205	NA	NA	231	323	249	198	NA	NA
RP11-145H7	1	57768887	57935733	337	549	NA	NA	845	660	372	575	409	537	NA	NA	755	769	977	910
RP11-749L17	1	57798859	58001913	951	1540	686	957	1415	1253	791	1123	1082	1369	NA	NA	1102	1132	1771	1586
RP11-208L7	1	57970309	58118527	451	482	544	614	1109	721	501	506	NA	NA	607	688	824	650	1029	787
RP11-768B5	1	58014189	58206082	850	1091	904	1480	1132	1356	1016	1678	1101	2028	984	1781	1065	1290	1554	1583
RP11-684M24	1	58145947	58318612	425	442	389	506	618	426	306	460	559	818	375	582	516	477	721	573
RP11-12L18	1	58199244	58369134	1216	1851	1362	1883	963	693	923	1134	1087	1722	1357	2032	790	791	803	829
RP11-636K17	1	58363970	58567842	NA	NA	614	912	677	518	662	953	592	900	683	902	652	698	827	758
RP11-18M18	1	58515702	58683401	1167	1543	1163	1346	2126	1879	1123	1605	1180	1685	1218	1551	2027	2008	2145	2031
RP11-342F23	1	58571482	58782202	529	837	640	1007	1524	1325	742	1271	671	1168	932	1336	1041	1134	975	1192
RP11-588L12	1	58675641	58874087	300	379	371	470	NA	NA	NA	NA	296	433	321	397	282	230	241	198
RP11-454N17	1	58838562	59028905	673	1142	NA	NA	954	938	649	1154	627	1009	954	1418	1064	1005	1567	1641
RP11-162J4	1	58864817	59033770	1832	2212	2298	2967	3290	2547	1905	2336	1839	2954	2890	3563	2715	2564	3206	3142
RP11-206P1	1	59052351	59215106	NA	NA	NA	NA	266	164	NA	NA	NA	NA	NA	NA	227	150	309	182
RP11-10A17	1	59259123	59423182	504	623	637	724	868	667	880	1069	642	888	681	812	684	612	783	748
RP11-592P11	1	59335804	59521151	579	764	681	819	1005	791	646	791	602	874	651	789	892	828	998	910
CTD-2003P9	1	59424869	59544813	1390	2023	1780	2672	1528	1263	1309	2018	1722	2352	2042	3451	1410	1367	1987	1906
RP11-467C18	1	59458076	59598319	461	576	378	544	921	697	312	454	366	566	400	645	678	703	844	863
RP11-316F18	1	59578525	59755182	102	104	152	174	NA	NA	NA	NA	NA	NA	NA	NA	203	133	279	173
RP11-242B9	1	59729161	59878728	602	790	753	1065	1911	1372	728	1065	NA	NA	1047	1241	1497	1760	1703	1600
RP11-66M21	1	59760525	59932317	NA	NA	212	282	351	212	158	190	NA	NA	NA	NA	313	247	372	285
RP11-354P7	1	59817385	60017752	713	883	945	1250	1323	866	842	1240	1052	1382	1089	1346	933	913	1505	1152
RP11-315F15	1	59841047	59863997	275	362	NA	NA	NA	NA	321	330	381	494	NA	NA	184	149	NA	NA
RP11-475B24	1	59939673	60127391	484	858	616	765	732	655	457	670	514	835	665	907	605	582	736	709
RP11-13N22	1	60021183	60185280	874	1129	987	1264	630	473	785	1144	614	938	741	975	494	374	516	416
RP11-479E21	1	60045715	60235870	1027	1402	1158	1944	NA	NA	770	1227	897	1352	1055	1652	NA	NA	NA	NA
RP11-123H7	1	60166241	60322671	96	106	85	119	313	188	88	121	97	151	118	183	248	251	441	389
RP11-541N13	1	60270825	60454646	2504	3527	2150	3097	1415	1007	1893	2895	2338	4097	2485	3362	759	886	1206	1087
RP11-706N7	1	60326857	60543372	633	821	700	1049	632	488	526	658	611	977	750	959	619	570	835	947
RP11-363E22	1	60536825	60710231	2843	4221	2704	4155	1841	1794	2287	3391	2897	5151	2939	4450	1261	1500	1742	2018
RP11-776H12	1	60639402	60810558	402	464	NA	NA	863	587	442	530	406	647	NA	NA	675	598	853	832
RP11-25A21	1	60747377	60919771	638	778	735	903	846	642	662	798	NA	NA	800	1157	699	622	849	706
RP11-734H5	1	60777343	60840534	2615	3504	3330	3663	1991	1292	2594	3119	3578	4088	2954	4243	1771	1459	2289	1922
RP11-436K8	1	60829728	61043067	995	1642	1077	1561	908	900	913	1674	781	1594	990	1713	1065	1331	1307	1727
RP11-364M11	1	61003629	61167987	962	1441	1179	1714	1508	1317	1021	1227	1226	2084	1203	1739	1262	1220	1644	1624
RP11-32I17	1	61084265	61238362	532	578	575	728	551	385	484	618	NA	NA	NA	NA	496	406	601	477
RP11-717I12	1	61256243	61435349	972	1535	949	1580	2422	2076	1143	1695	NA	NA	968	1680	1182	1358	1739	1895
RP11-108D17	1	61330734	61496288	NA	NA	NA	NA	NA	NA	NA	NA	NA	NA	NA	NA	108	79	151	126
RP11-232E7	1	61460203	61660160	85	89	NA	NA	NA	NA	106	108	126	179	148	190	248	176	303	196
RP11-689O24	1	61650317	61859646	498	725	537	1221	643	433	386	568	517	833	479	792	430	425	537	556
RP11-1K15	1	61802772	61971007	976	1199	1101	1116	1150	819	842	812	846	1305	1209	1608	840	676	1145	852
RP11-138I13	1	61954965	62094249	355	403	471	435	1042	676	499	438	445	627	NA	NA	757	644	1025	797
RP11-805D13	1	61973164	62147845	NA	NA	88	100	220	116	84	102	NA	NA	NA	NA	186	133	227	175
RP11-571K22	1	61985620	62181729	489	459	925	1016	NA	NA	735	730	NA	NA	970	1071	1302	1196	1216	960
RP11-119G24	1	62003536	62175280	140	154	184	205	293	152	178	184	170	251	NA	NA	216	172	NA	NA
RP11-55I4	1	62072938	62247535	1173	1586	1056	1661	1500	1214	1222	1521	1383	2104	1176	1837	1268	1277	1442	1537
RP11-127K10	1	62131855	62280898	1066	1715	1332	2043	571	483	1264	1900	1178	1943	1624	2222	510	515	578	428
RP11-565K24	1	62212155	62376343	122	129	150	150	NA	NA	123	124	129	170	170	183	219	158	NA	NA
RP11-624D22	1	62305879	62463366	223	246	276	295	NA	NA	214	266	NA	NA	215	278	279	230	257	185
RP11-185E18	1	62384170	62556057	93	90	NA	NA	NA	NA	167	168	NA	NA	159	214	302	197	360	207
RP11-746E15	1	62452636	62645341	670	1178	694	995	871	723	675	975	800	1119	724	1191	779	649	875	808
RP11-293K19	1	62609321	62760544	254	403	229	314	NA	NA	157	252	NA	NA	NA	NA	NA	NA	NA	NA
RP11-611A1	1	62723860	62908109	310	323	374	424	NA	NA	491	562	468	616	562	634	NA	NA	NA	NA
RP11-637F13	1	62821919	62994565	495	604	857	1013	1263	1324	948	1129	724	871	1298	1637	823	895	1231	1134
RP11-456A2	1	62957421	63126928	1191	2084	1265	1844	801	676	1106	1714	1408	2029	1288	2099	670	633	683	646
RP11-13M4	1	62973164	63167317	2114	2772	2123	3156	1156	1040	1737	2692	1873	2865	1951	3170	932	949	1071	989
RP11-5P4	1	63134919	63313913	1080	1571	1224	1847	771	715	1275	2052	1301	1962	1318	1923	730	778	761	636
RP11-818K2	1	63202128	63389376	245	301	248	384	516	347	205	229	202	318	225	342	429	379	603	584
RP11-810G2	1	63333527	63538808	845	1516	1151	1929	929	1008	877	1495	1095	2151	1307	1908	769	904	866	991
RP11-673C4	1	63435414	63640252	154	215	NA	NA	NA	NA	227	312	245	372	NA	NA	318	257	477	428
RP11-445I18	1	63531600	63732983	607	818	602	912	786	557	NA	NA	611	827	NA	NA	555	499	840	712
CTD-2015B4	1	63612220	63747454	NA	NA	NA	NA	117	80	62	78	NA	NA	NA	NA	NA	NA	NA	NA
RP11-736A8	1	63654683	63672708	518	647	947	642	1326	883	1438	982	962	1082	1249	1121	1263	761	1404	991
RP11-384L12	1	63701753	63909625	437	436	553	693	NA	NA	587	598	473	615	641	761	873	782	1110	1072
RP11-425O10	1	63825255	63999735	625	659	820	1005	2066	1687	788	1128	813	1273	1163	1503	1127	1069	1492	1283
RP11-35C14	1	63997156	64128974	254	237	NA	NA	689	428	216	275	318	472	360	460	581	513	492	417
RP11-522H23	1	64057394	64273389	1236	1709	1331	1945	1364	1296	1533	2344	1532	2537	1485	2300	1420	1387	1357	1361
RP11-746P17	1	64226397	64413225	1174	1921	1850	2983	3453	2783	1379	2074	1608	2922	1948	2593	2432	2806	2970	3014
RP11-105I6	1	64372218	64570597	224	224	217	246	415	227	NA	NA	NA	NA	276	342	349	278	413	292
RP11-281O19	1	64545227	64722942	563	605	775	956	NA	NA	573	588	633	1118	623	910	443	353	610	424
RP11-93F23	1	64672204	64852404	797	1130	922	1299	1354	1157	882	1116	885	1207	719	1061	1235	1192	1378	1897
RP11-442I3	1	64886605	65061597	1323	1898	1638	2455	1246	1167	1202	1892	1327	2109	NA	NA	1115	1223	1254	1337
RP11-391L18	1	64989708	65170745	307	406	442	477	553	409	451	502	314	440	444	589	514	410	566	414
RP11-34E8	1	65095751	65252182	278	292	306	350	556	354	298	297	NA	NA	360	386	498	348	503	367
RP11-101O11	1	65141067	65306314	NA	NA	NA	NA	98	70	NA	NA	NA	NA	NA	NA	NA	NA	127	97
RP11-726F23	1	65290373	65469506	450	623	460	544	454	349	596	884	569	770	505	757	563	466	691	470
RP11-469G8	1	65411615	65574305	271	286	280	322	NA	NA	237	229	272	394	310	418	NA	NA	NA	NA
CTD-2008P8	1	65511942	65694675	793	981	912	1052	1157	804	883	967	782	1377	1049	1476	730	708	1403	1394
RP11-282E16	1	65598101	65774821	231	290	252	361	443	322	220	247	NA	NA	366	571	NA	NA	388	457
RP11-410H13	1	65682583	65827812	190	262	NA	NA	496	383	192	266	205	287	178	243	374	368	417	386
RP11-731H18	1	65771696	65903145	289	344	431	443	293	224	413	380	322	433	424	509	284	219	321	258
RP11-808L20	1	65858808	66043545	106	143	NA	NA	NA	NA	NA	NA	NA	NA	NA	NA	NA	NA	175	116
RP11-610F12	1	65978801	66138485	231	239	308	454	NA	NA	289	302	NA	NA	364	443	279	232	311	231
RP11-18D17	1	66024374	66196931	534	712	720	1015	600	445	613	836	644	1170	546	848	550	472	551	524
RP11-442C16	1	66038377	66215594	787	838	933	1265	1504	1427	856	964	1031	1670	1188	1511	988	1126	1203	1096
RP11-348H6	1	66170306	66320067	NA	NA	NA	NA	408	278	290	315	328	466	359	434	332	306	393	320
RP11-360E7	1	66355154	66532500	1533	1959	NA	NA	3441	2759	1594	2542	NA	NA	NA	NA	2653	3200	3565	3772
RP11-607G9	1	66398432	66614105	NA	NA	529	757	816	643	530	688	501	745	566	885	710	703	882	764
RP11-500D11	1	66419932	66601792	474	517	479	565	1185	773	632	714	533	870	708	909	1174	1009	1319	1246
RP11-798J14	1	66464621	66649661	189	185	265	310	NA	NA	261	225	NA	NA	292	323	303	233	363	272
RP11-711K22	1	66533803	66705991	92	106	NA	NA	NA	NA	NA	NA	NA	NA	NA	NA	143	114	NA	NA
RP11-10D5	1	66605496	66787462	562	788	693	900	543	465	1072	1532	698	914	900	1662	451	477	591	531
RP11-97G8	1	66804110	66968626	298	382	392	431	NA	NA	232	345	332	514	387	578	414	351	516	398
RP11-174B10	1	66806348	66959769	277	320	348	466	655	538	285	360	326	521	294	458	607	583	806	698
RP11-806B9	1	66820000	66947682	797	1097	872	1207	1264	1258	654	891	950	1481	963	1274	950	827	911	977
RP11-266I14	1	66885615	67060285	175	205	NA	NA	327	217	151	178	250	366	271	334	259	241	327	247
RP11-381L12	1	66926758	67078147	124	181	111	144	NA	NA	132	178	NA	NA	158	194	286	248	307	233
RP11-281L19	1	67224949	67423382	896	1009	833	1247	1222	737	538	612	745	1074	927	1249	1031	1046	1240	1235
RP11-384C24	1	67330522	67527404	744	1198	973	1362	1100	1100	1021	1402	612	906	1009	1545	1112	1312	1273	1420
RP11-102M16	1	67458299	67624390	511	623	635	716	1038	654	479	541	640	985	730	1028	819	694	889	675
RP11-55O4	1	67588545	67761335	446	530	431	586	474	265	391	548	403	577	547	778	426	356	553	444
RP11-764P11	1	67713444	67889926	1030	1219	1445	1652	900	598	736	1455	1246	1763	1303	1815	888	715	1131	942
RP11-746B5	1	67839854	68010277	903	1350	969	1411	896	927	1022	1842	940	1598	1007	1614	917	940	938	833
RP11-714F22	1	67861996	68099410	979	1420	1344	2130	1103	817	1018	1474	998	2113	1450	2327	956	959	760	771
RP11-422P8	1	67977354	68147767	1493	2265	1562	2363	1757	1949	1278	2093	1468	2188	1392	2270	1389	1672	1949	2039
RP11-112C5	1	68150838	68311676	NA	NA	NA	NA	NA	NA	NA	NA	NA	NA	92	140	209	164	212	152
RP11-518D3	1	68270672	68457217	243	328	314	402	494	328	261	325	307	439	364	457	387	327	382	339
RP11-122G15	1	68398709	68555492	675	917	438	779	NA	NA	NA	NA	550	881	NA	NA	108	87	163	144
RP11-746A17	1	68422490	68585279	486	633	582	661	992	669	595	672	612	896	705	822	869	716	996	937
RP11-228O3	1	68518456	68678211	129	161	NA	NA	NA	NA	166	161	NA	NA	NA	NA	210	185	287	233
RP11-358F2	1	68638037	68814118	402	561	388	659	471	476	373	683	393	567	355	731	415	469	806	758
RP11-43E20	1	68742921	68930175	NA	NA	NA	NA	NA	NA	NA	NA	NA	NA	61	90	180	163	190	165
RP11-769K8	1	68927879	69094349	314	396	456	544	541	473	287	340	335	517	NA	NA	380	371	515	462
RP11-752H20	1	68985644	69024968	806	1018	1026	1265	959	829	1048	1106	NA	NA	1204	1827	442	425	901	863
RP11-333N17	1	69015467	69207044	599	653	524	689	1934	1658	590	833	654	997	NA	NA	1357	1482	1886	2051
RP11-272A13	1	69132672	69316976	322	463	NA	NA	409	334	332	505	437	710	393	628	336	302	489	478
RP11-185G11	1	69305515	69449016	NA	NA	NA	NA	270	138	NA	NA	NA	NA	NA	NA	177	145	150	118
RP11-413D19	1	69535383	69703544	514	981	820	1258	888	782	667	942	619	1163	778	1152	491	524	436	494
RP11-795A13	1	69563056	69737194	260	421	NA	NA	543	426	391	667	300	598	455	767	424	470	NA	NA
RP11-493B12	1	69726900	69880000	236	406	NA	NA	472	377	236	465	340	586	277	472	268	303	248	305
RP11-460H15	1	69811392	69991055	982	1789	1410	1527	1670	1276	1274	1443	1026	1776	1228	1628	1302	1420	1770	1800
RP11-505J8	1	69888207	70068311	377	580	489	877	670	680	395	734	NA	NA	427	773	473	510	716	711
RP11-423A18	1	69955777	70137560	532	596	765	785	777	608	498	595	795	1020	607	786	626	513	693	583
RP11-419I14	1	70117800	70287694	606	937	539	726	763	786	589	957	581	1034	604	1067	514	652	737	790
RP11-768G20	1	70137192	70319254	1215	2011	1158	2123	1126	1352	932	1637	NA	NA	1149	1739	957	1312	1165	1303
RP11-261C1	1	70203628	70373841	264	317	332	336	714	375	301	371	273	438	392	542	552	554	638	576
RP11-465H9	1	70309918	70495534	457	618	568	849	1365	1003	443	532	640	949	587	869	908	929	992	1029
RP11-521J17	1	70393869	70580868	608	1004	609	961	970	1015	572	896	674	1147	600	937	484	532	621	851
RP11-180O5	1	70477942	70670739	174	211	232	243	NA	NA	211	227	210	298	228	271	402	312	409	337
RP11-170O9	1	70602643	70804011	875	850	897	1233	1665	1173	NA	NA	1060	1614	1160	1551	829	756	1866	1631
CTD-2011O1	1	70746785	70841571	568	876	682	961	654	702	529	845	734	1075	639	882	511	518	667	790
RP11-99H8	1	70830779	70990935	106	120	181	201	265	182	90	115	NA	NA	125	199	244	226	242	201
RP11-69F2	1	70899635	71074967	165	183	NA	NA	369	250	180	251	197	270	208	331	311	294	412	455
RP11-202E21	1	71022387	71195953	816	1160	827	1213	867	898	730	1141	826	1243	859	1261	791	872	827	849
RP11-667C4	1	71184248	71387675	676	1107	896	1259	1106	893	629	855	775	1880	1270	1822	823	1175	1067	1177
RP11-802C16	1	71207966	71388641	229	361	276	411	554	428	241	572	301	506	369	529	379	387	478	555
RP11-437B7	1	71375346	71548831	1082	1641	1438	2031	1007	1038	1109	1744	1114	1869	1321	2279	756	775	1134	1268
RP11-417C2	1	71484329	71621881	NA	NA	NA	NA	332	248	NA	NA	NA	NA	NA	NA	194	173	222	215
RP11-739D5	1	71568468	71720779	605	884	563	872	550	516	435	784	532	873	607	924	396	528	423	514
RP11-356O17	1	71668246	71869550	413	508	571	787	NA	NA	703	725	613	916	848	948	1130	1105	1329	1332
RP11-650N17	1	71777117	71942517	765	1253	849	1357	1268	958	654	715	769	1455	1368	2210	1064	1220	1544	1725
RP11-30O7	1	71868004	72008599	453	385	NA	NA	456	318	325	338	361	426	405	496	379	324	559	388
RP11-21C1	1	71974335	72141968	810	809	900	1132	1812	1508	1000	1323	847	1296	NA	NA	1011	1058	1696	1657
RP11-603C14	1	72045264	72252878	202	233	163	247	NA	NA	214	270	209	342	NA	NA	229	220	270	278
RP11-768N16	1	72168030	72354706	273	390	239	346	411	425	349	597	212	371	391	662	303	400	516	488
RP11-763J10	1	72328583	72518139	307	403	336	491	392	316	232	372	NA	NA	292	512	NA	NA	NA	NA
RP11-145G22	1	72385378	72591162	741	1160	809	1164	808	764	834	1212	821	1378	952	1440	495	646	844	986
RP11-634D10	1	72461872	72650592	393	598	408	556	699	620	547	678	432	632	444	692	623	660	615	615
RP11-10G6	1	72581070	72741808	691	978	998	1551	497	386	830	1101	NA	NA	1402	2109	452	440	497	477
RP11-367J2	1	72731660	72912472	363	684	NA	NA	553	473	487	782	474	750	441	677	400	423	427	460
RP11-695J17	1	72810361	72979050	184	175	263	234	NA	NA	259	176	NA	NA	296	249	349	225	447	267
RP11-6C24	1	72899436	73061944	396	568	NA	NA	467	381	397	705	377	665	407	433	400	389	440	373
RP11-262K1	1	72941342	73115956	1321	2170	1419	2467	687	651	1203	2074	990	2065	1243	2175	526	591	794	913
RP11-368J1	1	73056469	73254397	201	375	198	285	331	233	159	180	203	386	190	266	NA	NA	180	204
RP11-560G21	1	73145746	73324358	1607	2218	1459	2007	817	653	1398	1806	1378	2083	1801	2482	609	579	688	635
RP11-585N5	1	73283143	73482579	563	823	NA	NA	598	455	368	546	367	682	379	635	459	493	513	498
RP11-215J24	1	73382352	73537470	122	150	176	229	226	134	122	160	NA	NA	NA	NA	172	154	179	160
RP11-706P19	1	73453408	73629025	NA	NA	86	120	NA	NA	NA	NA	72	132	NA	NA	123	94	155	127
RP11-480P9	1	73535532	73696782	333	486	354	637	NA	NA	407	800	379	745	486	681	NA	NA	NA	NA
RP11-30N7	1	73624097	73789781	912	1020	1058	1365	1887	1807	772	881	823	1360	1101	1351	1093	1195	1797	1993
RP11-637B22	1	73638180	73811209	NA	NA	NA	NA	NA	NA	NA	NA	NA	NA	NA	NA	149	125	NA	NA
RP11-747H9	1	73662160	73837324	154	189	106	165	NA	NA	151	205	NA	NA	226	297	230	228	363	390
RP11-660G22	1	73677528	73845027	228	281	NA	NA	NA	NA	321	493	285	533	368	547	420	453	527	581
RP11-519H14	1	73783956	73976683	79	104	NA	NA	199	143	79	110	67	135	86	125	177	176	189	176
RP11-616J10	1	73888290	74064512	70	104	NA	NA	NA	NA	85	117	NA	NA	NA	NA	NA	NA	143	110
RP11-680L8	1	73982326	74148370	NA	NA	NA	NA	865	755	NA	NA	NA	NA	NA	NA	516	714	NA	NA
RP11-699H3	1	74084993	74266659	391	394	NA	NA	651	441	274	400	NA	NA	NA	NA	463	458	787	715
RP11-293C13	1	74220182	74371381	NA	NA	NA	NA	NA	NA	NA	NA	NA	NA	NA	NA	NA	NA	54	50
RP11-60K15	1	74254258	74420419	949	1128	848	955	1116	685	1032	1063	933	1612	1140	1160	917	678	826	745
CTD-2007A5	1	74355091	74456146	610	1139	614	992	729	641	763	1129	836	1519	1161	1750	584	672	870	864
RP11-16O20	1	74377435	74523903	601	874	686	965	378	368	680	950	730	1145	613	884	299	314	362	330
RP11-744P7	1	74420791	74586624	546	773	NA	NA	852	705	441	698	NA	NA	520	888	625	682	727	761
RP11-235J11	1	74421403	74567901	129	151	183	295	523	453	105	197	189	343	194	279	380	409	472	485
RP11-423I7	1	74507391	74703372	732	1246	1127	1443	1737	1751	1157	1601	1585	2607	1801	2938	1263	1518	1849	2247
RP11-627I15	1	74536806	74738236	177	204	NA	NA	NA	NA	160	205	142	206	181	250	251	220	314	210
RP11-800J12	1	74664694	74855755	208	283	309	443	652	537	212	327	256	560	322	434	394	425	354	394
RP11-585M16	1	74674412	74856479	590	841	755	1116	712	595	490	767	NA	NA	656	1311	640	771	674	684
RP11-44I8	1	74801198	74953083	379	370	NA	NA	NA	NA	382	405	349	481	423	582	372	350	547	489
RP11-806L14	1	74815966	74981737	232	385	NA	NA	273	201	266	371	NA	NA	376	549	191	177	310	332
RP11-794B20	1	74834107	75006322	343	326	413	442	1280	785	433	510	NA	NA	NA	NA	858	823	1213	948
RP11-525A15	1	74864253	75044026	NA	NA	NA	NA	NA	NA	NA	NA	NA	NA	NA	NA	160	124	182	125
RP11-175O16	1	74919778	75039762	2038	3059	2070	3133	1422	1273	2135	3400	2491	4272	2767	3980	1167	1295	1348	1320
RP11-538B11	1	74982910	75161282	204	265	299	414	393	338	NA	NA	266	428	242	375	304	297	474	493
RP11-664F18	1	75016690	75180987	226	393	318	386	NA	NA	221	287	NA	NA	230	269	216	175	278	278
RP11-26K6	1	75158359	75303947	173	241	181	252	214	152	154	226	184	311	187	284	151	139	215	164
RP11-316M10	1	75179207	75388321	NA	NA	NA	NA	NA	NA	NA	NA	NA	NA	NA	NA	NA	NA	86	57
RP11-47B7	1	75327255	75499765	292	373	NA	NA	549	408	224	315	NA	NA	313	438	395	450	598	549
RP11-114K16	1	75425075	75597284	439	485	NA	NA	335	258	268	505	370	679	648	1132	272	281	419	421
RP11-631J12	1	75561663	75780583	333	518	381	587	494	301	408	631	357	749	458	802	312	259	436	366
RP11-492C3	1	75625624	75875171	257	396	307	458	614	411	211	324	258	432	294	467	451	401	448	411
RP11-118G16	1	75714241	75745177	203	171	NA	NA	NA	NA	291	211	NA	NA	241	266	347	249	353	187
RP11-297N6	1	75758241	75939531	161	210	228	297	474	361	NA	NA	180	289	189	274	437	414	437	416
RP11-103D1	1	75807313	75963074	258	287	346	438	NA	NA	290	301	NA	NA	346	428	483	442	522	451
RP11-711D8	1	75964693	76163347	783	1325	885	1492	790	727	923	1547	814	1374	1061	1766	991	1099	989	1161
RP11-550H2	1	76089359	76283672	1363	2198	1238	1813	1053	982	1332	1896	1503	2494	1464	2300	932	923	1209	1195
RP11-13J14	1	76258604	76442320	1507	2027	1068	1418	963	918	1599	2459	1777	2672	1620	2566	811	749	988	983
RP11-1M3	1	76322842	76504730	1098	1582	1156	1829	736	556	875	1286	1245	2324	1280	2219	642	618	783	856
RP11-806G12	1	76435746	76667584	1604	2573	NA	NA	1869	2391	1119	1940	1611	2724	1595	2651	1287	1526	1804	2516
RP11-299L9	1	76503971	76540419	554	920	1213	1238	456	422	1358	1083	1232	1365	751	1136	526	534	481	531
RP11-180M17	1	76646104	76799143	362	489	362	623	659	481	377	521	292	422	389	556	596	529	648	491
RP11-465C20	1	76702593	76867535	1884	2681	1922	3384	1668	1583	1513	2876	2038	3675	2154	3804	1365	1787	2120	2863
RP11-232A7	1	76774838	76950403	457	701	481	659	629	496	565	989	411	687	663	1005	541	548	682	628
RP11-794G9	1	76866752	77051440	302	355	306	436	479	303	240	303	290	453	320	483	407	351	447	349
RP11-190F9	1	76986484	77147525	428	458	485	649	604	393	423	435	447	602	NA	NA	465	393	567	416
RP11-64N3	1	77011196	77167696	674	693	833	920	NA	NA	717	813	706	957	980	1097	1253	1061	1315	1064
CTD-2013F12	1	77137592	77296328	321	340	386	431	334	204	332	353	307	461	358	434	308	246	369	272
RP11-627E4	1	77190638	77391865	261	316	242	367	582	410	175	237	NA	NA	283	382	383	350	434	364
RP11-162L20	1	77378458	77536383	341	406	433	485	725	541	398	402	400	532	467	617	593	501	658	559
RP11-754F4	1	77502456	77658198	963	1179	885	1029	NA	NA	1428	1742	1001	1553	1526	1939	2035	2030	2027	1660
RP11-722L22	1	77625074	77793235	1085	1308	1186	1604	4199	3641	1685	1965	1385	1969	2110	3127	3416	3925	3869	4004
RP11-607F18	1	77731156	77903128	359	501	396	678	665	510	355	454	385	571	433	600	542	502	634	615
RP11-417K2	1	77802845	78020786	102	110	135	168	164	101	113	111	NA	NA	163	193	167	125	163	103
RP11-181C21	1	77961093	78115889	141	167	NA	NA	253	151	138	177	NA	NA	NA	NA	196	162	242	182
RP11-553D1	1	77964692	78134982	72	83	NA	NA	NA	NA	104	101	NA	NA	NA	NA	190	147	196	151
RP11-16C6	1	77994450	78147050	458	441	643	750	851	546	695	778	604	906	803	942	503	460	844	666
RP11-770L11	1	78095751	78322021	821	1130	636	1004	913	910	684	980	691	1187	1069	1536	762	806	993	1151
RP11-661E7	1	78180337	78243768	548	538	NA	NA	NA	NA	758	680	641	813	1066	1171	926	827	839	713
RP11-280I18	1	78243990	78450985	NA	NA	NA	NA	NA	NA	NA	NA	NA	NA	NA	NA	72	73	NA	NA
RP11-630L23	1	78388087	78566261	941	1636	1392	1873	642	695	966	1504	790	1247	875	1175	650	583	819	790
RP11-160E18	1	78502956	78652725	115	140	154	170	NA	NA	129	141	NA	NA	127	163	259	206	288	206
RP11-34J10	1	78552472	78740689	310	382	305	400	495	458	289	361	NA	NA	NA	NA	NA	NA	586	486
RP11-323I3	1	78677460	78861983	310	382	500	488	939	568	309	357	432	519	401	557	692	586	679	552
RP11-348L16	1	78720464	78912612	320	365	407	476	562	385	348	419	304	489	407	567	447	441	507	492
RP11-675A3	1	78885408	79042912	1161	1658	1085	1536	1923	1688	1103	1785	1546	2395	1932	3198	1305	1564	1896	2201
RP11-484A8	1	78921108	79117939	772	1072	1119	1584	1087	884	789	1168	926	1245	732	1015	950	1068	1171	1143
RP11-695I16	1	79109038	79281234	218	315	NA	NA	644	590	238	332	209	369	204	330	344	369	348	427
RP11-702A4	1	79135583	79330552	NA	NA	NA	NA	NA	NA	165	165	NA	NA	NA	NA	204	196	248	233
RP11-572C12	1	79285400	79447688	1268	2046	1088	1714	NA	NA	1180	1658	1106	1973	1381	1926	339	408	697	649
RP11-293H14	1	79345126	79551338	397	416	NA	NA	550	382	552	585	464	541	545	830	467	343	546	410
RP11-436G10	1	79345757	79481326	78	115	NA	NA	114	61	NA	NA	NA	NA	NA	NA	134	109	173	149
CTD-2017D1	1	79503900	79625262	NA	NA	NA	NA	NA	NA	70	84	NA	NA	NA	NA	114	81	101	84
CTD-2005N18	1	79676431	79800001	321	459	358	532	NA	NA	311	473	347	561	405	427	NA	NA	305	305
RP11-693O17	1	79707638	79907686	429	449	872	821	987	617	717	573	2684	3611	1358	1658	793	639	1039	977
RP11-740C16	1	79771692	79970370	361	486	347	425	909	837	449	580	361	630	465	655	874	888	1050	1209
RP11-316O2	1	79854450	80030382	NA	NA	NA	NA	195	117	NA	NA	NA	NA	NA	NA	103	96	142	109
RP11-731A12	1	79926619	80104477	416	540	370	646	369	434	344	666	459	845	438	796	446	469	503	426
RP11-449N5	1	80021684	80180564	440	565	324	405	1051	1021	526	802	446	780	572	957	952	1136	1222	1676
RP11-794A19	1	80112816	80306588	710	1155	914	1514	980	1051	510	677	658	1416	749	1254	743	998	1126	1298
RP11-389A8	1	80206343	80373629	320	369	NA	NA	591	378	310	315	387	508	386	354	591	366	477	364
RP11-320E2	1	80283850	80481322	NA	NA	NA	NA	NA	NA	NA	NA	NA	NA	NA	NA	NA	NA	225	184
RP11-144P10	1	80538335	80723348	NA	NA	928	1392	2500	2368	977	1256	NA	NA	917	1264	1515	2082	2406	2797
RP11-115A15	1	80555123	80723359	999	1505	1006	1596	592	525	883	1445	1023	1895	1045	1784	380	417	562	593
RP11-101N24	1	80697584	80851626	717	1085	NA	NA	340	295	576	988	589	1095	660	1029	265	282	291	333
CTD-2001A18	1	80708677	80838546	526	728	608	681	1053	827	590	788	583	905	767	1152	NA	NA	1008	949
RP11-258F23	1	80768334	80937720	630	1079	752	1199	715	684	619	1032	704	1236	746	1167	529	577	742	839
RP11-671A9	1	80918642	81098959	742	1457	846	1267	600	546	881	1262	767	1133	1023	1511	618	644	871	1076
RP11-733B2	1	81031636	81211887	208	317	271	410	492	467	270	349	217	336	314	416	442	385	462	464
RP11-2B19	1	81161825	81308419	274	340	346	537	NA	NA	292	345	346	624	NA	NA	290	285	NA	NA
CTD-2009D3	1	81187254	81309676	267	419	NA	NA	335	294	NA	NA	392	570	NA	NA	275	267	375	357
RP11-432D22	1	81234356	81407728	424	511	665	906	NA	NA	712	850	588	942	705	1074	NA	NA	917	789
RP11-675O9	1	81309678	81426513	288	383	391	456	671	567	287	401	271	448	303	525	435	441	493	512
RP11-669B21	1	81396810	81577313	NA	NA	176	232	463	376	150	232	156	219	231	313	389	384	443	474
RP11-159J16	1	81503362	81676429	196	235	NA	NA	377	321	197	310	203	318	234	337	304	268	367	279
RP11-262C23	1	81613100	81772072	276	310	338	386	546	302	245	250	NA	NA	352	472	NA	NA	NA	NA
RP11-64D15	1	81745106	81919321	594	927	580	1135	643	506	483	563	571	966	483	711	456	507	770	815
RP11-622D9	1	81835236	82037674	NA	NA	NA	NA	NA	NA	77	88	NA	NA	106	142	147	120	213	154
RP11-101O18	1	81920197	82085770	NA	NA	NA	NA	122	93	NA	NA	NA	NA	NA	NA	NA	NA	136	152
RP11-645A21	1	82038093	82219865	319	377	404	665	NA	NA	252	351	226	362	NA	NA	228	182	302	247
RP11-403N19	1	82206903	82370449	351	275	421	371	1005	558	426	423	499	545	NA	NA	911	554	1055	650
RP11-147G16	1	82273143	82445793	268	343	303	359	523	390	277	286	275	406	331	436	399	353	468	397
RP11-738G20	1	82295757	82516365	NA	NA	361	681	402	342	345	613	308	536	341	674	303	386	518	502
RP11-734P17	1	82422136	82612995	420	510	NA	NA	903	1026	339	436	398	721	252	459	NA	NA	927	1345
RP11-752E17	1	82576129	82775357	628	842	660	1090	621	594	603	761	NA	NA	NA	NA	645	724	678	655
RP11-727N15	1	82739103	82900500	438	817	397	679	873	679	527	873	493	863	524	1025	525	657	780	1013
RP11-14M11	1	82806910	82967031	791	1182	925	1440	620	590	790	1012	834	1548	849	1310	331	335	NA	NA
RP11-767D16	1	82892597	83052827	489	540	693	746	1024	865	615	575	NA	NA	570	790	911	931	994	897
RP11-796B5	1	82950587	83141554	152	244	NA	NA	393	306	162	215	NA	NA	284	423	288	282	382	349
RP11-170N11	1	83043979	83214246	1314	1952	1278	2106	599	510	970	1361	1356	2307	1218	2063	428	474	670	635
RP11-808D16	1	83112357	83276047	192	262	NA	NA	NA	NA	181	266	204	344	180	248	260	262	402	427
RP11-69I4	1	83146758	83324661	671	939	858	1333	756	734	698	1087	730	1091	781	1055	614	730	739	770
RP11-60P19	1	83208897	83375373	340	431	403	532	748	573	333	417	381	574	324	533	682	663	769	708
RP11-782O23	1	83272392	83432895	1459	2115	937	1378	2884	3021	1486	2373	1265	2057	1752	2819	1547	2058	2986	4012
RP11-685D16	1	83347023	83563969	148	196	213	267	248	169	173	184	146	255	213	286	NA	NA	265	228
RP11-457H13	1	83414619	83567341	679	758	1028	1648	1873	1229	1209	1265	1126	1718	1083	1401	1466	1597	1753	1834
RP11-604I21	1	83530508	83701401	772	1398	946	1211	1150	1017	1232	1533	887	1339	1079	1401	909	780	1056	1217
RP11-104J19	1	83571016	83648391	1850	2686	1815	3143	755	474	1755	2158	1909	2530	2033	3057	677	604	1105	948
RP11-454L6	1	83637470	83825919	827	1085	1030	1517	900	948	727	1064	NA	NA	760	1311	851	798	820	717
RP11-19L22	1	83845796	84018648	896	1330	801	1331	971	768	507	749	768	1236	731	1194	686	748	691	747
RP11-430B7	1	83878818	84007906	1537	1932	1504	2280	2154	1968	1813	2202	1669	2642	1648	2099	1598	1468	2174	2390
RP11-599I2	1	83928655	84065373	NA	NA	86	110	NA	NA	77	116	NA	NA	84	128	NA	NA	NA	NA
RP11-18B10	1	84039404	84192149	NA	NA	NA	NA	NA	NA	NA	NA	NA	NA	NA	NA	NA	NA	108	101
RP11-100A20	1	84049301	84247914	562	696	479	635	1943	1478	742	897	670	1185	815	1255	1414	1493	1721	1891
RP11-742B6	1	84180832	84357060	507	590	588	738	NA	NA	638	648	NA	NA	692	973	1028	1162	1207	1104
RP11-604O8	1	84348759	84536672	311	294	NA	NA	NA	NA	380	545	254	382	306	551	NA	NA	NA	NA
RP11-25E12	1	84416945	84568250	914	1215	NA	NA	773	756	1107	1821	1131	1662	1399	2024	722	757	880	816
RP11-30M11	1	84549545	84713290	655	858	681	1015	434	329	783	1159	650	986	739	1057	384	400	471	376
RP11-202N7	1	84665333	84847286	126	154	169	204	290	169	126	136	121	177	NA	NA	216	198	280	195
RP11-747H21	1	84718902	84919709	781	1242	828	994	860	809	691	1125	693	1212	1046	1660	NA	NA	1041	957
RP11-770F4	1	84836033	85029440	2599	3638	2723	4189	1134	941	2232	3416	2766	4363	3043	4468	935	919	1027	946
RP11-792N6	1	85006115	85203131	165	174	217	249	NA	NA	226	250	NA	NA	249	319	237	193	NA	NA
RP11-507C22	1	85114134	85319070	1076	1657	1351	2076	993	915	862	1401	NA	NA	1157	1994	813	988	950	1008
RP11-679P24	1	85187516	85402052	308	385	NA	NA	392	268	245	363	361	639	270	383	350	320	380	446
RP11-652J21	1	85301606	85498332	NA	NA	NA	NA	NA	NA	NA	NA	NA	NA	NA	NA	91	76	84	57
RP11-232A18	1	85368399	85540128	128	148	NA	NA	NA	NA	147	161	NA	NA	202	274	294	210	352	225
RP11-667K9	1	85462674	85661357	471	544	588	736	465	346	293	406	394	702	473	734	405	433	539	614
RP11-693O19	1	85532796	85726101	751	1003	NA	NA	1031	791	463	674	684	1188	NA	NA	782	830	921	817
RP11-469D8	1	85634151	85807675	451	662	361	413	739	620	366	604	361	667	383	572	506	555	524	580
RP11-36L4	1	85718046	85892338	496	810	558	809	497	379	472	818	523	839	572	806	412	383	462	422
RP11-771P4	1	86028014	86212385	1654	2410	1142	1411	2381	2612	1821	2995	2054	3102	2032	3119	1732	2156	2649	3458
RP11-145E10	1	86046437	86239294	NA	NA	NA	NA	NA	NA	131	141	NA	NA	173	251	198	162	NA	NA
RP11-192G4	1	86239300	86410707	155	195	163	231	NA	NA	148	167	138	227	175	261	244	266	353	310
RP11-360L19	1	86262295	86449311	531	664	649	729	1066	821	656	666	NA	NA	758	918	825	802	911	793
RP11-748B16	1	86301177	86470530	181	233	NA	NA	387	290	195	345	NA	NA	251	312	365	335	497	532
RP11-268K17	1	86460901	86622533	140	165	179	220	378	214	116	153	NA	NA	148	213	296	244	269	208
RP11-274D20	1	86510854	86664113	673	981	748	992	2203	1735	982	1214	640	1042	757	1169	1402	1328	2149	2309
RP11-646G3	1	86664114	86859157	303	427	421	546	NA	NA	227	309	NA	NA	NA	NA	378	351	380	344
RP11-769G3	1	86756934	86923983	434	560	523	619	NA	NA	612	813	497	642	604	811	718	814	937	1019
RP11-636L17	1	86881466	87061574	308	409	339	493	447	516	452	830	424	652	NA	NA	349	381	505	566
RP11-562B23	1	87033507	87194681	220	311	255	306	274	221	206	246	226	336	202	308	262	301	350	344
RP11-384B12	1	87120024	87309691	565	762	762	932	1117	773	579	947	NA	NA	785	1049	857	830	1161	931
RP11-527I3	1	87207516	87400882	1706	2730	1959	2786	2984	3056	2003	3072	1897	3244	2475	3740	2576	3023	3013	3942
CTD-2021N14	1	87264369	87392257	1298	1882	1197	1445	1803	1511	1091	1616	1246	1971	NA	NA	1382	1398	1955	2136
CTD-2022C17	1	87266644	87358110	1162	1972	1253	1998	1351	1616	900	1201	930	1926	1128	1990	1096	1155	1340	1589
RP11-814L6	1	87328138	87551367	362	426	470	579	764	553	306	351	417	544	436	596	633	516	719	522
RP11-627A12	1	87508801	87692649	1002	1593	907	1446	677	652	945	1569	1241	2163	1206	2177	NA	NA	NA	NA
RP11-338K19	1	87662256	87853119	1086	1831	NA	NA	984	946	921	1466	NA	NA	1224	1883	898	969	1357	1801
RP11-137A6	1	87728321	87886083	762	1175	885	1308	826	647	964	1580	885	1671	1022	1694	660	752	859	1024
RP11-121N20	1	87794197	87951800	1265	1303	1620	2228	393	280	1488	2313	1752	2596	1673	2682	NA	NA	341	235
RP11-580H16	1	87903992	88069633	260	260	261	380	641	481	318	386	314	522	292	436	579	545	719	716
RP11-493H11	1	87909546	88110788	NA	NA	43	80	313	147	NA	NA	NA	NA	NA	NA	219	192	256	188
RP11-60A14	1	87953337	88103929	176	209	243	342	NA	NA	162	205	174	286	NA	NA	210	191	268	220
RP11-105O4	1	88031403	88204994	117	136	NA	NA	NA	NA	124	149	NA	NA	149	215	160	134	230	189
RP11-364E18	1	88186272	88372977	642	936	563	764	2052	1717	729	1042	818	1426	861	1158	1347	1563	2031	2429
RP11-136D19	1	88280394	88454914	NA	NA	NA	NA	NA	NA	NA	NA	NA	NA	NA	NA	145	120	NA	NA
RP11-410N3	1	88323403	88482235	390	447	413	625	433	376	342	425	NA	NA	477	632	306	359	428	473
RP11-683N21	1	88379312	88568055	285	348	295	405	514	394	316	451	312	458	NA	NA	446	373	650	589
RP11-673G7	1	88411228	88588763	332	367	381	507	618	358	369	387	339	521	447	562	494	445	525	409
RP11-681C21	1	88503318	88662661	204	190	290	408	386	215	193	248	259	368	244	479	263	247	320	293
RP11-592L19	1	88603537	88785141	133	201	177	173	NA	NA	156	173	NA	NA	NA	NA	182	146	197	145
RP11-382A2	1	88728072	88922029	NA	NA	226	297	482	410	192	225	NA	NA	298	466	395	429	467	456
RP11-44G21	1	88892847	89054534	163	158	NA	NA	NA	NA	236	207	174	312	NA	NA	359	298	505	380
RP11-553M21	1	88922030	89100932	NA	NA	NA	NA	NA	NA	129	100	NA	NA	134	186	NA	NA	169	115
RP11-82K18	1	88954567	89153351	871	1254	1059	1633	385	273	1008	1538	1020	1701	1070	1647	363	339	427	392
RP11-110K21	1	88968088	89118099	483	695	593	779	NA	NA	707	999	447	792	456	500	NA	NA	100	66
RP11-812K19	1	89126964	89284606	136	155	NA	NA	311	191	123	139	148	196	150	235	276	228	313	264
RP11-4H4	1	89319770	89476301	848	1208	792	1168	478	417	790	1219	802	1151	833	1215	442	400	612	548
RP13-511G19	1	89473668	89592532	120	127	149	190	345	204	194	224	153	232	NA	NA	281	219	340	287
CTD-2169I12	1	89536350	89676412	NA	NA	147	152	228	122	129	117	131	163	159	173	256	146	250	126
RP11-272L5	1	89549033	89736507	NA	NA	NA	NA	299	191	NA	NA	NA	NA	NA	NA	232	186	259	180
RP11-27A24	1	89613957	89775686	1878	2758	2139	2923	1237	868	2215	3080	2071	3637	2594	3367	905	819	1276	1074
RP11-259M8	1	89713427	89889542	462	468	599	607	1479	745	540	625	NA	NA	765	873	1272	1117	1357	1134
RP11-413E1	1	89762927	89950325	607	754	674	764	NA	NA	1000	1112	NA	NA	720	1016	1018	988	1451	1397
RP11-597D17	1	90087681	90243362	265	295	251	308	446	268	273	278	NA	NA	NA	NA	396	323	484	407
RP11-597J4	1	90143266	90342237	181	249	NA	NA	351	260	245	384	222	367	NA	NA	366	341	441	423
RP11-722F23	1	90211390	90382676	NA	NA	70	81	NA	NA	NA	NA	NA	NA	NA	NA	179	129	127	98
RP11-298P9	1	90237236	90397547	1074	1484	757	1061	2498	2263	951	1295	NA	NA	1501	1916	2067	2155	2273	2426
RP11-646D7	1	90271126	90431943	822	1055	699	969	725	591	767	1110	616	1177	521	925	751	626	955	941
RP11-182K2	1	90346307	90508437	228	236	NA	NA	NA	NA	260	290	NA	NA	340	463	513	361	632	362
RP11-420G19	1	90394674	90595471	306	359	324	413	NA	NA	306	350	407	570	402	425	483	381	655	453
RP11-54M16	1	90394920	90562925	1214	1787	1441	2110	1291	1016	1150	1535	1243	2208	1296	2502	1033	1091	1277	1287
RP11-259G3	1	90532013	90695320	561	669	561	855	737	663	500	620	575	885	668	924	570	576	776	717
RP11-615L9	1	90627442	90825399	617	851	511	720	593	379	502	751	570	1022	579	880	417	410	532	543
CTD-2360G5	1	90781378	90899699	NA	NA	NA	NA	171	144	61	73	NA	NA	NA	NA	NA	NA	131	110
RP11-549H6	1	90862266	91049039	441	625	594	737	494	402	558	737	418	690	518	817	457	386	558	439
RP11-742K10	1	91016776	91184633	628	853	703	957	1116	992	842	1035	NA	NA	991	1267	888	986	1234	1161
RP11-637F23	1	91278222	91473140	223	249	275	311	NA	NA	239	266	286	402	NA	NA	348	262	423	272
RP11-647O24	1	91508623	91679727	661	818	742	919	1314	958	689	1060	673	939	807	788	1221	1331	1384	1144
RP11-43G6	1	91639020	91828970	948	999	1234	1465	1955	1584	1093	1262	NA	NA	1414	1818	1727	1660	2041	1787
RP11-504G14	1	91744536	91949701	1192	1523	972	1347	299	171	605	876	1552	2347	1978	2891	222	213	332	278
RP11-84P21	1	91866137	92046355	237	244	279	349	473	295	222	289	235	311	242	368	441	334	393	329
RP11-762F6	1	92029228	92223196	NA	NA	206	286	263	202	202	254	208	317	247	340	205	170	NA	NA
RP11-589L23	1	92106724	92293182	342	383	NA	NA	444	299	301	481	479	761	346	491	360	406	452	389
RP11-723I6	1	92247192	92444851	1101	1708	NA	NA	1129	1059	1036	1579	1233	1941	1330	1929	981	1085	1347	1447
RP11-606G2	1	92340000	92544725	2448	4075	2332	3804	1678	1397	1297	2396	2259	3644	1548	2376	1249	1229	1479	1483
RP11-62M16	1	92381303	92517650	902	1085	909	1120	1764	1618	696	795	1082	1658	1029	1291	1393	1502	1937	1913
RP11-545A9	1	92544726	92741955	294	357	NA	NA	448	318	213	301	232	366	NA	NA	345	299	417	354
RP11-597G17	1	92715678	92884227	245	305	286	342	NA	NA	239	321	252	359	278	372	374	296	440	365
RP11-1E9	1	92879468	93041321	256	356	313	367	365	300	257	326	328	534	265	419	294	268	357	292
RP11-456E23	1	93067769	93262594	1270	1763	1072	1630	1277	1188	849	1234	1147	1968	NA	NA	1208	1288	1432	1496
RP11-799B22	1	93177999	93390721	1241	1970	1313	1782	NA	NA	1548	2199	1133	1919	2158	2718	1901	2021	2282	2684
RP11-796M5	1	93278399	93447267	NA	NA	NA	NA	NA	NA	NA	NA	NA	NA	NA	NA	76	57	88	74
RP11-193O2	1	93399469	93570705	109	140	184	243	NA	NA	NA	NA	NA	NA	158	200	182	146	208	152
RP11-698E17	1	93573987	93753422	623	890	520	781	NA	NA	579	826	689	915	697	942	451	384	603	557
RP11-455C19	1	93726362	93925747	1463	2240	1267	2406	2525	2749	1008	1648	1270	1939	1483	2069	2081	1919	2654	3275
RP11-488P3	1	93815081	93998395	354	371	424	586	756	400	334	440	415	552	428	567	527	375	510	359
RP11-494N10	1	93923552	94138064	298	362	326	402	NA	NA	309	382	NA	NA	NA	NA	428	283	552	433
RP11-502E10	1	94037086	94254061	758	1068	1481	1539	1564	1314	862	1025	907	1042	975	1264	1457	1401	1290	1083
RP11-78O9	1	94182224	94338288	462	552	NA	NA	724	545	457	647	603	903	626	858	667	471	856	728
RP11-396N3	1	94296079	94505354	NA	NA	1221	1762	1160	819	865	1338	912	1467	1105	1574	934	956	1145	1230
RP11-6J23	1	94450631	94631564	1421	1727	1283	1498	1510	1248	1942	2513	1563	2581	1508	2147	1235	1212	1548	1545
RP11-132E16	1	94604004	94752924	553	645	574	683	1946	1490	699	826	NA	NA	778	1011	1421	1434	2176	2033
RP11-272D15	1	94694228	94889712	168	151	216	240	452	247	155	208	174	212	214	297	331	296	386	330
RP11-106M17	1	94705253	94862299	725	826	661	832	980	872	547	607	671	832	687	786	833	628	935	769
RP11-767C7	1	94720134	94900604	NA	NA	1178	1803	1621	1242	1071	1550	NA	NA	1433	2053	1446	1538	1552	1441
RP11-442E22	1	94884057	95038098	NA	NA	857	1039	1416	1206	729	791	NA	NA	942	1334	1191	1147	1405	1198
RP11-376G6	1	95007606	95192942	495	789	775	869	581	387	562	737	428	713	NA	NA	562	498	682	685
RP11-676M3	1	95107082	95262697	435	438	457	627	NA	NA	323	413	NA	NA	395	668	260	202	313	221
RP11-689I21	1	95207870	95415147	289	342	303	398	NA	NA	237	243	323	520	363	520	NA	NA	390	316
RP11-761L7	1	95302769	95503595	228	288	NA	NA	NA	NA	219	279	244	372	251	434	246	191	249	214
RP11-699F4	1	95338449	95563781	136	144	NA	NA	NA	NA	112	157	181	280	237	316	311	288	419	350
RP11-308G8	1	95472183	95638285	298	300	NA	NA	499	307	294	364	303	433	367	509	NA	NA	596	478
RP11-743I8	1	95564852	95745406	406	820	676	1089	1174	888	567	937	601	1185	599	905	783	762	679	698
RP11-105D8	1	95712841	95896026	138	161	183	254	505	350	162	254	NA	NA	156	280	345	335	388	358
RP11-4I24	1	95736993	95876180	958	1299	973	1591	859	773	1021	1737	910	1477	1267	2016	737	783	654	643
RP11-679I5	1	95887814	96048536	478	495	NA	NA	1096	736	420	552	NA	NA	555	732	772	758	1082	980
RP11-49A24	1	95999201	96184248	680	1001	874	1216	758	680	657	953	707	1198	747	1030	617	670	579	571
RP11-33K3	1	96106741	96260941	227	281	354	506	505	312	282	347	NA	NA	272	433	285	252	332	295
RP11-636F5	1	96182344	96362436	402	459	399	519	NA	NA	370	537	NA	NA	503	867	NA	NA	404	346
RP11-695B14	1	96253201	96437501	506	902	594	986	951	852	619	1108	557	1086	585	1163	484	533	491	594
RP11-597I5	1	96446651	96608102	275	407	NA	NA	387	313	297	402	238	511	258	489	317	291	449	457
RP11-309D2	1	96459576	96641698	126	147	NA	NA	398	253	141	225	133	185	160	288	242	217	224	243
RP11-46H16	1	96594507	96764580	2009	3160	2188	3282	540	343	1678	1942	NA	NA	2217	3139	NA	NA	382	288
RP11-328F20	1	96631173	96726649	636	740	823	1026	1164	790	675	787	721	1108	933	1106	980	893	1105	951
RP11-777C2	1	96696655	96858985	578	991	601	972	901	900	512	1010	723	1313	683	1134	556	560	468	715
RP11-103N11	1	96877807	97050085	96	130	117	158	NA	NA	122	185	NA	NA	NA	NA	153	148	227	229
RP11-643B10	1	97024149	97196657	156	195	204	259	548	336	254	286	254	378	NA	NA	431	388	512	470
CTD-2013E24	1	97213513	97337174	126	154	156	201	255	175	NA	NA	109	172	143	183	195	175	255	199
RP11-322G3	1	97303993	97479010	437	545	521	686	723	532	374	408	449	668	NA	NA	611	644	735	715
RP11-1105D17	1	97363308	97578132	NA	NA	NA	NA	639	411	210	278	210	340	275	377	502	438	654	551
CTD-2010F23	1	97445384	97536745	NA	NA	NA	NA	174	125	108	122	125	223	NA	NA	161	141	177	149
RP11-596B14	1	97476837	97666102	390	558	246	412	339	285	313	454	229	412	267	395	296	333	369	454
RP11-626C12	1	97619729	97813165	650	1122	603	1010	595	572	831	1437	633	1196	890	1125	523	543	446	447
RP11-724I17	1	97737111	97941437	489	783	588	916	763	826	549	687	NA	NA	679	953	653	742	773	1079
RP11-342L24	1	97832943	98001085	369	466	434	606	615	506	326	456	NA	NA	443	642	484	537	635	625
RP11-629D23	1	97969915	98155518	412	941	474	741	857	863	412	692	NA	NA	710	1162	665	644	810	1051
RP11-630H20	1	98141211	98324697	919	985	957	1172	913	730	725	795	674	1010	565	819	840	792	991	890
RP11-312L22	1	98200512	98375747	122	127	NA	NA	350	252	122	138	123	225	135	206	315	299	439	411
RP11-695D11	1	98290512	98455030	234	319	252	308	521	357	219	278	NA	NA	318	436	437	438	560	578
RP11-724G9	1	98362946	98547133	200	275	167	276	401	333	194	283	NA	NA	231	336	424	436	550	501
RP11-775F5	1	98538179	98709537	174	192	205	257	637	442	222	285	241	384	289	385	547	471	688	593
RP11-158H2	1	98643484	98812509	NA	NA	130	173	226	138	105	124	NA	NA	163	224	179	161	241	191
RP11-350G3	1	98695121	98860433	212	367	NA	NA	NA	NA	220	367	195	336	213	394	285	341	368	398
RP11-190B9	1	98822908	98978683	NA	NA	NA	NA	NA	NA	NA	NA	NA	NA	NA	NA	235	175	379	243
RP11-358K6	1	98908100	99076573	704	892	703	1025	1240	1050	743	988	773	1268	801	1105	918	946	1146	1278
RP11-76A15	1	99055542	99227547	NA	NA	NA	NA	251	130	95	105	NA	NA	NA	NA	216	184	NA	NA
RP11-574H19	1	99139211	99308253	NA	NA	NA	NA	NA	NA	NA	NA	NA	NA	NA	NA	66	51	90	69
RP11-192H1	1	99238706	99393710	678	1009	716	1426	165	164	505	838	707	990	NA	NA	NA	NA	190	178
RP11-402C15	1	99246853	99418558	213	234	246	313	463	253	234	228	241	351	282	375	288	252	443	289
RP11-814E17	1	99263490	99418558	64	81	NA	NA	NA	NA	80	104	NA	NA	81	122	185	169	224	205
RP11-472P1	1	99304566	99479334	1126	1646	1160	1655	709	562	912	1352	888	1550	1034	1740	562	549	746	656
RP11-291M15	1	99506885	99682502	388	475	451	671	572	403	393	502	424	681	NA	NA	486	482	593	599
RP11-304K14	1	99546173	99750456	NA	NA	NA	NA	NA	NA	NA	NA	NA	NA	NA	NA	NA	NA	174	154
RP11-331P23	1	99707846	99876660	76	90	NA	NA	NA	NA	NA	NA	96	136	NA	NA	152	112	171	131
RP11-316D8	1	99860819	100029705	159	169	NA	NA	414	250	155	197	NA	NA	194	256	NA	NA	311	277
RP11-293L15	1	99926398	100085678	293	404	NA	NA	489	388	191	272	298	435	300	450	385	419	334	408
RP13-491H1	1	100020115	100110159	NA	NA	NA	NA	NA	NA	NA	NA	56	98	68	96	125	104	NA	NA
RP11-563H5	1	100048034	100216963	NA	NA	NA	NA	189	116	138	152	NA	NA	152	248	167	162	218	172
RP11-172L12	1	100063348	100214353	157	193	201	245	277	199	165	195	157	250	180	243	NA	NA	242	197
RP11-795D9	1	100095753	100257971	69	84	56	96	NA	NA	NA	NA	NA	NA	NA	NA	166	123	198	149
RP11-297C20	1	100138050	100325723	437	621	556	665	858	583	640	808	529	838	644	903	522	509	910	816
RP11-151G11	1	100163521	100318783	116	147	NA	NA	231	155	107	122	NA	NA	136	186	172	149	224	171
RP11-473D14	1	100214354	100388058	89	111	105	146	237	149	NA	NA	95	160	NA	NA	169	159	NA	NA
RP11-682I12	1	100285245	100486838	143	167	180	236	NA	NA	175	183	NA	NA	220	225	320	269	391	291
RP11-4A7	1	100496848	100650339	932	1354	1089	1426	868	828	751	1255	1080	1573	1124	1582	760	697	943	903
RP11-109M16	1	100562348	100777908	NA	NA	NA	NA	NA	NA	NA	NA	NA	NA	NA	NA	170	146	224	192
CTD-2390D4	1	100631841	100675830	330	254	420	417	NA	NA	392	391	347	444	615	724	436	348	429	269
RP11-431N4	1	100662641	100828492	NA	NA	NA	NA	359	168	100	118	101	128	127	197	244	201	275	186
RP11-100B11	1	100687046	100828266	379	507	388	592	NA	NA	438	649	603	960	560	1017	547	527	657	639
RP11-3D14	1	100734329	100893627	837	923	869	1153	1417	1028	917	1191	944	1522	1077	1408	750	805	1399	1254
RP11-566E14	1	100790339	100998025	1051	1263	922	1284	2758	2284	1288	1944	1089	1780	1673	2442	2092	2277	2618	2801
RP11-86F24	1	100895623	101047833	465	609	426	587	1105	908	556	751	NA	NA	663	887	838	849	1079	1079
RP11-381E16	1	100953990	101125877	402	437	551	645	682	454	376	405	411	697	499	680	591	528	642	518
RP11-24D5	1	100960871	101124460	384	392	410	569	583	433	361	417	398	627	487	696	498	491	660	571
RP11-376O20	1	101082986	101279334	307	346	426	486	NA	NA	298	328	NA	NA	387	482	415	342	NA	NA
RP11-668C24	1	101168449	101202494	221	251	436	404	812	419	290	236	NA	NA	403	475	663	482	738	583
RP11-241L12	1	101223030	101373604	755	1020	861	956	1467	1114	1303	1729	782	1088	1237	1967	1070	1015	1177	1257
RP11-577E12	1	101417608	101596617	496	540	486	640	967	774	447	597	482	797	559	857	717	707	807	763
RP11-97K9	1	101429009	101587937	NA	NA	NA	NA	NA	NA	98	118	125	176	122	168	243	197	250	176
RP11-157N3	1	101530272	101697726	702	834	785	975	1359	1130	725	880	793	1156	951	1382	1129	1110	1212	1199
RP11-260C11	1	101642324	101826241	425	476	481	663	1197	917	512	662	586	860	620	863	931	886	1179	1222
RP11-475P24	1	101676854	101841901	NA	NA	388	340	813	484	279	327	296	327	334	386	635	501	675	445
RP11-486D3	1	101833570	102016544	NA	NA	NA	NA	NA	NA	72	88	NA	NA	98	141	180	175	150	134
RP11-585G23	1	101882810	102070279	801	1170	925	1302	NA	NA	904	1176	908	1613	981	1546	NA	NA	NA	NA
RP11-466I18	1	101994633	102158515	NA	NA	240	379	568	392	198	245	205	354	207	317	372	435	451	394
RP11-158C5	1	102163352	102307466	321	355	NA	NA	477	360	226	363	255	379	232	408	356	340	505	467
RP11-164H22	1	102292532	102463143	309	337	516	524	714	365	389	303	396	413	301	413	NA	NA	434	346
RP11-609C21	1	102353086	102516642	NA	NA	NA	NA	141	110	74	104	63	121	NA	NA	119	116	162	148
RP11-813L21	1	102517234	102699675	174	212	NA	NA	312	234	202	275	NA	NA	247	334	222	203	302	288
RP11-678H23	1	102532765	102676349	152	158	NA	NA	216	115	109	144	NA	NA	NA	NA	191	166	227	195
RP11-277J13	1	102616018	102780772	79	87	NA	NA	243	186	72	95	NA	NA	96	167	197	172	266	261
RP11-721B18	1	102740298	102915198	937	1341	885	1297	NA	NA	935	1371	NA	NA	923	1411	397	457	700	754
RP11-68D17	1	102904704	103067823	121	144	161	191	494	231	157	200	NA	NA	202	261	NA	NA	431	347
RP11-553E12	1	103021703	103187426	575	807	NA	NA	NA	NA	554	746	585	870	NA	NA	324	357	403	380
RP11-798D2	1	103170519	103347600	125	149	182	200	388	165	141	113	174	229	190	255	283	230	338	245
RP11-34I24	1	103174894	103347600	63	73	NA	NA	141	80	NA	NA	NA	NA	NA	NA	95	95	117	95
RP11-483E5	1	103183941	103324399	NA	NA	NA	NA	NA	NA	NA	NA	NA	NA	NA	NA	55	50	NA	NA
RP11-299H17	1	103195108	103351220	164	161	NA	NA	NA	NA	NA	NA	172	271	242	274	366	396	NA	NA
RP11-5L2	1	103323414	103466833	789	1056	NA	NA	350	228	825	1063	830	1114	996	1683	335	294	NA	NA
RP11-783J17	1	103332060	103496040	NA	NA	NA	NA	NA	NA	NA	NA	NA	NA	NA	NA	174	116	186	111
RP11-638C15	1	103375850	103500915	92	118	NA	NA	274	200	110	154	114	149	124	171	256	268	354	350
RP11-685L18	1	103647652	103819206	NA	NA	NA	NA	NA	NA	NA	NA	NA	NA	NA	NA	70	71	88	71
RP11-107J8	1	103736851	104005303	482	871	793	831	538	375	599	857	673	795	742	1282	377	441	497	509
RP11-662G17	1	103873188	104139955	383	560	930	984	NA	NA	347	706	412	808	229	468	225	286	379	442
RP11-712C22	1	104039829	104211081	249	254	NA	NA	306	178	NA	NA	286	313	NA	NA	260	186	NA	NA
RP11-67E3	1	104113030	104266191	326	341	422	463	NA	NA	433	565	401	520	666	791	580	570	714	684
RP11-151P7	1	104153772	104312492	531	659	572	726	1108	1041	501	669	522	939	658	938	604	697	942	1044
RP11-632M4	1	104277484	104475971	495	830	544	906	507	382	453	730	562	831	576	974	393	505	490	562
RP11-175E1	1	104367714	104535083	440	377	649	588	1485	841	708	655	665	721	703	692	1180	986	1471	949
RP11-640J2	1	104413758	104568156	NA	NA	623	770	1205	813	365	543	808	1409	676	1028	890	1250	1493	1588
RP11-719K22	1	104499509	104641427	310	494	307	406	321	288	292	413	290	587	404	438	NA	NA	332	313
RP13-500L3	1	104508096	104649301	NA	NA	NA	NA	307	201	142	146	NA	NA	180	254	274	260	NA	NA
RP11-668P10	1	104600062	104793236	NA	NA	NA	NA	NA	NA	NA	NA	NA	NA	NA	NA	133	112	143	127
RP11-738K9	1	104644109	104800340	574	889	770	1194	1019	863	569	821	NA	NA	NA	NA	743	826	886	926
RP11-681L5	1	104787153	104953959	329	353	341	381	621	403	465	505	NA	NA	384	517	497	406	656	602
RP11-341D24	1	104803639	104998238	NA	NA	NA	NA	NA	NA	72	90	NA	NA	NA	NA	144	133	221	185
RP11-818O4	1	104963367	105156292	221	279	293	340	NA	NA	264	331	NA	NA	321	470	574	497	779	657
RP11-289O2	1	104972135	105154352	61	75	NA	NA	NA	NA	NA	NA	NA	NA	NA	NA	104	88	135	109
RP11-130J13	1	105040386	105219920	NA	NA	NA	NA	NA	NA	NA	NA	NA	NA	NA	NA	164	115	166	162
CTD-2315G12	1	105064153	105146049	137	200	NA	NA	NA	NA	166	212	157	210	NA	NA	237	234	213	230
RP11-333H8	1	105126396	105284365	158	171	NA	NA	NA	NA	146	204	NA	NA	185	298	165	129	180	144
RP11-141J3	1	105159136	105326123	448	702	453	553	NA	NA	NA	NA	379	586	611	1041	NA	NA	113	103
RP11-352E23	1	105160930	105322182	NA	NA	NA	NA	NA	NA	139	149	145	204	164	233	NA	NA	222	156
RP11-358O15	1	105317788	105493410	99	142	NA	NA	291	209	NA	NA	109	187	101	160	242	251	218	217
RP11-726C20	1	105466266	105647270	NA	NA	407	568	619	440	357	561	375	731	392	529	550	520	634	684
RP11-214B13	1	105495963	105623175	79	96	NA	NA	153	131	62	101	66	111	NA	NA	121	134	171	154
RP11-445O11	1	105562263	105725210	179	259	216	254	286	219	145	225	157	257	150	218	196	209	206	211
RP11-750D7	1	105780437	105910550	382	603	559	840	384	373	461	728	427	755	438	597	402	449	495	530
RP11-724D16	1	105823123	106012223	343	460	404	603	518	414	324	358	NA	NA	390	580	340	356	369	373
RP11-39L19	1	105931915	106119864	341	529	580	742	267	226	293	438	410	668	378	543	239	251	320	255
RP11-651I8	1	105999136	106172470	NA	NA	218	284	478	400	218	250	202	378	176	278	360	382	516	537
RP11-411K1	1	106128253	106302518	147	181	190	252	383	229	122	156	NA	NA	117	146	240	228	242	207
RP11-361I6	1	106157848	106323694	265	466	278	510	407	396	341	432	292	393	361	504	382	420	589	534
RP11-782P12	1	106172471	106330400	922	1538	853	1265	1257	1185	988	1801	963	2006	1197	1914	882	1178	1538	1924
RP11-805B7	1	106282829	106454380	1443	1834	2227	2052	2256	1506	1595	2110	1690	1942	2149	2695	1978	1771	2013	1957
RP11-441C19	1	106373928	106560673	1638	2447	1640	2415	1620	1576	1644	2401	1737	3216	2179	3146	1180	1321	1426	1541
RP11-451I14	1	106416135	106590702	874	1190	1105	1774	908	781	738	1055	1001	1596	1022	1447	786	897	997	1064
RP11-401H8	1	106546967	106729335	163	174	209	213	329	207	138	152	120	221	115	222	256	226	247	246
RP11-230E3	1	106585412	106788728	69	84	NA	NA	NA	NA	79	81	84	139	NA	NA	NA	NA	NA	NA
RP11-734B8	1	106697864	106864380	NA	NA	88	139	NA	NA	NA	NA	89	154	NA	NA	128	116	144	115
RP11-65C20	1	106771188	106933259	155	163	NA	NA	403	277	156	165	NA	NA	223	333	307	281	360	292
RP11-478L17	1	106771236	106959438	496	534	467	614	1361	1025	527	746	558	863	652	815	859	876	1389	1276
RP11-682E11	1	106778220	106946884	NA	NA	NA	NA	NA	NA	NA	NA	NA	NA	NA	NA	124	99	NA	NA
RP11-813B2	1	106854347	107038412	154	241	354	537	604	524	179	302	191	351	240	383	361	355	349	445
RP11-622I20	1	106861828	107024286	153	206	220	410	370	265	108	143	197	363	NA	NA	261	302	255	257
RP11-483K20	1	106946885	107137904	590	863	676	1073	NA	NA	689	1147	NA	NA	743	909	613	609	861	1060
RP11-601C4	1	107104442	107290895	404	461	485	579	980	623	484	504	478	659	656	750	481	432	891	658
RP11-565P5	1	107179519	107397403	176	223	190	245	335	259	NA	NA	177	241	250	361	333	301	392	281
RP11-237J3	1	107245652	107426958	NA	NA	NA	NA	NA	NA	NA	NA	NA	NA	NA	NA	NA	NA	159	105
RP11-396N10	1	107363618	107547016	1056	1668	NA	NA	842	627	757	1564	927	1630	1340	2108	637	642	870	810
RP11-367A3	1	107484714	107660609	1859	2662	1939	2734	1620	1745	1670	2380	1715	2865	2092	3097	1100	1425	1574	1993
RP11-228E23	1	107555666	107720156	109	81	132	175	364	190	NA	NA	NA	NA	NA	NA	259	220	250	206
RP11-478M5	1	107696097	107868643	2543	4092	2449	3809	3100	2862	2395	3846	2497	4475	3159	4942	1959	2105	2577	2974
RP11-347F17	1	107861203	108057378	1563	2606	1596	2711	1415	1586	1576	2488	1230	1615	1711	2586	1265	1353	1615	1652
RP11-480L11	1	107923714	108126919	621	634	492	605	1607	1289	635	840	669	1015	737	1003	1567	1664	1570	1837
RP11-429G9	1	107990405	108172070	1816	2546	2278	3270	1922	1742	1828	2410	2156	3368	2069	3109	1517	1655	1923	2066
RP11-272G8	1	108127890	108296017	308	337	352	412	NA	NA	405	468	372	529	459	537	580	488	589	450
RP11-252A16	1	108159981	108334179	1003	1333	550	757	1169	1084	349	379	815	1269	879	1126	901	927	1255	1307
RP11-680B17	1	108262009	108447063	282	321	NA	NA	541	369	247	393	269	408	285	403	342	299	315	300
RP11-483I13	1	108410668	108610118	NA	NA	751	802	1206	912	597	595	889	1134	918	1199	1015	1023	1088	967
RP11-655G3	1	108410916	108441400	115	88	153	136	NA	NA	140	102	NA	NA	NA	NA	225	125	NA	NA
RP11-155D24	1	108578018	108738417	1007	1997	1097	1862	1260	1029	1135	1744	1414	2076	938	1494	931	1084	911	1020
RP11-428H14	1	108643783	108824336	1877	2809	1643	2161	1045	884	1368	1901	1775	2406	1751	2564	1009	1087	1190	1339
RP11-412J15	1	108726504	108914191	279	347	219	334	357	276	282	372	NA	NA	NA	NA	317	266	531	410
RP11-357C13	1	108765646	108810214	518	412	531	527	1152	561	725	414	NA	NA	572	591	819	501	1117	647
RP11-256E16	1	108794499	108955576	216	237	239	258	719	408	310	344	317	423	380	455	557	406	729	522
RP11-262H17	1	108814539	108955576	NA	NA	NA	NA	NA	NA	NA	NA	NA	NA	NA	NA	107	77	NA	NA
RP11-719H7	1	108911013	109094339	216	316	212	336	298	226	208	292	222	308	240	322	279	255	432	331
RP11-692G20	1	109042193	109246665	NA	NA	108	134	NA	NA	97	115	NA	NA	78	99	169	125	180	114
RP11-594I24	1	109179375	109374278	NA	NA	NA	NA	338	221	NA	NA	NA	NA	NA	NA	279	233	365	307
RP11-695F11	1	109330485	109490981	595	725	514	748	570	418	759	1134	691	1036	664	985	506	390	NA	NA
RP11-321O3	1	109449196	109663046	1239	1621	908	1481	1794	1581	1242	1607	944	1485	1268	1982	1459	1431	1971	2265
RP11-757F6	1	109569439	109761295	374	380	384	381	396	351	367	553	280	456	358	496	418	390	516	413
RP11-15H5	1	109723665	109917154	1510	2258	1760	2081	999	746	1674	2354	1741	2262	1908	2217	1009	771	995	889
RP11-475M2	1	109775087	109896289	518	498	592	691	801	568	411	513	643	803	558	685	697	502	883	721
RP11-293I24	1	109963037	110176976	352	357	390	462	880	527	287	364	355	425	388	491	693	532	716	509
RP11-105A19	1	110122267	110303296	183	196	259	289	NA	NA	251	255	282	319	330	374	288	205	407	276
RP11-354C7	1	110214892	110420576	1668	2309	2111	2751	1645	1281	2103	2608	2130	2965	1977	2328	1396	1380	1636	1708
RP11-19H1	1	110326898	110490042	964	998	1159	1417	2364	1939	1113	1142	1290	1683	1269	1580	1499	1360	2226	2044
RP11-142E15	1	110421551	110600987	250	275	351	368	460	312	268	310	340	429	430	488	NA	NA	324	175
RP11-142G13	1	110424024	110611593	1910	3565	2206	3820	1134	1349	2126	3108	2067	3093	2740	3595	1297	1052	1095	1286
RP13-952P21	1	110483521	110533472	1295	1266	1637	1896	NA	NA	1510	1388	1453	1217	1212	1484	408	219	563	329
CTD-2325O12	1	110511513	110641073	299	304	301	419	NA	NA	216	262	278	415	273	393	297	214	248	194
RP11-791P3	1	110538059	110754822	1339	1895	2371	2988	3092	2265	1795	2512	1747	2482	2523	2807	2814	2715	3379	3173
RP11-98N6	1	110645006	110809070	265	253	NA	NA	398	186	234	299	285	357	280	400	383	249	423	267
RP11-813H10	1	110706412	110902107	292	333	NA	NA	NA	NA	262	264	289	398	352	425	571	409	643	501
RP11-756D2	1	110889074	111075152	560	762	659	771	1002	966	794	864	662	994	729	1152	905	923	1308	1399
RP11-410J13	1	111025120	111165920	650	882	NA	NA	NA	NA	395	884	511	935	598	880	576	522	652	595
RP11-544E20	1	111159500	111332440	242	256	364	369	573	262	330	288	356	444	381	427	474	361	558	373
RP11-598G14	1	111200967	111420242	NA	NA	NA	NA	NA	NA	80	89	NA	NA	104	134	173	139	187	129
RP11-434F18	1	111353048	111549298	816	859	921	1061	2680	2393	904	1083	760	1091	919	1220	1735	1813	2110	2119
RP11-752P10	1	111496802	111667939	1593	2779	2005	2904	2684	3039	2267	3395	1937	3249	2336	3448	2428	2606	2695	3172
RP11-717K8	1	111619959	111796061	330	356	NA	NA	964	529	444	365	388	521	449	532	771	595	NA	NA
RP11-218P12	1	111652189	111687362	106	107	NA	NA	NA	NA	109	89	108	163	122	141	234	168	244	170
RP11-793F14	1	111743653	111917384	1196	1848	1029	1612	1887	1985	1143	1745	1196	1764	1329	1934	1599	1737	1948	2141
RP11-705K13	1	111776354	111976268	328	300	NA	NA	NA	NA	358	303	386	479	548	614	610	460	825	618
RP11-178E8	1	111783928	111813272	347	329	464	435	757	372	342	365	395	442	375	544	663	449	626	416
RP11-659H14	1	111904709	112079089	1549	2104	2805	4153	1494	1461	1986	2912	1827	2551	2097	2456	1336	1380	1796	1727
RP11-99M15	1	112041468	112222453	659	658	841	1038	2335	1584	881	1127	1012	1354	1022	1300	2102	1555	2383	2111
RP11-795O9	1	112171739	112392321	251	229	285	371	NA	NA	216	258	NA	NA	287	361	547	403	633	517
RP11-23P9	1	112281104	112436767	1214	1496	1316	1780	891	769	1252	1486	1677	2103	1619	1920	787	777	1036	854
RP11-2K19	1	112306700	112504581	1740	2299	1882	2601	761	716	1614	2716	1562	2538	1894	3040	678	676	872	758
CTD-2012K5	1	112482280	112645126	392	345	481	540	992	531	547	560	NA	NA	612	692	867	673	946	688
RP11-213C7	1	112560956	112759250	987	1201	1118	1329	1735	1416	1271	1582	1135	1535	1438	1871	1483	1303	1723	1568
RP11-54J2	1	112646962	112834682	607	1178	843	1409	736	675	699	1035	NA	NA	741	1122	629	660	745	706
RP11-798H2	1	112655907	112827015	800	1394	NA	NA	898	704	786	1096	1100	1493	1007	1320	765	753	848	705
RP11-676F24	1	112740351	112958815	NA	NA	390	576	828	770	452	679	478	746	445	575	783	808	937	1056
RP11-35H13	1	112931143	113114559	82	74	NA	NA	NA	NA	NA	NA	NA	NA	125	147	201	147	252	208
RP11-725G18	1	113023793	113180904	499	715	510	678	401	297	473	669	519	830	498	777	427	404	408	372
RP11-578G14	1	113082543	113247896	335	432	325	477	402	323	319	427	299	455	412	469	NA	NA	417	343
RP11-596I10	1	113229651	113443621	153	149	216	238	NA	NA	167	183	NA	NA	186	281	296	232	NA	NA
RP11-615F19	1	113350858	113542345	52	71	NA	NA	151	103	74	86	NA	NA	77	126	154	105	144	96
RP11-754G23	1	113487156	113685504	187	224	260	300	595	340	NA	NA	NA	NA	NA	NA	447	354	442	368
RP11-512F24	1	113621219	113801947	137	143	149	171	NA	NA	139	148	NA	NA	NA	NA	NA	NA	NA	NA
RP11-72G22	1	113736211	113802807	670	694	727	912	645	373	858	739	800	1197	835	1139	522	470	595	436
RP11-815O22	1	113741842	113928087	274	327	NA	NA	948	604	450	471	424	669	NA	NA	795	744	980	852
RP11-626F4	1	113838177	114001066	820	1154	981	1566	475	356	925	1713	806	1692	1040	1576	340	345	477	452
RP11-541A20	1	113961795	114164933	390	441	393	450	805	544	473	559	446	659	706	899	678	672	824	808
RP11-500F12	1	113966209	114090277	208	208	260	211	NA	NA	258	181	283	231	227	210	258	118	365	145
RP11-555K17	1	114151503	114327645	1626	2333	1674	2511	906	701	1468	2359	1908	2655	2001	3162	811	724	774	755
RP11-205J11	1	114224889	114398793	255	278	353	361	NA	NA	304	373	371	545	390	491	575	432	711	438
RP11-372O23	1	114342479	114514019	3127	4529	3096	4928	4307	4736	2687	4267	3634	5046	3903	5637	3263	3510	3634	4121
RP11-686O8	1	114466928	114654211	362	392	366	417	NA	NA	234	239	353	499	466	554	NA	NA	527	381
RP11-54A23	1	114710165	114881898	395	475	399	495	351	296	239	339	360	535	340	583	301	287	341	335
RP11-763F22	1	114743104	114987628	NA	NA	790	1291	1012	865	740	1229	864	1421	839	1456	942	938	1142	995
RP11-517B5	1	114976209	115181441	505	987	469	734	914	733	383	572	377	755	444	675	675	716	763	780
RP11-109G4	1	115066121	115266865	NA	NA	63	87	NA	NA	NA	NA	NA	NA	NA	NA	NA	NA	NA	NA
RP11-118F7	1	115257185	115423922	114	120	NA	NA	368	196	102	135	131	189	NA	NA	349	268	NA	NA
RP11-316G18	1	115296583	115471273	NA	NA	623	704	809	445	484	462	596	881	635	842	643	493	NA	NA
RP11-735A14	1	115493384	115661731	277	342	354	496	731	537	364	387	485	838	516	638	NA	NA	365	354
RP11-512J21	1	115634582	115846181	306	358	363	432	1004	698	NA	NA	280	395	310	394	899	880	907	688
RP11-710N8	1	115800461	115986355	NA	NA	NA	NA	NA	NA	109	136	NA	NA	NA	NA	NA	NA	NA	NA
RP11-368P13	1	115837127	116047328	720	908	NA	NA	1240	962	535	683	582	881	675	1040	923	796	1126	1112
RP11-305H5	1	115915913	116106361	218	268	268	371	613	432	263	314	304	438	334	405	642	495	787	653
RP11-69C10	1	115988268	116166542	187	206	226	231	598	341	261	301	273	349	343	497	591	438	639	462
CTD-2017F3	1	116159184	116268376	302	446	237	296	420	354	301	470	229	346	319	490	343	385	440	446
RP11-633H22	1	116160798	116377502	1143	1556	1692	1882	890	645	1297	1895	NA	NA	875	1225	907	931	1163	972
RP11-234O7	1	116318245	116486425	688	748	849	989	1128	625	597	637	722	938	790	950	957	675	1082	742
RP11-1006D7	1	116380422	116563233	1179	1265	3552	5075	2023	1834	3022	4303	2935	3939	3960	5382	1823	1746	1849	2021
RP11-673G9	1	116385498	116532821	1998	2323	2670	4231	2452	2050	2206	3139	2437	3427	2648	3724	2065	1884	2335	2395
RP11-1049F1	1	116395745	116573978	664	756	1004	1243	981	648	572	812	967	1290	887	1249	741	677	1069	1094
RP11-142L6	1	116421667	116573461	1576	2235	1666	2488	1435	1262	1251	2418	1650	2718	1811	2874	1139	1131	1492	1620
RP11-482G6	1	116548388	116740313	374	389	472	561	485	260	324	353	427	672	452	597	450	344	479	368
CTD-2527M5	1	116552818	116742658	267	293	287	323	NA	NA	173	215	310	432	235	325	281	154	NA	NA
RP11-448O16	1	116575308	116738218	1136	1287	1425	1774	3701	2792	1220	1549	1182	1597	1985	2456	2801	2805	2759	3226
RP11-378H22	1	116682457	116862020	284	330	357	397	446	233	249	331	322	474	370	530	391	293	463	321
RP11-656J2	1	116838346	117038553	516	512	721	527	772	370	562	548	737	761	529	709	683	604	690	578
RP11-592H23	1	116991585	117188115	1144	1673	1151	1550	1408	1075	1027	1287	1154	1778	1342	1846	1303	1074	1498	1399
RP11-557L23	1	117099369	117295654	525	616	918	850	1509	688	647	609	838	900	816	950	1293	852	1359	963
RP11-715G3	1	117228485	117398421	514	679	502	887	940	918	578	1183	397	635	534	777	1029	1039	1250	1469
RP11-229A19	1	117319156	117487054	159	119	NA	NA	443	295	142	131	NA	NA	NA	NA	335	244	417	291
RP11-114N13	1	117423117	117571861	NA	NA	NA	NA	NA	NA	65	65	NA	NA	83	96	221	159	246	166
RP11-730E16	1	117543497	117729567	247	257	NA	NA	353	236	223	265	NA	NA	NA	NA	247	200	323	226
RP11-805M24	1	117691472	117862096	NA	NA	NA	NA	NA	NA	NA	NA	NA	NA	NA	NA	NA	NA	59	55
RP11-16G18	1	117835854	118015182	3661	5776	3951	5633	3691	3623	3843	5855	4469	6863	4889	6642	3298	3395	3366	3550
RP11-134N8	1	117913842	118064627	564	635	564	816	785	755	537	873	589	1295	575	930	782	774	740	784
RP11-278K12	1	118033078	118228024	387	554	549	732	690	569	346	498	468	858	338	585	647	646	560	600
RP11-716A14	1	118102566	118303798	1017	1880	691	1118	1020	1068	916	1552	1211	2069	989	1812	722	939	772	1069
RP11-417K20	1	118187329	118361187	1124	1686	1250	1943	1104	1212	977	1975	768	1243	933	1561	NA	NA	1268	1363
RP11-806J7	1	118279637	118489798	1339	2400	1322	2424	1460	1639	1211	2190	1323	2441	1304	2143	1207	1547	1086	1460
RP11-659M8	1	118381339	118564272	540	948	722	1063	2013	1420	1185	1317	1060	1185	1110	1628	1513	1582	1834	1653
RP11-526D22	1	118450125	118640422	NA	NA	NA	NA	NA	NA	120	147	NA	NA	NA	NA	179	161	NA	NA
RP11-441H15	1	118561661	118714818	NA	NA	80	94	NA	NA	NA	NA	NA	NA	NA	NA	NA	NA	NA	NA
RP11-561P10	1	118603747	118785641	152	191	186	225	220	168	198	298	186	288	171	253	NA	NA	221	164
RP11-302K5	1	118732658	118867334	177	170	220	219	NA	NA	124	111	NA	NA	185	239	NA	NA	NA	NA
RP11-689K7	1	118815432	119001573	814	1150	889	1377	NA	NA	688	944	834	1402	789	1440	333	286	411	340
RP11-683G7	1	118970075	119151828	304	270	NA	NA	789	476	333	345	387	599	443	498	649	523	872	720
RP11-50I4	1	118981746	119183616	2165	3251	2458	3785	747	588	1857	2787	2256	3909	2578	3998	682	613	742	688
RP11-765M5	1	119046371	119195290	284	326	NA	NA	NA	NA	240	250	NA	NA	269	383	NA	NA	NA	NA
RP11-642B16	1	119052217	119241389	333	353	363	422	1002	692	409	554	392	607	456	612	880	811	1031	1014
RP11-15O1	1	119154744	119300645	768	1006	869	1239	840	770	797	922	731	1277	941	1347	696	776	1025	1015
RP11-735O22	1	119383214	119555268	146	164	188	234	254	159	144	160	NA	NA	NA	NA	263	213	294	215
RP11-170P12	1	119464272	119633494	636	624	649	834	1404	919	679	770	831	1153	737	962	993	854	1498	1445
RP11-10P20	1	119551900	119728652	1439	1943	1488	2409	1247	934	1535	2183	1926	3258	1591	2436	993	1002	1365	1313
RP11-715D7	1	119720575	119917142	1349	2162	1290	2157	1714	2045	1542	2607	1183	1834	1385	2146	2089	2179	2807	2947
RP11-648D5	1	119847672	120039269	784	1229	1335	1847	1136	1133	991	1391	1298	1860	903	1661	1025	906	807	929
RP11-136A14	1	119957896	120126652	522	538	520	581	NA	NA	374	389	NA	NA	NA	NA	399	251	NA	NA
RP11-425C16	1	119978491	120160511	295	351	426	377	235	133	295	212	NA	NA	335	413	240	163	235	181
RP11-385C11	1	120043641	120235510	665	756	817	969	1025	651	667	818	861	1273	784	1078	813	626	973	690
RP11-230J20	1	120050468	120084758	NA	NA	3093	2779	5523	4414	2192	2564	2588	3498	2896	4086	5036	5090	6033	7115
RP11-723D17	1	120160512	120342737	1332	1781	990	1530	2012	1887	882	1368	1252	1767	1395	1992	1528	1556	1703	1775
RP11-508K24	1	120214894	120477560	1391	1855	1540	2008	1704	1478	1613	1991	1891	2122	1881	2980	1842	1730	2123	2707
RP11-754O9	1	120266371	120408999	1285	1633	1946	2536	2473	2141	906	1177	1926	2405	1695	2706	1429	1445	1212	1539
CTD-2118A8	1	120479307	120581843	699	877	915	765	699	450	714	1007	691	965	677	1471	701	644	887	651
RP11-328E11	1	120515959	120642392	1871	3284	1867	2124	2217	2187	1694	2201	2314	3724	1792	2609	1925	1854	2643	3233
RP11-320J21	1	120635250	120796277	2118	3135	3551	3835	1979	1513	1988	3044	2624	3933	2492	4352	1507	1353	1950	1664
RP13-620K4	1	120702706	120744467	NA	NA	NA	NA	NA	NA	NA	NA	NA	NA	NA	NA	168	122	188	93
RP11-589P15	1	120703875	120757113	555	681	531	629	1054	627	517	574	509	778	547	768	768	668	982	707
RP11-344P13	1	120792502	120958392	NA	NA	NA	NA	253	142	169	155	NA	NA	NA	NA	210	176	235	162
RP11-115N23	1	120839701	120974967	NA	NA	NA	NA	NA	NA	120	137	NA	NA	NA	NA	103	85	138	121
RP11-510I18	1	141391046	141541913	1842	2009	3038	2837	3155	1738	1843	2362	1765	2712	1896	2146	2610	2338	3678	3121
RP11-82K10	1	141411105	141548221	496	648	781	768	1132	793	577	697	577	715	589	777	1023	888	1043	891
RP11-793O19	1	141496875	141548221	192	190	351	352	494	358	233	293	282	383	NA	NA	504	406	508	375
RP11-706C10	1	141854022	141949361	603	608	768	892	1421	880	660	638	701	936	790	988	1203	1079	1263	1052
RP11-126O11	1	141892078	141977802	2514	3558	2770	2959	4158	3001	2774	3832	3593	4489	2629	4355	2712	2933	4228	4227
RP11-35D10	1	141914223	141949361	440	693	614	764	1122	881	495	637	646	870	NA	NA	1003	1039	1314	1341
RP11-640M9	1	141977803	142189864	1214	1600	1650	1681	1946	1602	878	1333	1783	1968	1602	2310	1879	1864	2324	2164
RP11-26E4	1	142083448	142190866	2171	2358	2541	4145	3702	3612	1866	2157	2495	2583	2775	3330	2860	3404	3211	4386
RP11-18A8	1	142100998	142194570	256	278	400	336	651	357	239	297	390	448	274	375	760	542	902	600
RP11-778C16	1	142302852	142451520	4351	7518	5387	8474	4816	6174	4113	7003	6532	8447	4929	7091	4851	6160	5151	5575
RP11-138C21	1	142307926	142430808	926	1414	1657	2057	1611	1197	1036	1451	1338	1712	1298	1894	1027	968	997	1168
RP11-184I13	1	142443601	142608305	609	691	443	662	714	508	597	718	795	1091	NA	NA	664	578	801	695
RP11-67A7	1	142443950	142620545	227	379	303	610	NA	NA	323	399	308	280	227	411	178	141	204	150
RP11-260E24	1	142451521	142581753	1066	1328	1021	1755	1388	1388	1216	1572	1016	1024	1101	1522	1315	1277	1522	1432
RP11-63B18	1	142464786	142620545	3451	4208	3634	6353	1960	1822	3106	4719	4501	5639	3132	4757	1707	1780	2215	3130
RP11-270L7	1	142510335	142713470	130	151	NA	NA	563	248	142	183	161	194	140	225	495	421	528	362
RP11-458D21	1	142678364	142882514	382	437	NA	NA	1150	898	373	493	552	565	374	529	1057	1118	1051	973
RP11-500I6	1	142678387	142771535	3356	4972	4303	5559	5230	4942	3832	5815	4896	6923	4048	6082	3291	3978	4534	5750
RP11-641F2	1	142699389	142797869	1657	2772	1808	2362	3321	3583	1796	2615	3254	3828	2141	3366	2652	2975	3157	3963
RP11-272P24	1	142730265	142871374	785	952	NA	NA	1995	1534	NA	NA	1301	1436	834	1129	1471	1330	1278	1276
RP11-649M1	1	142780000	142940516	320	343	553	515	605	338	316	375	476	481	414	492	569	424	610	464
RP11-698N18	1	142890297	143095231	191	138	282	258	349	247	148	174	273	258	178	233	301	221	290	169
RP11-293J20	1	142963202	143139555	938	1410	2108	1781	1310	1023	806	1057	1547	1813	1310	1989	1375	1324	1602	1655
RP11-258G5	1	143110972	143291721	103	100	168	158	329	205	122	162	NA	NA	139	185	284	238	362	327
RP11-666N5	1	143188882	143363573	381	666	578	711	1323	1040	502	784	350	717	384	582	930	903	896	1011
RP11-43N7	1	143352938	143532424	1863	2194	2013	2701	1955	1623	1306	1943	1546	1961	1214	2345	1594	1410	1863	1711
RP11-431D17	1	143481253	143696807	1173	1423	1731	1928	5676	4778	1785	2427	2112	2220	2253	2265	5604	6012	6169	7153
RP11-447P1	1	143512932	143536087	175	184	311	299	308	147	129	151	202	210	NA	NA	322	263	328	308
RP11-110E1	1	143696675	143836388	1209	1909	1719	2250	1261	1149	992	1740	1257	1570	1262	2019	951	858	1185	1326
RP11-294E5	1	143718958	143892725	180	205	303	259	671	370	246	255	NA	NA	NA	NA	635	443	799	576
RP11-787N24	1	143753734	143932665	NA	NA	NA	NA	NA	NA	79	91	NA	NA	81	112	254	221	325	278
RP11-337C18	1	143831957	144022589	186	212	NA	NA	NA	NA	208	196	256	264	242	286	313	219	329	221
RP11-679H23	1	143892726	144056393	102	115	214	158	NA	NA	138	147	152	194	132	185	272	204	287	239
RP11-35E8	1	143949714	144115587	448	495	639	674	629	412	366	510	586	668	451	668	468	413	584	461
RP11-25A2	1	144052598	144237995	1067	1315	1811	1675	2385	1760	1311	1633	2202	2066	1424	1725	1877	1960	2195	2104
RP11-525D19	1	144109810	144308682	NA	NA	NA	NA	NA	NA	NA	NA	NA	NA	NA	NA	209	184	218	146
RP11-533N14	1	144171847	144379920	NA	NA	390	317	NA	NA	237	260	417	389	309	441	388	286	437	299
RP11-715D19	1	144183944	144359333	NA	NA	537	402	792	335	348	313	558	522	NA	NA	591	422	645	454
RP11-44M15	1	144314746	144490083	844	869	1453	1144	1575	1110	978	1047	1401	1192	1078	1271	1205	875	1442	1197
RP11-772D10	1	144459423	144617808	382	412	608	689	1190	893	469	502	645	746	416	566	708	555	796	785
RP11-314N2	1	144490125	144628865	338	460	581	556	760	590	396	558	614	650	408	622	742	651	1019	1033
RP11-399E17	1	144572331	144724304	1982	2955	2101	2591	1027	973	1309	2295	2020	2687	1531	2363	877	932	1343	1283
RP11-301M17	1	144800028	144991013	224	278	409	396	864	592	255	354	331	371	316	396	634	586	597	570
RP11-116O8	1	144800622	144981936	85	94	NA	NA	275	168	96	118	109	130	105	174	160	140	216	191
RP11-580L22	1	144808956	145019192	303	334	401	379	555	392	326	378	491	494	NA	NA	363	311	506	386
RP11-115G11	1	144813265	144977306	46	62	NA	NA	NA	NA	NA	NA	NA	NA	NA	NA	133	104	132	92
RP11-210I18	1	144854177	145019192	118	120	165	170	527	256	NA	NA	NA	NA	NA	NA	420	360	410	316
CTD-2008M16	1	145017029	145140705	2827	4675	3248	5043	2232	2524	2603	3952	3597	4890	2748	4716	2397	3188	2586	3400
RP11-709B8	1	145087227	145425282	NA	NA	140	154	NA	NA	NA	NA	NA	NA	NA	NA	257	156	NA	NA
RP11-666A1	1	145290973	145463733	2541	3828	3983	5022	2369	2870	1793	2382	3099	3663	2611	4308	2154	2153	2347	2609
RP11-47D6	1	145341631	145368250	1909	2905	2508	3271	1776	1539	1537	1942	2444	3154	2246	2789	1789	1920	1911	1931
RP11-121A12	1	145558309	145715951	231	214	NA	NA	834	472	279	378	322	399	307	467	754	606	794	637
RP11-52L8	1	145577925	145679148	NA	NA	435	422	626	348	306	286	390	483	332	453	587	454	622	439
RP11-761K20	1	145579237	145728108	582	693	800	832	1421	942	609	636	678	786	707	1036	1149	1102	930	738
CTD-2041A17	1	145608108	145711199	2380	3626	3309	4407	2910	2031	2787	3306	3088	4761	3972	5004	2397	2549	3142	3796
RP11-420N23	1	145641733	145705858	2648	4266	3374	4131	3254	3200	2703	3797	2557	3874	2685	4224	3104	3434	3432	3885
RP11-768C6	1	145720000	145855070	576	668	633	676	844	673	481	583	542	595	605	881	944	808	1078	881
RP11-468N10	1	145894522	146153461	775	895	1354	1405	2721	1973	1009	1307	NA	NA	1009	1371	2197	1887	2538	2593
RP11-310L14	1	145916221	146007150	842	754	1294	1343	1861	920	765	641	1054	914	993	1307	1444	917	1268	732
RP11-580F15	1	146358281	146396858	717	778	730	898	NA	NA	631	680	686	847	538	722	553	648	893	772
RP13-573F13	1	146386893	146548299	227	254	312	309	680	375	311	316	379	449	380	451	558	428	693	521
RP11-429I8	1	146391668	146563405	1008	995	1341	1318	2206	1121	1198	1169	1208	1467	1337	1594	1782	1685	1994	1728
RP11-338I16	1	146453716	146633914	2271	3124	2519	3142	1980	1826	2287	3407	2372	3744	2493	3742	1659	1646	1354	1564
CTD-2288N2	1	146467025	146525833	NA	NA	2969	3744	3856	3654	2036	2816	2383	3670	2353	3102	3033	3263	3261	3341
RP11-437M17	1	146514610	146691106	1622	1904	2760	2908	1364	954	1522	2255	2051	2426	2273	2949	585	462	685	609
RP11-793H3	1	146646430	146877728	707	895	973	1118	1561	1091	745	1157	1364	1668	889	1168	1130	1001	1237	1274
RP11-458I7	1	146786606	146978586	761	1137	988	931	1717	1726	1054	1322	1176	1340	1091	1614	1005	946	1394	1467
RP11-35F14	1	146899457	147080954	215	225	383	317	355	188	214	297	394	392	301	376	306	236	330	243
RP11-814I14	1	147081306	147265722	NA	NA	82	67	NA	NA	NA	NA	NA	NA	NA	NA	NA	NA	99	58
RP11-125H17	1	147081771	147253283	100	111	109	140	203	142	NA	NA	NA	NA	143	213	172	139	233	188
RP11-659I1	1	147081781	147248789	263	288	NA	NA	NA	NA	258	322	325	398	306	453	275	268	245	207
RP11-713O15	1	147248800	147434982	NA	NA	341	351	441	248	284	366	NA	NA	NA	NA	395	326	459	311
RP11-714N2	1	147265723	147452834	740	1065	1243	1429	1759	1341	1423	1680	1575	1649	1311	1460	1764	1425	1868	1661
CTD-2021N4	1	147385624	147509522	1211	1733	1539	1814	770	778	1260	1761	1571	1909	1498	2330	744	804	974	981
RP11-51H6	1	147471646	147627255	155	167	178	165	NA	NA	146	195	NA	NA	NA	NA	128	105	163	132
RP11-724H12	1	147505105	147699345	163	207	203	254	300	261	225	305	226	291	NA	NA	277	253	346	282
RP11-797A2	1	147726757	147956299	248	255	397	305	534	292	243	264	358	271	348	332	480	310	527	359
RP11-787J14	1	147826760	148028381	555	559	861	855	1016	795	560	873	1105	1132	594	706	905	735	1087	969
RP11-68I18	1	147922532	148052994	70	86	79	68	NA	NA	NA	NA	NA	NA	NA	NA	185	113	212	118
RP11-124I9	1	147942093	148094851	NA	NA	NA	NA	NA	NA	NA	NA	NA	NA	NA	NA	118	80	NA	NA
RP11-806J18	1	148102224	148291678	182	227	NA	NA	472	308	239	277	336	321	NA	NA	422	333	597	490
RP11-612G19	1	148181408	148359498	532	699	858	840	707	643	574	801	669	814	644	970	629	756	890	1046
RP11-74C1	1	148250950	148416181	354	402	601	559	610	398	489	517	585	636	564	639	520	391	616	476
RP11-505C18	1	148396094	148606366	NA	NA	NA	NA	NA	NA	NA	NA	NA	NA	NA	NA	NA	NA	101	78
RP11-114B18	1	148434504	148607358	711	728	1252	1078	1640	1011	1124	1130	1347	1329	1158	1266	1376	1169	1675	1276
RP11-655A3	1	148452457	148643827	79	78	NA	NA	NA	NA	64	61	NA	NA	NA	NA	135	96	NA	NA
RP11-139D23	1	148625113	148805851	113	147	NA	NA	291	172	166	158	247	232	NA	NA	NA	NA	247	152
RP11-212D5	1	148775539	148945823	NA	NA	NA	NA	NA	NA	NA	NA	NA	NA	NA	NA	141	90	193	115
RP11-801K22	1	148853915	149032008	1652	2648	3080	2784	2167	1925	1535	2132	1605	1593	1826	2295	1723	1607	1985	2037
RP11-243C14	1	148912277	149089483	223	214	NA	NA	150	124	217	228	NA	NA	NA	NA	170	125	NA	NA
RP11-440D12	1	149036912	149210597	654	782	844	819	2234	1578	898	1006	1173	1211	1095	1235	2016	1798	2091	1999
RP11-157C12	1	149127137	149291518	617	775	848	872	1316	854	726	1108	1039	1182	890	1161	918	1021	1341	1465
RP11-622C21	1	149198783	149383191	862	1206	1464	1559	926	692	1034	1549	1513	1427	971	1619	730	719	895	871
RP11-76F1	1	149305160	149439353	NA	NA	125	111	340	124	NA	NA	116	103	NA	NA	271	176	269	154
RP11-92M2	1	149329201	149482439	552	555	799	677	1088	517	501	453	NA	NA	661	734	880	602	938	649
RP11-425D18	1	149467803	149656168	1757	2989	2212	2708	2522	2437	1871	3091	2167	2485	2307	3249	2146	2510	2351	2691
RP11-196A19	1	149563875	149756590	NA	NA	NA	NA	164	94	68	67	NA	NA	NA	NA	NA	NA	223	125
RP11-352B17	1	149628127	149810235	615	774	NA	NA	1282	889	586	919	1133	1112	554	1038	918	850	1056	937
RP11-48P22	1	149720632	149886810	692	805	1065	870	1207	822	727	819	NA	NA	1120	1283	1108	870	1077	882
RP11-622P14	1	149833443	150019325	1095	1769	2332	2209	1214	1141	1178	1620	2415	2369	1542	2322	1103	1140	1283	1134
RP11-35C22	1	149920678	150082771	269	281	447	359	641	373	271	280	368	321	NA	NA	566	395	697	428
RP11-252O16	1	150022482	150196088	1324	1663	1758	1663	1820	1370	1166	1783	1896	1947	1032	1398	1799	1627	1277	1175
RP11-744J16	1	150155440	150363029	1558	2691	1898	2315	4240	3794	1169	1875	2432	2770	2014	3621	3283	3286	4072	4035
RP11-68O15	1	150218915	150389216	204	202	NA	NA	265	151	162	201	NA	NA	NA	NA	282	166	305	199
RP11-515J9	1	150336210	150474291	715	1059	NA	NA	1008	890	540	833	NA	NA	1126	1426	953	889	1160	1204
RP11-354A16	1	150449468	150623647	283	313	NA	NA	516	345	317	341	490	430	380	524	454	346	390	307
RP11-216N14	1	150510694	150639153	NA	NA	337	246	NA	NA	475	519	NA	NA	306	346	NA	NA	710	435
RP11-759F5	1	150538092	150705023	163	191	342	338	364	200	186	240	295	291	NA	NA	246	180	281	219
RP11-762F22	1	150651926	150843893	223	265	340	393	NA	NA	293	311	330	419	321	447	440	321	445	337
RP11-422P24	1	150696704	150874369	NA	NA	278	239	337	244	205	159	NA	NA	313	337	NA	NA	301	227
RP11-120L12	1	150773632	150923411	NA	NA	NA	NA	NA	NA	55	64	NA	NA	NA	NA	NA	NA	NA	NA
RP11-781A5	1	150880280	151038394	368	474	369	362	439	356	324	482	432	562	386	561	418	378	413	393
RP11-44M13	1	150936318	151092314	NA	NA	178	195	NA	NA	115	139	179	160	154	204	165	112	168	96
RP11-688M10	1	151034589	151091373	64	63	92	95	NA	NA	85	80	NA	NA	NA	NA	181	109	149	106
RP11-749D14	1	151071186	151239858	283	273	420	350	728	350	403	343	574	422	537	523	540	401	680	470
RP11-719O24	1	151226739	151417269	272	250	475	348	NA	NA	346	295	NA	NA	NA	NA	508	371	633	446
RP11-436C16	1	151335011	151527681	468	539	744	567	1155	759	401	635	638	592	542	689	895	778	1045	870
RP11-343L13	1	151385197	151587637	977	982	1894	1651	2644	1922	1306	1478	2088	1955	1690	1850	2262	1994	2757	2192
RP11-196D4	1	151569553	151746746	437	452	871	630	832	471	451	515	831	665	666	711	812	458	749	466
RP11-624P9	1	151636915	151859900	323	311	549	413	NA	NA	362	350	NA	NA	NA	NA	609	362	637	376
RP11-540E15	1	151750544	151952030	155	132	NA	NA	NA	NA	213	158	NA	NA	269	245	292	141	323	186
RP11-459O3	1	151890803	152103111	NA	NA	NA	NA	NA	NA	125	92	NA	NA	NA	NA	223	111	198	124
RP11-263K19	1	151908051	152088104	251	263	NA	NA	NA	NA	231	198	NA	NA	336	337	455	286	507	325
RP11-98F1	1	151958707	152126482	342	365	NA	NA	649	399	428	426	588	404	517	636	681	378	800	536
RP11-653F24	1	152032296	152257937	1054	1304	1349	1458	NA	NA	893	1071	1330	1461	1188	1387	880	873	1017	1132
RP11-756M22	1	152093480	152248241	564	688	NA	NA	682	511	539	568	NA	NA	750	913	613	492	846	714
RP11-313J15	1	152147901	152354572	500	489	714	753	1201	927	632	638	776	836	628	749	1092	1151	977	1236
RP11-388G18	1	152243660	152447071	140	143	267	239	471	235	204	219	NA	NA	NA	NA	357	269	460	330
RP11-273B21	1	152433726	152598163	874	1204	1342	1702	2017	2033	1023	1642	1367	1317	1185	1933	1529	1544	1887	2250
RP11-16E22	1	152598933	152770936	382	437	534	549	545	394	457	567	NA	NA	590	856	529	409	582	506
RP11-552H7	1	152647065	152813607	1975	2417	2338	2485	NA	NA	1624	1974	2878	2886	NA	NA	754	658	1118	842
RP11-702H12	1	152794268	152958685	220	266	NA	NA	260	193	314	268	NA	NA	342	427	NA	NA	277	222
RP11-647N20	1	152897380	153054399	NA	NA	279	193	424	280	159	206	239	217	200	194	265	219	348	229
RP11-443G18	1	152972495	153184473	132	146	203	184	416	258	136	185	NA	NA	159	193	355	273	369	282
RP11-139I14	1	153058901	153236023	522	643	876	818	585	518	771	764	1065	886	864	1148	577	448	666	430
RP11-740J19	1	153225461	153408283	1683	2518	2240	2017	1351	1219	1820	2918	2148	2039	1942	2701	1497	1282	1816	1501
RP11-214I6	1	153304111	153435398	448	538	721	603	773	480	458	492	NA	NA	572	599	734	491	766	479
RP11-805F22	1	153476950	153694991	1234	1795	2827	2003	1985	1424	1175	2336	2600	2492	2531	2573	1950	1559	2156	1801
RP11-173A2	1	153554024	153763069	315	285	683	495	562	358	396	436	NA	NA	526	601	539	353	530	307
RP11-384J22	1	153692474	153865515	381	312	750	655	1102	846	392	411	710	567	481	767	987	743	893	838
RP11-341K5	1	153731517	153943931	2480	3755	2693	2741	2876	3256	2545	4034	2968	3454	2280	3987	2529	2471	2592	2930
RP11-96J3	1	153861623	154008040	NA	NA	NA	NA	NA	NA	NA	NA	NA	NA	83	118	177	112	194	132
RP11-77D16	1	153902812	154079835	399	389	633	528	1102	601	696	751	868	788	570	713	867	597	1029	792
RP11-801K19	1	154056627	154231526	399	418	NA	NA	1125	741	NA	NA	NA	NA	476	626	1251	1037	886	967
CTD-2012D8	1	154085672	154279817	1892	2635	2648	3180	1410	1312	1656	2815	2422	2794	1783	2850	1381	1494	1479	1549
RP11-217A13	1	154207911	154310585	201	217	NA	NA	634	420	164	209	276	290	268	357	497	400	473	447
RP11-454L22	1	154238325	154432795	944	1505	1618	1711	1150	910	897	1416	1494	1558	1245	1877	821	743	1053	906
RP11-369I17	1	154257521	154463061	1984	3106	2814	3308	1420	1198	1888	3033	2858	3452	1950	2550	1125	1153	1718	1909
RP11-403D13	1	154316644	154534512	3275	5336	3367	3733	2276	2300	3602	5731	4023	4996	4257	6643	2058	2093	2361	2670
RP11-367J7	1	154376465	154589154	2813	3950	3967	4548	2729	2731	2773	4242	4138	4697	3251	4823	1640	1978	2475	2991
RP11-815P20	1	154488458	154658671	1503	2031	2014	2356	3154	3059	1734	2716	2506	2939	1922	2978	2639	3052	3035	3725
RP11-120D12	1	154501690	154652686	196	182	294	232	746	369	268	286	404	406	NA	NA	590	408	734	532
RP11-285L14	1	154535200	154724905	432	627	794	820	785	480	368	562	899	1131	693	990	553	556	724	827
RP11-756I2	1	154697533	154846956	256	298	NA	NA	889	541	240	252	504	466	274	357	570	472	535	565
RP11-404O13	1	154817289	155048164	NA	NA	868	996	923	463	446	578	636	653	509	652	529	431	533	432
RP11-776N7	1	154991462	155190495	233	234	297	280	332	210	253	292	312	303	279	377	284	214	402	331
RP11-769J1	1	154997525	155193983	NA	NA	NA	NA	NA	NA	NA	NA	NA	NA	NA	NA	96	68	122	85
RP11-101J8	1	155036532	155205089	385	443	544	500	808	569	396	498	570	551	456	591	652	523	797	664
RP11-317F9	1	155255914	155409658	398	471	NA	NA	807	586	437	577	539	649	504	669	624	564	861	828
RP11-452O22	1	155367922	155533766	551	621	1008	1040	675	473	554	674	847	941	527	715	645	547	758	631
RP11-643G14	1	155484100	155659926	147	185	NA	NA	255	164	140	153	NA	NA	NA	NA	NA	NA	NA	NA
RP11-393K10	1	155634311	155785320	381	456	627	623	819	541	460	453	886	917	556	664	676	627	793	707
RP11-265E4	1	155659907	155836415	416	434	469	613	1109	730	612	789	640	961	618	863	791	687	1058	1041
RP11-670P22	1	155730311	155917299	1428	2121	1963	2497	1412	1525	1332	2121	2019	2448	1640	2503	1094	1249	1502	1940
RP11-651L11	1	155842480	156026550	522	731	1151	1290	684	536	635	832	1007	971	775	1047	522	469	608	555
RP11-760B9	1	155875343	156040069	709	1083	1144	1292	993	1041	837	1387	1105	1381	905	1422	907	1106	1233	1221
RP11-674F22	1	155982353	156166164	239	234	409	458	341	170	179	199	222	284	NA	NA	315	251	397	271
RP11-106F15	1	156127590	156312588	NA	NA	NA	NA	257	148	126	144	NA	NA	158	205	199	153	266	224
RP11-715I8	1	156190429	156334497	1104	1237	NA	NA	2252	1718	1202	1387	1662	1933	1721	2783	1561	1737	1796	1784
RP11-806E24	1	156394940	156559360	533	669	892	1140	1074	779	476	599	NA	NA	NA	NA	694	624	923	847
RP11-706A4	1	156543438	156678506	NA	NA	567	467	452	234	279	293	444	359	374	444	354	225	465	283
RP11-48O20	1	156605089	156775154	376	420	628	508	675	445	404	473	666	568	487	609	655	469	743	499
RP11-226L15	1	156729381	156921099	326	430	526	461	416	239	368	505	484	478	491	624	371	293	413	332
RP11-536C5	1	156825193	157008647	601	823	948	967	922	620	508	762	878	854	730	1161	702	546	896	777
RP11-196A16	1	156853495	157034390	1342	1568	2248	2043	1608	1281	1537	1964	2354	2305	1810	2493	1197	1021	1872	1645
RP11-735D24	1	156998596	157137745	303	358	522	532	755	499	314	412	398	388	328	448	669	503	742	634
RP11-193E22	1	157117172	157298423	181	213	344	271	399	226	235	223	291	276	274	308	321	213	355	244
RP11-575N16	1	157305747	157505068	NA	NA	NA	NA	143	79	NA	NA	NA	NA	NA	NA	NA	NA	158	89
RP11-10B12	1	157309197	157456097	1150	1241	1333	1396	854	649	1006	1397	1602	1635	1043	1487	804	738	829	768
RP11-418C6	1	157394241	157589882	806	1030	890	1188	1332	1254	674	998	1009	1220	663	1076	1322	1209	1603	1264
RP11-812N5	1	157617165	157813402	1236	1407	2010	1874	3514	2611	1563	2065	2189	2236	1796	2255	2441	2539	3436	3142
RP11-758N15	1	157687719	157889075	805	1021	1278	1072	1799	1426	931	1152	1612	1500	1294	1572	1667	1398	1724	1425
RP11-505H12	1	157724427	157910913	823	1519	1475	1774	1167	1034	1162	1926	NA	NA	1114	1379	1300	1029	1292	1591
RP11-749M10	1	157822335	158000645	385	422	NA	NA	1323	942	522	510	933	906	749	686	1230	898	NA	NA
RP11-297K8	1	157921355	158094484	142	130	234	207	295	164	157	177	251	219	193	222	263	164	278	184
RP11-696E14	1	158033570	158189869	NA	NA	162	158	175	97	NA	NA	132	153	161	193	129	123	140	120
RP11-122G18	1	158059202	158221374	388	527	NA	NA	816	834	269	378	414	476	314	414	718	775	957	1124
RP11-488K1	1	158216103	158398390	1708	2426	2290	2693	2636	2919	2094	3154	3534	4055	3038	4982	1705	1955	2156	3057
RP11-5K23	1	158226196	158356091	624	1020	1159	1051	800	631	837	794	1265	1334	902	1238	462	459	611	572
RP11-706D17	1	158395379	158596704	233	265	330	395	410	280	204	294	374	376	277	382	228	301	345	340
RP11-456P18	1	158501299	158705005	477	515	612	626	1225	813	631	763	842	894	839	979	1177	970	1294	1233
RP11-227F8	1	158658025	158834969	174	194	349	256	NA	NA	226	232	NA	NA	262	297	429	304	533	293
CTD-2001E11	1	158805614	158910540	942	1523	1290	1513	785	707	867	1408	1312	1488	1040	1572	652	695	932	947
RP11-596D14	1	158848087	159043265	1729	2475	2415	2403	3085	2250	1695	2467	2427	2729	2195	3050	1884	1838	2353	2161
RP11-757O20	1	158937047	159142286	2811	4180	3718	4454	2445	2983	2389	4128	3443	4075	2415	3487	2399	2933	2204	2439
RP11-130F5	1	159061150	159231044	93	103	154	139	303	160	92	125	117	112	113	163	207	165	196	164
RP11-710P22	1	159200331	159368664	190	182	NA	NA	353	292	NA	NA	187	242	166	274	453	392	554	497
RP11-646D10	1	159240434	159423080	403	407	628	491	1346	826	439	430	666	616	728	693	989	885	1170	1267
RP11-363F4	1	159307018	159510786	1316	2017	NA	NA	1552	1228	1159	1941	2082	2461	1471	2337	1397	1565	1958	1980
RP11-620O19	1	159448216	159643051	890	1265	1319	1532	1036	678	1149	1838	1477	2082	962	1633	656	572	734	728
RP11-327O4	1	159542055	159751048	1331	2513	2625	3159	2117	2461	1928	3252	2733	3100	1750	2577	1733	2027	1769	2193
RP11-153H12	1	159740919	159909129	346	392	NA	NA	709	511	330	472	565	503	290	501	667	598	832	640
RP11-267N12	1	159893327	160048659	546	752	598	840	635	641	469	874	642	817	715	1253	518	521	811	914
RP13-605A18	1	160007012	160048659	1894	2493	2944	2796	3266	2397	1717	2647	2154	3206	2450	3238	2507	1929	2477	2464
RP11-494N12	1	160018796	160206844	1057	1798	1106	1225	2270	2113	1225	1790	1494	2003	1287	2129	1841	1981	2374	2890
RP11-789L16	1	160023065	160179880	86	95	NA	NA	274	160	NA	NA	NA	NA	NA	NA	215	233	259	213
RP11-376O23	1	160072071	160240338	424	521	700	799	519	324	392	474	556	697	510	773	419	364	562	465
RP11-361M9	1	160197646	160403993	1355	2130	1865	2208	1203	1324	1584	2428	1890	2291	1536	2499	1013	1176	1464	1670
CTD-2017E3	1	160236656	160356898	373	427	449	432	563	396	348	370	441	452	326	447	426	402	510	407
RP11-421P17	1	160301644	160487861	1191	1912	1840	2133	1738	1648	1322	1939	2189	2959	1476	2466	1332	1679	1816	2049
RP11-752H1	1	160371245	160570791	505	856	803	1032	770	677	390	638	833	1135	565	1167	488	560	518	727
RP11-118H18	1	160382117	160528762	288	427	382	438	379	313	302	453	471	577	332	528	279	264	523	552
RP11-141E18	1	160392406	160459850	536	556	567	720	370	320	528	606	386	473	449	612	372	368	452	361
RP11-360A20	1	160533466	160704888	1315	2208	1762	2328	799	887	1375	2476	1872	2240	1378	2212	766	848	1194	1374
RP11-26I16	1	160597761	160745686	306	475	359	373	616	482	289	444	381	548	326	520	488	485	662	589
RP11-34G19	1	160633914	160795493	629	956	726	733	593	621	629	968	NA	NA	552	820	592	679	579	687
RP11-343F16	1	160737701	160928098	NA	NA	248	307	359	379	247	335	267	411	229	393	340	343	389	348
RP11-578G6	1	160827780	161021636	704	947	1249	1383	1149	837	933	1193	1189	1244	969	1667	841	874	1224	1221
RP11-804L4	1	160877495	161061600	81	79	NA	NA	NA	NA	NA	NA	NA	NA	97	152	136	126	181	153
RP11-480N10	1	161012479	161167368	NA	NA	NA	NA	312	244	207	215	158	225	165	255	293	312	350	347
RP11-749O7	1	161098644	161293614	NA	NA	NA	NA	317	171	88	100	NA	NA	NA	NA	NA	NA	272	204
RP11-134M3	1	161178527	161360157	271	327	488	511	529	379	290	434	401	471	339	494	470	449	617	611
RP11-26N3	1	161352458	161517133	705	1079	1133	1309	862	603	1104	1955	1504	1491	828	1393	728	726	942	906
RP11-506O24	1	161419256	161606097	1012	1343	1652	1836	2663	2105	1072	1480	1568	1536	983	1283	1929	1946	2346	2385
RP11-48D3	1	161651259	161810795	594	732	822	895	857	697	612	959	1155	1091	707	1139	501	466	490	532
RP11-2A6	1	161731352	161895343	1006	1561	1682	1975	803	637	856	1415	1405	1806	1120	2014	638	743	804	870
RP11-180L13	1	161849247	162036072	128	193	236	210	324	219	127	166	NA	NA	NA	NA	304	253	335	235
RP11-90H22	1	161981172	162150240	278	287	462	364	654	427	268	247	525	457	320	416	529	405	556	413
RP11-421I21	1	162042308	162170565	498	672	718	692	1368	971	383	504	714	737	479	676	855	822	887	794
RP11-606E15	1	162152478	162327180	294	373	463	503	414	255	377	374	496	515	260	378	303	261	444	339
RP11-80B20	1	162203379	162348337	137	150	208	169	311	180	NA	NA	NA	NA	141	197	221	181	NA	NA
RP11-113F16	1	162228090	162397596	72	98	116	120	304	164	64	93	NA	NA	NA	NA	239	191	217	166
RP11-756D1	1	162314178	162499826	1942	2662	2533	3244	1951	2300	2560	3272	2117	3069	1803	3314	1937	2445	2328	2520
RP11-762E1	1	162438629	162604730	1679	2868	2016	2421	1820	1573	1768	2891	2529	2577	1915	2792	1474	1466	1868	2006
RP11-637G13	1	162469268	162679230	527	582	1192	937	NA	NA	474	620	765	839	688	949	567	499	804	582
RP11-467G4	1	162548459	162752199	635	634	1129	1011	1023	562	541	569	1087	1034	746	964	782	617	874	670
RP11-691G18	1	162586693	162782954	277	263	476	385	NA	NA	306	278	459	431	344	433	460	298	483	352
RP11-7G12	1	162588522	162753007	1392	1642	1812	1800	791	543	992	1457	2053	2214	1296	1923	732	609	905	867
RP11-375H19	1	162687102	162894593	508	625	NA	NA	760	705	387	368	736	695	504	673	501	406	707	580
RP11-9L18	1	162820908	163001596	1010	1610	NA	NA	703	517	912	1142	1442	1619	1274	1930	592	513	NA	NA
RP11-267I22	1	162823748	162988108	417	428	NA	NA	1340	715	504	531	NA	NA	684	797	1024	753	1218	893
RP11-725H21	1	162982930	163198095	864	1065	1132	1385	980	678	981	1142	1322	1697	1075	1763	1014	1008	NA	NA
RP11-453H11	1	163145574	163329606	885	1191	1613	2370	1318	1072	1140	1725	1099	1498	940	1393	1137	1007	1048	821
CTD-2538C6	1	163247331	163446796	672	717	1144	1111	1684	1215	1109	1611	1032	1628	1221	1219	1300	1176	1784	1493
RP11-54B9	1	163348043	163508931	1550	2459	2381	2757	1648	1523	1511	2206	2378	2877	2073	3240	1246	1473	1498	1572
RP11-713G21	1	163446901	163635005	1116	1747	1707	1912	1671	1835	1447	1985	1710	1969	1283	1737	1491	1663	2147	2282
RP11-797P9	1	163549507	163752628	526	590	1107	785	1675	977	786	870	1185	1050	NA	NA	1193	1007	1428	1055
RP11-418J6	1	163620659	163820382	207	275	298	274	527	360	273	305	287	305	NA	NA	486	419	564	458
RP11-331K4	1	163741504	163905297	187	207	NA	NA	286	117	127	137	225	245	175	249	328	210	287	188
CTD-2017D9	1	163853475	163970053	719	727	1274	1163	1072	795	895	1083	1250	1485	1246	1451	1042	860	1211	1152
RP11-140J16	1	163916375	164097435	1059	1441	1503	1713	726	653	690	767	1031	1320	483	818	495	504	NA	NA
RP11-717A20	1	164081492	164291869	1179	1767	1452	1536	2257	2049	1082	1489	1454	1497	1355	1874	2215	2146	2432	2382
RP11-813F21	1	164168132	164398983	2281	3367	3642	3696	2638	2577	2102	3180	2910	3929	2928	4275	2147	2072	3485	4119
RP11-138P14	1	164318228	164488391	273	299	499	454	610	330	291	323	550	518	328	485	459	350	383	298
RP11-1F7	1	164473747	164633403	954	1428	1181	1148	1009	837	818	1178	1510	1303	859	1159	515	457	613	517
RP11-167M6	1	164524458	164697238	254	270	396	356	490	273	209	251	305	340	NA	NA	391	313	471	319
CTD-2225P8	1	164667178	164771631	NA	NA	NA	NA	NA	NA	113	170	148	184	NA	NA	87	75	115	86
RP11-297C8	1	164838379	165004928	97	100	170	147	NA	NA	91	103	NA	NA	118	161	200	165	239	152
RP11-473N16	1	164862582	165028783	630	850	NA	NA	878	726	576	746	1004	1155	674	1089	633	645	946	930
RP11-692N22	1	164910833	165084720	593	861	977	1064	835	637	700	1113	1328	1779	694	1392	NA	NA	933	941
RP11-403G21	1	165012705	165210761	514	726	894	1101	845	741	919	1300	752	951	658	1009	818	745	1121	1026
RP11-752A15	1	165090869	165272973	1776	2422	2249	2593	1673	1585	1772	2780	1503	1540	2083	2810	1494	1506	1912	2122
RP11-168G1	1	165153040	165306573	175	189	305	338	557	281	149	203	263	258	203	298	340	304	306	250
RP11-30K6	1	165270437	165448614	661	760	1063	1036	725	515	755	814	1043	1089	920	1407	716	570	623	558
RP11-455M21	1	165314988	165489912	703	1154	992	1220	1297	982	553	1062	882	956	800	1726	1036	990	1350	1240
RP11-393N3	1	165381520	165549623	342	402	525	477	419	295	339	395	511	544	453	568	340	267	NA	NA
RP11-130E7	1	165401535	165581787	NA	NA	NA	NA	474	280	258	254	NA	NA	327	432	356	280	462	338
RP11-195H11	1	165493543	165670801	214	258	NA	NA	NA	NA	255	309	334	354	NA	NA	334	245	356	226
RP11-738F2	1	165565394	165719166	907	1286	1083	1145	1417	1338	922	1363	1233	1494	1332	1688	1177	1321	1594	1919
RP11-267L3	1	165687894	165846618	312	304	438	401	594	351	356	419	457	469	403	538	519	416	669	552
RP11-101N7	1	165754041	165910726	417	1039	614	723	921	700	379	563	915	1214	583	931	469	473	529	561
RP11-233O16	1	165766450	165930099	616	687	808	864	775	545	724	825	826	948	645	1009	642	624	871	732
RP11-707C20	1	165812183	165994482	281	343	404	476	547	408	286	420	381	445	312	494	364	368	380	413
RP11-734F20	1	165878314	166049287	134	149	NA	NA	NA	NA	99	103	NA	NA	NA	NA	NA	NA	NA	NA
RP11-151I11	1	165932025	166092830	530	666	579	767	873	646	421	645	681	827	570	788	618	598	937	834
RP11-68B21	1	165967616	166118368	105	103	179	191	NA	NA	114	154	145	163	NA	NA	177	181	227	201
RP11-629E7	1	166052331	166218338	NA	NA	NA	NA	NA	NA	151	148	195	241	NA	NA	NA	NA	NA	NA
RP11-628B23	1	166062406	166233021	84	120	NA	NA	NA	NA	NA	NA	102	132	96	161	NA	NA	NA	NA
RP11-137J6	1	166149279	166307870	579	694	945	817	1073	876	748	851	954	1064	704	1048	893	811	1064	944
RP11-739J3	1	166298263	166480704	457	446	NA	NA	800	588	376	460	726	895	NA	NA	NA	NA	NA	NA
RP11-745I5	1	166303401	166459794	74	99	124	131	NA	NA	NA	NA	115	149	99	183	208	156	262	171
CTD-2011N4	1	166306805	166399903	367	454	626	714	683	527	311	411	441	631	451	625	461	467	439	432
RP11-621N8	1	166429797	166586035	569	912	1148	975	525	333	607	890	923	966	713	1004	NA	NA	NA	NA
CTD-2042G23	1	166463862	166562215	772	1176	NA	NA	570	645	807	1311	1513	1821	869	1830	332	403	489	484
RP11-616K15	1	166522414	166697850	59	62	85	98	NA	NA	52	62	NA	NA	NA	NA	144	127	149	108
RP11-785D8	1	166640160	166822701	NA	NA	1193	1485	1065	973	672	923	NA	NA	658	908	809	900	1115	1265
RP11-422F6	1	166867634	167022446	193	232	223	229	466	331	272	306	339	310	229	357	417	402	456	350
RP11-754A18	1	166906419	167108269	490	596	685	686	715	534	NA	NA	742	816	467	691	552	633	931	888
RP11-505H24	1	167105278	167227360	279	499	504	643	697	603	322	559	333	356	238	436	493	524	532	674
RP11-619B1	1	167113425	167227360	101	144	NA	NA	270	201	129	185	152	191	NA	NA	271	284	347	355
RP11-139K23	1	167115963	167273808	236	284	305	328	NA	NA	250	392	NA	NA	224	293	NA	NA	117	92
RP11-501E19	1	167129133	167297811	356	475	512	544	852	596	412	564	567	650	517	686	635	641	814	815
RP11-545I10	1	167197427	167411547	294	351	NA	NA	474	277	294	392	427	536	371	523	455	445	524	451
RP11-291O14	1	167302614	167450198	202	222	300	289	488	381	180	267	287	344	NA	NA	429	435	571	618
RP11-270E17	1	167369556	167552288	63	70	NA	NA	NA	NA	NA	NA	NA	NA	87	110	143	106	159	108
RP11-165A8	1	167475764	167652623	206	299	288	290	466	365	216	281	320	397	236	372	397	406	466	397
RP11-601A3	1	167629178	167811282	NA	NA	NA	NA	280	150	NA	NA	NA	NA	NA	NA	234	179	252	167
RP11-241M17	1	167648499	167812540	1910	2872	2146	2346	2066	1835	1817	2694	2738	3285	2143	3510	1419	1397	1971	2311
CTD-2553D23	1	167684044	167897861	613	697	851	799	1495	924	597	663	748	829	696	996	1273	942	1116	930
RP11-341B16	1	167736891	167929943	1130	1706	1592	1762	1572	1685	963	1607	1710	2145	1428	2202	987	1313	1786	2269
CTD-2371L4	1	167872345	167975065	315	601	464	666	450	338	324	594	391	439	328	448	369	363	489	421
RP11-640J1	1	167897882	168057741	NA	NA	152	135	338	252	NA	NA	NA	NA	104	137	235	243	371	232
RP11-562K10	1	167962000	168133075	835	1283	1342	1530	767	737	1039	1830	NA	NA	1191	1830	672	674	791	746
RP11-220H11	1	168116428	168256884	NA	NA	NA	NA	86	50	NA	NA	NA	NA	NA	NA	NA	NA	86	65
RP11-72B15	1	168276635	168450384	NA	NA	NA	NA	NA	NA	118	127	NA	NA	189	265	272	211	302	212
RP11-502H8	1	168351494	168538794	140	173	239	200	NA	NA	NA	NA	218	246	129	153	222	183	277	182
RP11-398I12	1	168534107	168716657	789	1058	1297	1528	1572	1358	1182	1421	951	1219	1103	1518	1377	1309	1657	1616
RP11-776I22	1	168685946	168881890	1042	1417	NA	NA	1148	1101	826	1267	1275	1498	1175	1858	960	1072	1490	1491
RP11-525H10	1	168838487	169039952	1336	2152	2393	2807	1812	1412	1752	2487	1714	1924	2095	3495	1458	1485	1551	1641
RP11-806N18	1	169050538	169256813	669	888	582	574	881	664	481	864	616	826	538	792	874	936	1090	1126
RP11-23N17	1	169174023	169318307	684	942	1245	1257	745	607	875	1172	1053	1195	917	1291	560	503	NA	NA
RP11-735M21	1	169258653	169443198	991	1474	1574	1820	1136	1175	1056	1748	1692	2219	1423	2185	1253	1400	1146	1262
RP11-448B23	1	169306062	169487746	NA	NA	117	112	222	136	NA	NA	NA	NA	NA	NA	199	151	180	109
RP11-760K13	1	169443199	169665613	NA	NA	1207	1209	1271	896	798	914	987	1211	933	1512	951	1065	1258	1293
RP11-157E7	1	169488194	169652975	1321	1485	1218	1327	NA	NA	1296	1555	1178	1743	1371	1582	460	366	559	429
RP11-93H2	1	169643767	169802086	161	167	189	183	202	133	150	200	NA	NA	NA	NA	175	145	200	165
CTD-2012G2	1	169828101	169953693	1383	1645	1808	2118	2514	2416	1375	1961	1832	2220	1636	2560	1513	1734	2295	2790
RP11-354H16	1	170000081	170213814	261	346	344	306	510	328	NA	NA	424	406	296	425	373	332	387	313
RP11-336I7	1	170205071	170361746	326	466	487	538	824	644	368	469	385	442	393	654	570	581	744	756
RP11-339A6	1	170298432	170505769	753	1113	NA	NA	743	754	763	1157	951	1230	799	1163	610	712	982	1234
RP11-475C17	1	170398362	170477206	990	1397	1194	1533	1015	631	1016	1425	978	1272	1119	1661	913	761	1105	750
RP11-4A6	1	170434060	170626324	826	1207	1108	1087	688	568	930	1168	1313	1494	847	1155	750	730	881	831
RP11-788B11	1	170529225	170684394	187	244	NA	NA	354	262	224	251	299	340	233	282	238	208	199	169
RP11-177C22	1	170637055	170795297	199	244	351	375	241	173	181	258	237	291	230	314	195	170	230	165
RP11-625F21	1	170681030	170863120	154	176	NA	NA	NA	NA	164	213	NA	NA	NA	NA	139	165	NA	NA
RP11-673B19	1	170769040	170971853	424	607	760	912	1149	738	587	1146	786	1009	792	921	872	855	1044	939
RP11-146E14	1	170919423	171114221	833	1395	1179	1154	1699	1489	1052	1750	1218	1458	1126	1445	1393	1569	1894	2148
RP11-326A10	1	170981961	171002895	96	94	129	188	NA	NA	131	132	NA	NA	132	136	123	99	150	134
RP11-441C4	1	171093327	171309414	772	915	990	1142	1578	1214	881	1119	1243	1555	1250	1631	1157	1353	1836	1793
RP11-9F8	1	171340643	171498080	755	1097	1164	1321	832	685	816	1224	1134	1421	1146	1654	533	531	866	856
RP11-64I24	1	171389197	171550066	127	157	NA	NA	358	218	110	161	203	269	178	226	284	260	287	255
RP11-423K1	1	171444179	171655076	276	287	NA	NA	NA	NA	205	266	377	407	314	457	277	260	319	267
RP11-642M9	1	171553026	171725598	329	360	505	464	665	439	457	557	NA	NA	624	779	583	524	691	709
RP11-138B21	1	171673942	171844111	617	651	691	727	958	788	609	924	924	949	718	1118	809	796	1022	836
RP11-288P6	1	171783383	171972768	1229	1965	1794	1957	1915	1943	1366	2001	1701	1989	1730	2369	1253	1230	1757	2091
RP11-365P17	1	171961288	172138960	1884	2828	3284	3380	2236	2226	2379	3913	3175	3242	2369	3457	2073	1984	2282	2663
RP11-256K18	1	172123264	172311976	686	776	1053	1042	1290	819	550	754	1050	928	557	803	884	790	863	998
RP11-524L14	1	172308041	172508386	2034	2677	2266	2659	3000	2959	1381	2170	2725	3362	1368	2063	2348	2407	2868	3447
RP11-605A14	1	172405179	172605945	760	859	881	920	1042	742	532	978	840	916	652	1108	770	673	1145	1052
RP11-102E20	1	172506198	172663602	996	1179	1693	1711	1825	1337	698	780	1933	1877	NA	NA	1450	1435	1702	1803
RP11-501L15	1	172611432	172804693	203	241	229	229	459	394	199	239	321	442	297	426	275	266	388	329
RP11-663B10	1	172768445	172944281	100	99	125	127	270	147	118	114	161	172	142	137	204	151	323	185
RP11-195C7	1	172849890	173005632	217	243	316	301	447	304	196	257	262	308	254	334	342	310	403	324
RP11-4A11	1	172959251	173124250	548	860	776	847	407	353	781	1096	762	736	701	953	339	323	296	258
RP11-761K16	1	173117819	173300864	664	767	936	892	990	846	561	764	848	823	681	1015	649	748	1022	1145
CTD-2016G18	1	173124251	173254364	229	259	354	374	NA	NA	184	213	NA	NA	215	317	NA	NA	88	66
RP11-252L24	1	173262278	173443625	1691	2663	2294	2960	676	474	1502	2616	2253	2846	1787	3114	487	474	721	713
RP11-13D11	1	173328174	173487174	637	811	852	888	NA	NA	579	763	1065	1296	542	827	413	439	572	517
RP11-655F10	1	173442066	173611877	1460	2120	2056	2339	2822	2701	1485	2632	2780	3216	1879	3330	1616	1943	2557	3393
RP11-604C16	1	173599415	173750409	724	1045	1219	1329	832	498	741	1244	927	1267	739	1064	471	486	602	609
RP11-195J4	1	173752036	173911891	NA	NA	NA	NA	NA	NA	NA	NA	NA	NA	62	91	204	152	251	147
RP11-667F22	1	173831696	174012287	488	613	796	798	774	508	420	631	NA	NA	NA	NA	515	537	640	545
RP11-815I4	1	173995484	174191340	227	242	412	379	928	555	276	389	323	470	359	510	560	585	577	532
RP11-524J18	1	174062274	174254988	593	693	884	870	2264	1782	780	1059	784	845	1087	1532	1473	1584	2192	2360
CTD-2013D17	1	174228997	174382473	696	946	828	978	869	764	519	827	766	1260	634	1021	650	665	757	873
RP11-63B19	1	174320904	174490382	488	530	802	686	727	480	431	493	633	638	NA	NA	611	504	692	534
RP11-205L10	1	174357044	174518384	307	328	525	438	NA	NA	348	363	NA	NA	NA	NA	450	354	543	372
RP11-33I15	1	174467227	174626135	248	258	464	472	916	534	180	225	438	425	359	459	583	516	565	501
RP11-80P23	1	174489375	174641088	2621	3764	4104	4372	2034	1561	3324	5260	4897	5451	3550	5633	1491	1583	1929	2004
RP11-142H13	1	174589761	174777255	996	968	1835	1614	2311	1370	1221	1323	2076	2046	1668	2041	1528	1339	2131	1627
RP11-313B11	1	174668112	174807596	1045	1231	1492	1555	2371	1739	1383	1770	2019	2238	1656	1970	1941	2127	2492	2626
RP11-301E9	1	174793287	174993274	NA	NA	NA	NA	230	119	78	93	NA	NA	103	132	190	144	256	189
RP11-75F22	1	174809966	174973101	388	403	510	513	1394	1085	426	535	552	732	501	690	806	905	1847	1780
RP11-563D12	1	174833253	175025911	402	493	490	534	480	384	319	386	NA	NA	394	563	357	375	NA	NA
RP11-258K9	1	174879604	175045692	NA	NA	NA	NA	NA	NA	108	129	NA	NA	NA	NA	NA	NA	152	109
RP11-162H11	1	175039955	175195936	937	1327	1310	1435	705	532	1263	1659	1768	1974	1431	2029	517	456	384	268
RP11-357H18	1	175084829	175278146	1003	1502	1613	1544	931	1018	1069	1679	1465	1605	1063	1390	853	888	1298	1065
RP11-714G7	1	175138964	175321572	478	767	746	905	658	509	293	576	410	538	500	719	443	427	305	305
RP11-10F12	1	175228340	175436791	1107	1632	1969	1962	984	781	1531	2069	1825	2162	1367	1829	885	719	1052	937
RP11-642H9	1	175426982	175605988	NA	NA	NA	NA	NA	NA	95	91	153	178	NA	NA	NA	NA	196	130
RP11-351I8	1	175559372	175746989	463	552	580	668	873	666	421	703	805	873	NA	NA	630	642	774	774
RP11-177A2	1	175661891	175824392	NA	NA	268	240	395	272	199	203	NA	NA	217	254	402	279	445	290
RP11-689C20	1	175821152	175994396	NA	NA	NA	NA	167	107	75	97	112	151	NA	NA	113	110	147	132
RP11-520H23	1	175965828	176157000	363	536	NA	NA	706	654	300	404	482	685	460	684	572	611	840	810
RP11-145J19	1	176063938	176235256	388	475	NA	NA	471	307	322	447	583	824	NA	NA	364	335	431	372
RP11-231P5	1	176221067	176377398	NA	NA	NA	NA	NA	NA	49	62	NA	NA	NA	NA	NA	NA	165	115
RP11-427G13	1	176326065	176465174	332	439	573	671	869	701	450	610	666	663	549	741	810	813	453	426
RP11-620B8	1	176410834	176568224	432	435	605	441	811	538	314	339	676	558	602	615	637	545	682	615
CTD-2026L10	1	176458243	176613477	246	239	454	381	750	431	338	342	506	442	403	477	512	413	766	561
RP11-48O14	1	176576698	176767617	356	435	434	414	NA	NA	355	407	377	531	NA	NA	316	297	367	307
RP11-656N11	1	176726144	176907643	638	891	778	753	826	506	560	609	835	1042	754	910	701	639	978	833
RP11-172P10	1	176779611	176941715	322	393	579	439	NA	NA	432	446	583	516	481	520	599	396	550	385
RP11-420E2	1	176860159	177067197	76	93	NA	NA	NA	NA	NA	NA	146	147	NA	NA	NA	NA	NA	NA
RP11-118D10	1	176941716	177129566	NA	NA	171	158	206	114	127	150	NA	NA	169	218	NA	NA	270	202
RP11-291H10	1	177107779	177300460	873	1287	1399	1793	1276	1190	917	1828	1272	1445	874	1586	828	848	732	1025
RP11-763L3	1	177276694	177434308	191	222	301	273	427	282	240	284	NA	NA	298	464	370	301	395	305
RP11-712J24	1	177370941	177536857	533	957	705	969	644	556	549	721	681	994	589	999	360	397	361	428
CTD-2324B7	1	177536856	177646640	66	75	NA	NA	NA	NA	79	69	NA	NA	NA	NA	NA	NA	107	97
RP11-514A12	1	177551418	177724040	880	1308	1286	1091	1484	1235	699	831	1212	1657	1340	1731	1016	962	1284	1130
RP11-540K16	1	177739459	177944996	330	298	NA	NA	509	290	322	315	575	561	NA	NA	522	409	591	381
RP11-380B22	1	177925880	178131163	732	857	1644	1355	1334	859	801	819	NA	NA	1011	1321	1182	908	1252	907
RP11-762A17	1	178090819	178296279	1288	1799	1940	2159	1839	1831	1907	3320	2073	2312	1850	3187	2032	2151	2530	2877
RP11-814E19	1	178281135	178468705	1077	1654	2238	2338	2485	2395	1116	1808	2517	2641	1112	1620	2170	2253	1725	1936
CTD-2011P7	1	178293704	178397053	NA	NA	NA	NA	1069	583	497	577	NA	NA	691	1076	776	612	940	730
RP11-696J17	1	178457200	178628465	386	536	536	505	557	289	315	437	671	667	405	792	526	365	511	386
RP11-21M14	1	178602940	178753082	509	597	NA	NA	483	293	464	559	713	820	528	802	279	252	399	313
RP11-286G1	1	178713144	178912798	1991	3304	2846	3127	4431	4118	2899	4031	4002	4256	3296	4616	3028	3296	4087	4909
RP11-675H14	1	178891244	179086360	1853	2740	3075	3307	2080	2034	1918	2774	3061	3686	1972	2908	1651	1790	1849	1957
CTD-2276K17	1	179026049	179125924	NA	NA	NA	NA	NA	NA	81	69	NA	NA	NA	NA	140	95	179	102
RP11-790C1	1	179125939	179288789	907	1244	1291	1420	861	693	980	1093	991	1232	1007	1334	875	816	1033	1017
RP11-183H4	1	179183053	179345248	NA	NA	388	364	620	291	197	205	406	316	255	345	474	345	433	306
RP11-328I9	1	179322034	179510434	219	200	422	323	678	261	268	231	416	345	362	370	550	361	664	410
RP11-249O6	1	179446042	179584646	241	273	288	260	539	362	250	274	351	371	NA	NA	NA	NA	512	401
RP11-450F15	1	179530718	179708306	NA	NA	NA	NA	NA	NA	265	261	412	402	NA	NA	368	301	393	276
RP11-444P14	1	179577904	179768815	525	922	694	776	539	479	445	764	738	818	662	842	487	521	580	703
RP11-611M11	1	179757805	179941593	932	1081	1326	1109	NA	NA	948	1160	1043	1165	634	866	639	595	783	777
RP11-175L1	1	179862872	180036308	498	624	753	736	1326	974	448	579	915	986	556	864	887	882	1494	1433
RP11-691F12	1	180097987	180296391	566	813	1393	1333	NA	NA	552	756	785	898	658	793	802	716	953	894
RP13-946B14	1	180098603	180124861	3705	4895	4070	4978	840	782	3493	4456	3326	4905	3526	5081	906	651	908	982
RP11-299L22	1	180182582	180372345	NA	NA	NA	NA	NA	NA	NA	NA	NA	NA	65	105	178	122	181	125
RP11-293B7	1	180317809	180499276	359	526	775	803	925	660	272	570	435	532	398	657	920	826	1027	1193
RP11-444D13	1	180410376	180607075	303	325	523	475	654	474	316	411	568	658	NA	NA	466	398	599	494
RP11-712M16	1	180502378	180693504	599	769	791	821	1798	1450	619	718	790	916	662	944	1600	1577	1949	1876
RP11-120O21	1	180516722	180693504	415	440	720	707	596	393	356	413	761	776	488	733	491	391	NA	NA
RP11-316E13	1	180520788	180684323	1334	2055	1780	1904	2309	1758	951	1631	1702	1988	1654	2490	1308	1218	1842	1775
RP11-813H16	1	180681326	180890325	576	749	992	1032	1326	1114	756	1016	910	1227	865	1341	1014	878	849	980
RP11-303D3	1	180793987	180977544	377	385	516	518	NA	NA	230	237	450	609	NA	NA	314	221	378	277
CTD-2060I14	1	180841976	180992202	65	73	NA	NA	NA	NA	83	75	NA	NA	NA	NA	178	115	224	148
RP11-789K21	1	180956187	181159007	187	251	368	323	447	265	200	228	301	275	NA	NA	408	323	475	338
RP11-522B3	1	181177462	181362117	1716	2329	2382	2392	1749	1747	1579	2716	2053	2237	1731	2621	1443	1429	1840	1877
RP11-2H10	1	181299851	181488254	3564	5516	4613	5203	NA	NA	3664	5657	4719	5150	4085	6342	2308	2707	2872	3161
RP11-195E24	1	181528280	181718115	87	115	163	160	356	204	98	114	146	192	125	163	290	223	336	248
RP11-169M10	1	181673867	181823355	603	751	720	704	805	655	434	656	NA	NA	533	660	618	644	876	801
RP11-475E13	1	181810644	182027513	518	896	901	1081	388	252	399	597	709	937	554	921	306	298	437	332
RP11-464A18	1	182029116	182237419	364	524	506	471	795	486	277	353	564	559	383	531	590	553	718	554
CTD-2019N5	1	182182795	182374055	384	332	510	491	842	455	397	393	638	687	551	744	594	500	756	584
RP11-720P19	1	182418356	182556111	880	1112	1184	1294	1425	1059	1101	1380	1141	1384	1211	1585	992	1240	1174	1190
RP11-203K8	1	182516812	182677260	NA	NA	NA	NA	457	268	270	294	447	511	NA	NA	289	247	NA	NA
RP11-88K17	1	182582588	182761479	119	136	NA	NA	NA	NA	100	118	NA	NA	137	184	NA	NA	252	187
RP11-523E21	1	182699225	182889778	929	1454	1236	1369	1948	1448	878	1437	1132	1405	1269	2129	1401	1627	2273	2797
RP11-339I2	1	182928290	183120132	168	222	296	328	376	274	202	243	NA	NA	NA	NA	304	276	351	317
RP11-70N10	1	183196589	183370782	NA	NA	NA	NA	NA	NA	NA	NA	NA	NA	NA	NA	150	129	162	122
RP11-809N5	1	183338362	183525886	668	832	742	754	1057	961	473	627	684	937	701	1084	857	921	1061	937
RP11-663B1	1	183499629	183685451	721	959	891	1000	NA	NA	649	728	791	948	954	1220	1080	966	1055	766
RP11-629K23	1	183685911	183821461	164	172	NA	NA	NA	NA	130	155	266	303	NA	NA	NA	NA	229	230
RP11-197C12	1	183802404	183979145	NA	NA	NA	NA	NA	NA	NA	NA	NA	NA	NA	NA	NA	NA	97	72
RP11-108M21	1	183908479	184079067	NA	NA	295	287	368	236	143	222	175	206	147	277	192	193	205	209
RP11-431K17	1	184003444	184181976	1188	2115	1495	2009	1126	1232	979	1513	1566	2187	1182	2153	871	942	876	1052
RP11-758F4	1	184081075	184272963	NA	NA	NA	NA	NA	NA	58	56	NA	NA	NA	NA	NA	NA	NA	NA
RP11-445P19	1	184129570	184308047	NA	NA	174	179	250	106	110	96	NA	NA	140	192	119	90	NA	NA
CTD-2245J12	1	184199340	184330717	958	1329	1279	1484	1144	1301	789	1249	1258	1591	NA	NA	908	1001	1134	1426
RP11-603E15	1	184385830	184556001	201	329	286	281	333	226	161	247	229	273	188	296	231	298	328	310
RP11-478P15	1	184461335	184641891	313	530	435	410	520	327	323	518	469	573	396	556	331	389	400	429
RP11-478K8	1	184541694	184723400	389	572	564	741	667	560	350	551	440	580	402	805	363	413	427	549
RP11-35F22	1	184667307	184845369	753	1119	862	903	1178	911	838	1233	1248	1605	NA	NA	672	727	1129	980
RP11-25O18	1	184754974	184909914	275	354	NA	NA	411	327	248	492	367	507	309	516	306	327	373	390
RP11-201A3	1	184850675	185021396	1556	2262	989	1296	NA	NA	915	1215	962	1654	NA	NA	202	193	255	218
RP11-76I10	1	184928765	185096041	346	406	336	341	399	296	288	366	339	399	312	439	320	306	418	375
RP11-405P11	1	184940911	185075938	NA	NA	NA	NA	NA	NA	142	146	182	212	NA	NA	232	183	325	242
RP11-582N7	1	184982740	185162750	365	470	616	615	570	447	534	725	504	731	NA	NA	543	464	677	740
RP11-804A8	1	185136548	185310715	486	791	711	822	NA	NA	527	879	NA	NA	603	1084	570	781	922	1263
RP11-408K17	1	185237951	185403017	NA	NA	NA	NA	NA	NA	NA	NA	NA	NA	NA	NA	76	66	NA	NA
RP11-279F7	1	185476645	185622134	303	309	456	418	698	376	324	305	369	394	506	595	581	509	627	419
RP11-10L1	1	185552897	185713979	431	484	415	435	NA	NA	311	345	448	586	NA	NA	201	170	280	204
RP11-191C15	1	185679887	185883724	616	913	955	1046	1103	984	775	1172	827	1144	773	1058	949	931	924	993
RP11-724A1	1	185743484	185901222	213	280	NA	NA	375	305	245	313	391	580	283	419	273	296	350	385
RP11-618P9	1	185820745	186002561	202	235	241	218	NA	NA	66	73	321	339	312	338	NA	NA	NA	NA
RP11-417K10	1	185981737	186132419	290	441	409	374	293	213	294	389	NA	NA	242	333	267	223	359	337
RP11-530J24	1	186090164	186245631	154	237	197	241	276	211	132	225	NA	NA	NA	NA	195	216	310	348
RP11-362I14	1	186120654	186311439	677	1062	921	982	NA	NA	577	830	695	934	637	1001	604	703	707	790
RP11-666A19	1	186265329	186486530	NA	NA	169	163	NA	NA	67	90	NA	NA	NA	NA	NA	NA	NA	NA
RP11-161M22	1	186475060	186645867	510	685	634	624	922	618	489	702	815	1083	542	813	558	544	802	856
RP11-90I5	1	186682750	186846060	415	371	484	577	936	450	366	499	505	637	479	707	565	460	711	572
RP11-679G14	1	186721805	186918365	396	609	644	751	586	382	341	609	372	500	312	570	342	371	297	285
RP11-1I20	1	186890902	187049096	1241	1645	1011	1010	889	604	1388	1948	1501	1840	1457	2090	222	193	1131	1091
RP11-45P24	1	186982491	187116079	207	257	334	299	NA	NA	235	267	NA	NA	269	338	322	345	NA	NA
RP11-437M12	1	187030117	187224353	214	213	290	252	351	182	291	242	264	251	235	301	408	226	298	236
RP11-547I7	1	187063140	187213654	NA	NA	300	349	NA	NA	380	340	NA	NA	291	450	197	155	183	151
RP11-359I14	1	187187433	187371408	NA	NA	NA	NA	237	174	84	121	NA	NA	131	198	210	255	243	221
RP11-161I10	1	187187536	187357745	3819	3940	3204	3122	1934	1184	3502	3669	4942	4308	5226	4516	1648	1009	2737	1175
RP11-430J11	1	187312996	187490486	173	243	297	362	311	222	150	188	250	344	NA	NA	293	269	321	290
RP11-689O3	1	187446327	187599602	353	432	NA	NA	381	204	368	339	355	453	288	393	346	255	384	272
RP11-3A18	1	187447097	187605655	641	515	799	765	1359	673	799	805	926	783	694	942	1159	762	1504	802
RP11-7I20	1	187627828	187792867	1169	1518	1499	1665	1008	566	1260	1282	1011	1246	1230	1302	645	656	771	675
RP11-309H21	1	187803966	188037553	NA	NA	NA	NA	NA	NA	NA	NA	NA	NA	106	148	NA	NA	103	91
RP11-385L1	1	187809984	188024341	114	134	202	204	201	137	115	168	NA	NA	NA	NA	123	132	133	146
RP11-815D14	1	187909759	188085247	224	209	248	236	768	414	164	213	234	243	203	301	550	500	737	721
RP11-505I11	1	187979120	188181980	271	411	NA	NA	NA	NA	210	368	NA	NA	261	453	230	264	371	422
RP11-350K10	1	188167036	188331257	191	261	291	281	258	158	202	263	297	377	NA	NA	211	179	251	203
RP11-119C5	1	188285353	188459586	NA	NA	NA	NA	NA	NA	95	107	154	186	NA	NA	NA	NA	NA	NA
RP11-434E18	1	188345578	188517028	NA	NA	NA	NA	950	802	NA	NA	NA	NA	NA	NA	653	637	909	962
RP11-816L2	1	188486832	188665961	132	191	NA	NA	466	383	NA	NA	163	257	231	370	361	405	448	495
RP11-366K17	1	188531232	188722911	72	84	NA	NA	264	181	NA	NA	95	106	NA	NA	193	197	197	182
RP11-440G22	1	188613005	188685148	118	106	NA	NA	NA	NA	130	108	NA	NA	NA	NA	NA	NA	197	133
RP11-738E17	1	188662701	188800790	75	81	NA	NA	167	114	83	89	NA	NA	NA	NA	158	130	207	125
RP11-167B22	1	188768222	188980953	209	265	252	280	364	244	155	225	NA	NA	196	327	238	250	NA	NA
RP11-379M10	1	188961566	189151230	163	218	NA	NA	NA	NA	110	145	202	193	128	203	155	162	235	172
RP11-768J17	1	189074027	189241839	395	628	469	520	458	463	477	586	784	1079	486	864	533	560	757	945
RP11-657K17	1	189136114	189305851	NA	NA	610	698	544	414	303	559	484	611	349	610	421	424	532	571
RP11-272B8	1	189422809	189594946	108	181	127	133	148	114	84	130	NA	NA	95	171	120	112	146	147
RP11-577F7	1	189579184	189774170	484	701	601	795	628	467	345	543	552	727	443	817	436	486	429	480
RP11-48A18	1	189674432	189851623	235	324	307	301	351	221	258	268	NA	NA	NA	NA	195	181	319	236
RP11-230L10	1	189794462	189946904	263	368	411	467	522	444	263	400	400	494	NA	NA	281	280	360	368
RP11-185C19	1	189875602	190024554	191	292	156	157	188	117	120	128	153	155	185	224	152	138	176	164
RP11-452J13	1	189971175	190129646	758	1418	927	1165	942	818	585	1084	793	831	546	827	777	839	859	1227
RP11-96D19	1	190074091	190256729	348	406	NA	NA	1055	724	410	478	560	583	533	730	883	758	1078	966
RP11-775J19	1	190158112	190327839	345	447	610	828	570	522	415	889	555	788	428	830	526	498	640	594
RP11-751A22	1	190277633	190497816	300	427	383	424	557	553	231	376	321	401	274	444	448	503	584	603
RP11-597D16	1	190453496	190624045	NA	NA	NA	NA	NA	NA	NA	NA	NA	NA	NA	NA	150	126	190	147
RP11-358A9	1	190494720	190656838	486	756	695	879	421	490	551	866	NA	NA	616	877	332	420	423	423
RP11-124P19	1	190588514	190784763	NA	NA	NA	NA	NA	NA	NA	NA	NA	NA	NA	NA	NA	NA	111	83
RP11-44F20	1	190689223	190829663	318	446	NA	NA	612	480	382	593	564	695	373	619	339	344	353	298
RP11-448E13	1	190820774	190987272	519	575	653	893	726	647	407	592	749	1129	NA	NA	521	524	651	738
RP11-161D1	1	190928320	191083775	607	694	1198	1215	908	717	681	864	1066	1204	634	785	933	680	926	800
RP11-737F7	1	191064619	191269247	387	492	508	616	740	512	409	429	446	782	449	747	556	566	672	627
RP11-116L20	1	191148286	191316637	NA	NA	NA	NA	NA	NA	NA	NA	NA	NA	NA	NA	130	109	166	147
RP11-268N1	1	191205599	191385638	309	260	442	363	NA	NA	360	399	325	335	430	499	767	602	927	662
RP11-623G14	1	191327117	191507321	207	290	330	426	NA	NA	NA	NA	308	458	240	440	210	263	291	279
RP11-383P18	1	191374199	191560651	94	117	149	145	266	179	86	123	119	166	98	156	196	198	233	207
RP11-185F19	1	191546510	191690432	NA	NA	NA	NA	NA	NA	NA	NA	NA	NA	NA	NA	NA	NA	127	98
RP11-756L5	1	191634625	191837791	NA	NA	346	405	461	368	231	283	NA	NA	400	547	338	362	NA	NA
RP11-157J22	1	191775774	191913321	NA	NA	NA	NA	310	229	216	286	NA	NA	239	420	247	262	282	267
RP11-157I23	1	191884815	192058245	305	352	411	427	516	385	283	341	378	476	325	455	391	418	521	494
RP11-719L1	1	192002573	192169703	NA	NA	179	213	217	122	107	130	148	182	133	261	117	112	166	160
RP11-48M15	1	192055173	192203505	271	361	477	535	551	488	269	390	365	487	388	526	402	411	488	479
RP11-389B23	1	192158067	192321501	263	447	308	333	482	394	203	308	333	428	197	313	245	250	257	287
RP11-29E9	1	192241682	192410513	855	1506	1292	1775	640	710	787	1367	1199	1591	863	1382	517	797	651	680
RP11-784I8	1	192338635	192467619	2699	3330	2886	3057	3341	2917	2833	3704	2397	2882	2285	1975	2792	2405	3454	3609
RP11-312N1	1	192418533	192617812	222	322	467	582	435	357	311	588	508	725	247	515	411	390	401	439
RP11-274A1	1	192527255	192690214	111	117	NA	NA	307	223	NA	NA	169	172	110	177	263	251	216	196
RP11-473H17	1	192535421	192740631	301	395	458	555	NA	NA	318	467	486	571	389	623	487	469	NA	NA
RP11-630N17	1	192645517	192872267	168	194	264	238	348	254	NA	NA	NA	NA	137	202	272	264	366	302
RP11-58O13	1	192849942	192987198	NA	NA	NA	NA	298	302	NA	NA	279	299	192	269	258	232	334	288
CTD-2037O19	1	192937331	193060157	415	728	753	813	661	584	509	712	804	979	765	1116	605	629	721	736
RP11-179H2	1	192991504	193150673	1406	1709	1406	1942	1366	1208	1137	1591	1430	2383	1704	2402	1305	1169	1804	1799
RP11-662E13	1	193146201	193329572	121	110	169	172	405	257	124	152	139	168	NA	NA	229	216	285	244
RP11-726C24	1	193347956	193524089	282	463	319	452	540	552	307	594	268	379	NA	NA	466	520	526	604
RP11-622J7	1	193533068	193686062	976	1505	NA	NA	1258	1175	986	1639	1196	1929	972	1423	1076	1066	1398	1540
RP11-769K10	1	193608445	193788177	398	655	NA	NA	699	582	286	378	524	760	617	1050	459	530	576	596
RP11-558O15	1	193746591	193926573	201	246	424	514	304	245	274	356	330	429	279	421	250	255	NA	NA
RP11-419B18	1	193911799	194080166	186	310	420	488	NA	NA	270	359	423	545	NA	NA	227	238	286	244
RP11-291B16	1	194032236	194239053	1215	1702	1522	1391	1506	1110	1252	1489	1211	1463	1580	1911	1071	1119	1780	1497
RP11-45A13	1	194156368	194321291	271	364	441	432	451	372	256	350	373	374	326	464	333	411	467	496
RP11-108J17	1	194240122	194418657	319	444	NA	NA	646	561	286	441	401	662	353	544	576	565	647	688
RP11-702O20	1	194354691	194525261	1057	1440	1429	2097	2308	1885	1514	2627	1514	1974	1221	1953	1668	1649	2559	2633
RP11-8A24	1	194432600	194606268	394	309	NA	NA	449	186	416	302	445	300	523	328	382	195	683	186
RP11-141E20	1	194660519	194806657	123	127	178	160	295	187	128	144	NA	NA	143	214	277	255	371	272
RP11-111B13	1	194732520	194907661	65	84	NA	NA	NA	NA	NA	NA	NA	NA	NA	NA	165	118	192	139
RP11-111B12	1	194879533	195059424	268	220	241	196	372	233	219	223	NA	NA	NA	NA	259	219	302	237
RP11-390O6	1	195057915	195205135	341	533	541	621	655	491	313	481	441	593	350	535	484	478	574	526
RP11-4N14	1	195121888	195261854	635	926	840	1023	472	436	643	907	832	984	651	1193	394	372	422	434
RP11-199D4	1	195265824	195422549	94	115	183	176	235	103	94	108	137	162	117	172	107	90	137	111
CTD-2014H3	1	195375143	195543758	2445	3071	2754	2974	1836	1053	2281	3007	3108	3518	2575	3986	1406	1110	1752	1155
RP11-106H7	1	195485387	195643977	67	68	NA	NA	NA	NA	NA	NA	NA	NA	NA	NA	208	167	291	261
RP11-455F11	1	195507096	195735747	522	668	818	876	631	395	419	477	611	914	543	784	534	468	602	516
RP11-369P21	1	195687971	195886285	1046	1433	NA	NA	NA	NA	1170	1695	1672	2154	1331	2011	516	560	567	612
RP11-382E9	1	195748112	195925739	132	157	NA	NA	335	192	86	104	150	183	126	174	245	238	202	199
RP11-133P1	1	195767632	195929454	304	405	508	440	919	617	523	611	609	667	537	580	698	662	980	934
RP11-109H10	1	195885299	196079052	NA	NA	NA	NA	NA	NA	NA	NA	NA	NA	NA	NA	72	64	102	77
RP11-735J16	1	195930416	196138537	793	1149	925	1257	775	930	775	1234	776	1015	898	1421	660	754	1053	1255
RP11-399A23	1	196035097	196232110	913	1076	1403	1270	813	641	1246	1292	1027	1211	1058	1378	738	718	979	708
RP11-282K14	1	196166300	196345899	278	337	NA	NA	330	219	207	245	NA	NA	NA	NA	283	247	NA	NA
RP11-722B7	1	196219974	196408199	77	110	134	127	NA	NA	82	110	NA	NA	NA	NA	NA	NA	NA	NA
RP11-346I6	1	196372839	196533932	136	149	NA	NA	NA	NA	177	162	NA	NA	NA	NA	299	238	NA	NA
RP11-115O14	1	196402802	196570851	101	111	NA	NA	280	168	105	117	140	169	NA	NA	240	208	339	294
RP11-771I5	1	196505504	196668013	NA	NA	NA	NA	656	607	NA	NA	573	775	NA	NA	386	345	439	471
RP11-470G13	1	196618756	196782961	124	184	200	214	578	356	167	219	215	236	NA	NA	338	331	439	451
RP11-526N3	1	196761581	196920694	840	1165	1222	1316	1270	1407	901	1443	1300	1369	1025	1389	1327	1605	1739	1825
RP11-699J10	1	196802613	197016294	62	76	NA	NA	NA	NA	NA	NA	NA	NA	NA	NA	167	127	190	115
RP11-186C3	1	196854056	196993070	1336	1804	2066	2256	1080	714	1407	1832	2520	2409	1886	2300	553	473	927	732
RP11-133P6	1	196920695	197089179	NA	NA	NA	NA	NA	NA	NA	NA	NA	NA	NA	NA	NA	NA	96	59
RP11-101F19	1	197013975	197179452	779	938	610	675	NA	NA	425	543	675	753	473	629	408	376	544	457
RP11-121P12	1	197148157	197322283	NA	NA	NA	NA	NA	NA	NA	NA	NA	NA	213	312	279	204	272	177
RP11-17B7	1	197272984	197432289	786	1067	1014	1027	375	281	671	976	806	765	843	1480	355	302	333	295
RP11-728L19	1	197407322	197592055	630	1074	572	573	650	660	789	1121	891	963	790	1188	534	587	690	787
RP11-809P9	1	197538809	197690541	227	252	388	351	528	280	198	285	452	363	267	337	482	352	553	452
RP11-119D6	1	197680704	197852078	72	83	NA	NA	NA	NA	83	90	NA	NA	NA	NA	255	152	NA	NA
RP11-178L18	1	197780755	197946324	494	533	827	678	1042	631	NA	NA	NA	NA	649	819	891	611	978	675
RP11-575O5	1	197853699	198048266	656	901	1356	1215	934	727	597	777	1493	1289	804	1450	957	744	1053	958
CTD-2022E7	1	198004893	198118252	193	220	331	304	236	124	184	179	NA	NA	224	274	239	149	278	186
RP11-790I13	1	198065248	198226773	362	436	685	557	761	455	452	446	668	644	581	673	705	597	773	640
CTD-2073P18	1	198076505	198176672	178	193	NA	NA	203	114	148	151	NA	NA	143	226	177	132	195	128
CTD-2410G9	1	198143354	198256327	479	647	730	755	1199	825	661	854	896	913	NA	NA	1046	904	1453	1299
RP11-51H18	1	198160849	198326474	370	427	703	772	576	373	343	419	763	650	438	543	500	393	515	417
RP11-812F10	1	198295158	198490885	362	399	606	584	NA	NA	324	339	510	502	404	442	381	235	385	244
CTD-2016H18	1	198460117	198613018	179	199	260	204	NA	NA	202	194	284	317	257	315	196	142	292	196
RP11-693C10	1	198615276	198806897	688	952	1140	895	580	409	459	863	820	795	816	940	618	474	747	633
RP11-802N20	1	198757585	198940034	410	409	1043	742	748	521	423	494	827	893	469	585	755	580	808	488
RP11-165E10	1	198826188	199001572	683	739	1099	871	1680	1181	727	770	1226	1040	887	1099	1455	1159	1674	1431
RP11-684K15	1	198904043	199091279	376	387	NA	NA	534	320	314	349	NA	NA	NA	NA	430	300	566	385
RP11-24J16	1	199001590	199167555	812	1054	1016	1022	578	370	790	1031	1154	1315	NA	NA	529	419	666	600
RP11-624L9	1	199138857	199320940	1403	1639	1428	1438	847	844	1113	1721	1379	1997	1181	2212	1027	1023	1011	1275
RP11-63C15	1	199342073	199513819	943	1276	1355	1287	414	274	757	864	1347	1215	1305	1585	208	147	202	146
RP11-792C24	1	199440073	199619651	317	329	427	340	1046	754	301	329	479	547	402	446	714	607	1128	907
RP11-38O14	1	199588035	199747630	649	807	1234	1038	1173	918	917	864	1260	1170	NA	NA	1009	833	1141	829
RP11-407E18	1	199697976	199896890	1620	2503	2549	2741	3361	3625	1819	2646	2625	2674	2989	3887	3138	3070	3431	3714
RP11-134P9	1	199898660	200028883	448	576	833	791	1015	633	494	587	641	688	390	639	849	679	718	730
RP11-99A23	1	199948732	200111009	245	268	475	324	583	216	321	341	NA	NA	400	425	484	319	513	338
RP11-783D13	1	199989071	200143121	1604	2268	2374	2194	1964	1911	1490	2055	2831	3119	2108	3184	2101	2251	2437	2617
RP11-813P3	1	200111286	200347082	1955	3143	3267	3941	3217	3185	1652	3113	2714	2922	2785	4139	3189	2915	3457	3976
RP11-317I7	1	200246001	200449612	368	456	710	681	1101	647	438	619	545	554	496	739	816	606	733	640
RP11-700B9	1	200368750	200576391	1346	2170	2244	2858	1209	975	1117	1507	2311	2767	1315	2060	975	914	683	898
RP11-357K19	1	200498947	200665708	344	536	438	461	442	318	360	537	493	534	367	570	308	321	448	342
RP11-559B21	1	200509937	200665708	87	91	NA	NA	140	78	90	102	119	116	NA	NA	130	100	187	171
RP11-585K1	1	200547539	200765828	948	1298	1894	1673	504	348	1239	1532	1710	1910	1122	1304	627	478	503	418
RP11-4C2	1	200593147	200763934	1041	1460	1245	1326	1017	753	1062	1591	1358	1498	1376	1918	748	676	1212	1208
RP11-102D20	1	200720381	200885054	324	337	838	786	NA	NA	530	548	763	879	743	1105	164	120	286	195
RP11-673P13	1	200747098	200946940	1234	1787	1619	1558	1677	1504	981	1775	1595	1718	1172	1690	1838	1498	1384	1444
RP11-617D19	1	200805444	201034710	NA	NA	NA	NA	NA	NA	NA	NA	81	85	89	123	147	98	157	112
RP11-681D1	1	200989480	201190768	NA	NA	443	320	777	394	259	246	570	474	443	468	NA	NA	700	404
RP11-433N15	1	201189312	201386743	612	790	898	971	1297	1023	622	712	NA	NA	953	1224	1306	1110	1537	1656
RP11-734H2	1	201383112	201563719	2095	2763	2547	2445	5362	4888	1838	2488	2875	2796	2334	3117	3608	3770	4714	5025
RP11-621K12	1	201543114	201756551	384	447	705	719	599	396	419	567	655	574	586	908	605	499	696	516
RP11-805B14	1	201649029	201876868	729	886	913	845	1239	863	603	852	758	759	NA	NA	1079	814	1196	944
RP11-121G4	1	201795346	201940256	NA	NA	113	99	NA	NA	74	68	NA	NA	NA	NA	150	96	NA	NA
RP11-231H4	1	201861945	202042204	148	184	NA	NA	355	187	196	193	272	223	258	306	286	202	354	216
RP11-371H5	1	201991026	202180373	1590	2204	2190	2326	1294	1349	1458	2211	2227	2272	1836	2608	1278	1157	1782	1612
RP11-735C4	1	202129057	202351215	529	596	1638	1496	510	282	786	1313	854	809	719	809	545	383	721	544
RP11-1143H2	1	202158643	202316244	NA	NA	NA	NA	NA	NA	76	77	NA	NA	NA	NA	NA	NA	NA	NA
RP11-24I4	1	202245169	202438742	452	390	NA	NA	900	625	573	638	703	733	NA	NA	581	488	1043	844
RP11-580K21	1	202316263	202525814	102	117	NA	NA	NA	NA	129	111	NA	NA	NA	NA	190	140	NA	NA
RP11-326J24	1	202402715	202599182	NA	NA	NA	NA	NA	NA	NA	NA	NA	NA	NA	NA	134	84	170	102
RP11-196O22	1	202583150	202645690	196	205	334	286	NA	NA	220	255	367	330	NA	NA	190	115	NA	NA
RP11-398C11	1	202651264	202783814	1289	1472	2253	2601	1467	910	1553	1997	1543	2097	1600	2150	1307	1056	1593	1438
RP13-580K8	1	202712362	202815020	170	227	NA	NA	466	327	239	272	239	307	256	304	497	406	459	367
RP11-421E17	1	202929262	203027782	1536	1896	2127	2224	5205	4482	2332	2595	3047	3143	2293	3153	3436	3282	3767	3561
CTD-2003B3	1	202989272	203150299	2012	3197	3128	3024	3112	2984	2161	3241	2919	2866	3190	4292	2080	2249	3223	3324
RP11-665L20	1	203052052	203297186	392	387	808	577	947	396	535	451	NA	NA	740	722	826	544	900	587
RP11-161C18	1	203054375	203224723	1123	1643	1728	1490	996	683	1257	1209	1830	1755	1410	1613	907	662	1119	752
RP11-595K11	1	203266435	203469745	2663	4114	4200	4712	2368	2088	3588	4712	4635	4951	3086	4807	2398	2298	3088	3590
RP11-237C22	1	203330023	203483719	721	1211	1710	1960	1505	1339	1331	1788	1912	1733	1430	2055	1163	892	1502	1281
RP11-564A8	1	203413066	203598330	951	1017	2814	2724	2278	1649	1962	2456	2665	3069	1852	2168	1940	1808	1887	1766
RP11-733A18	1	203456990	203646374	NA	NA	134	131	NA	NA	81	75	NA	NA	105	127	NA	NA	NA	NA
RP11-615M18	1	203523924	203691211	551	703	779	788	703	360	356	485	934	916	584	776	418	340	523	350
RP11-164O23	1	203605510	203761438	336	331	500	498	737	476	299	303	404	452	313	464	635	471	618	549
RP11-288B1	1	203718063	203911465	408	549	501	448	1033	621	522	543	NA	NA	563	708	802	681	1031	894
RP11-761M3	1	203719277	203902995	1389	2504	1326	1400	1424	1784	1723	2623	1876	2386	1561	2225	1261	1659	1756	2167
RP11-780P19	1	203786653	203969869	925	1588	1223	1454	483	464	1189	2009	1432	1487	986	1385	605	558	575	599
RP11-182J17	1	203953390	204153973	68	91	88	102	150	75	77	112	97	128	104	157	106	91	144	96
RP11-367L23	1	204139548	204322871	1147	1707	NA	NA	1134	910	999	1494	1268	1497	1120	1676	857	785	975	983
RP11-512L1	1	204244365	204452241	356	557	747	760	1227	855	556	755	844	961	774	971	902	886	1103	1073
RP11-288K21	1	204314237	204508919	137	131	266	244	NA	NA	159	149	NA	NA	NA	NA	NA	NA	329	252
RP11-393J13	1	204462938	204644479	NA	NA	1204	1155	1190	823	605	980	1250	1012	NA	NA	805	661	856	848
RP11-789J18	1	204554300	204739914	1322	1673	2412	2814	2266	1631	1260	1333	2147	2353	1512	1822	1894	1450	2183	1560
RP11-718L9	1	204614818	204789596	823	890	1165	1314	1140	720	672	736	NA	NA	1011	1387	1092	776	1273	916
RP11-2P2	1	204687356	204848217	2986	4657	4763	5407	2635	2370	3517	5627	5234	5053	3646	5767	2389	2292	2731	2498
RP11-45F21	1	204773022	204952147	1559	1794	2140	1681	2666	1783	1701	2045	NA	NA	2079	2691	1476	1235	2137	1776
RP11-69A2	1	204798927	204965819	466	518	652	617	719	512	461	588	747	692	496	676	665	532	514	491
RP11-390D15	1	204869917	205057565	1051	1443	1801	1741	1298	1021	1130	1777	1638	1835	1167	1797	1190	1137	1292	1293
RP11-500C15	1	204923806	205113631	566	682	811	805	834	546	510	593	945	938	745	914	563	474	712	542
RP11-106M16	1	205075463	205225130	219	238	373	336	NA	NA	205	191	NA	NA	270	369	415	316	469	347
RP11-59C6	1	205205425	205376725	NA	NA	599	735	792	512	350	552	701	899	438	559	500	460	434	392
RP11-603J9	1	205242431	205431988	244	247	315	351	520	352	195	218	NA	NA	213	338	419	371	436	352
RP11-44B6	1	205386773	205527686	405	427	NA	NA	383	245	339	347	NA	NA	NA	NA	243	216	304	234
RP11-818N18	1	205482741	205683682	855	1103	1468	1422	2770	1978	1338	1555	2192	1850	1569	2096	2009	2222	2597	2772
CTD-2400C22	1	205541846	205670701	501	710	545	672	307	219	514	693	514	719	NA	NA	286	220	306	287
RP11-185G15	1	205586726	205771229	NA	NA	NA	NA	389	230	NA	NA	NA	NA	NA	NA	309	215	430	236
CTD-2270M6	1	205635942	205795810	263	300	528	426	581	334	304	311	504	491	395	409	456	327	553	425
RP11-192J14	1	205670702	205860560	NA	NA	NA	NA	NA	NA	106	105	164	156	NA	NA	NA	NA	NA	NA
RP11-649C13	1	205772166	205977707	1830	2498	2643	3430	1081	1130	1651	2625	2503	3177	2103	3417	1302	1255	1692	2213
RP11-746B1	1	205869537	206025458	1467	2260	1845	2072	2052	1952	1253	1921	2272	2314	1622	2281	2013	1912	2298	2436
RP11-645A13	1	206072853	206214792	1053	1229	1241	1413	968	802	651	861	1581	1764	886	1121	855	626	917	746
RP11-453H4	1	206107790	206262097	2999	4392	3562	4065	2833	2590	1712	2520	3360	3335	2160	3291	2566	2550	2911	3002
RP11-653H3	1	206145081	206342033	3441	5110	3857	4500	1962	1893	2197	3953	3916	4693	3035	4653	1958	2116	2796	3631
RP11-345I23	1	206228873	206409992	1773	2664	2390	2732	1353	1202	1635	2803	2225	2603	1735	3104	1090	1071	1322	1296
RP11-266N24	1	206418921	206568710	NA	NA	NA	NA	NA	NA	130	144	248	277	146	198	205	156	243	172
RP11-299J10	1	206537546	206725978	NA	NA	842	643	NA	NA	441	375	NA	NA	509	608	669	538	769	580
RP11-156H13	1	206618557	206750280	170	176	NA	NA	348	212	177	176	NA	NA	219	278	307	224	NA	NA
CTD-2017P11	1	206684210	206800350	389	553	545	614	527	421	421	531	614	691	368	533	431	379	570	543
RP11-281L14	1	206817098	206999542	NA	NA	NA	NA	NA	NA	NA	NA	NA	NA	NA	NA	111	90	129	85
RP11-262C19	1	206863474	207018555	572	617	1122	860	1278	635	753	844	981	953	1008	1179	1079	908	1073	866
CTD-2016A12	1	206960287	207141650	89	87	NA	NA	NA	NA	86	92	NA	NA	114	146	176	127	241	182
RP11-320H18	1	207103158	207289446	NA	NA	NA	NA	NA	NA	NA	NA	NA	NA	NA	NA	NA	NA	163	82
RP11-159M4	1	207246985	207427588	350	348	588	577	716	436	309	364	632	728	363	523	509	488	634	509
RP11-137J15	1	207337155	207491558	843	1154	1116	1155	1098	1058	783	1223	1344	1471	1021	1406	980	932	1121	1032
RP11-217A24	1	207526628	207691205	576	670	868	1070	824	600	653	783	996	1067	691	910	434	410	507	524
RP11-543B16	1	207617203	207806778	705	906	798	669	1124	939	599	759	732	761	729	861	1043	975	1227	1203
RP11-749E3	1	207656581	207874142	NA	NA	508	518	677	587	469	522	667	756	623	961	556	634	661	633
RP11-318L16	1	207851370	208018874	693	878	1292	1286	2197	1758	954	1148	1320	1528	1071	1414	1607	1623	2061	2425
RP11-24B10	1	207922145	208088901	NA	NA	NA	NA	683	408	336	351	NA	NA	397	512	519	397	605	449
RP11-359E8	1	208018642	208183358	372	393	636	539	826	492	383	447	596	506	519	578	801	565	782	599
CTD-2026L18	1	208043538	208280340	98	107	NA	NA	NA	NA	121	115	NA	NA	174	184	250	141	NA	NA
RP11-122M14	1	208229836	208383292	109	118	200	154	369	208	115	148	169	144	NA	NA	296	245	282	217
RP11-552D8	1	208320936	208532477	260	379	NA	NA	490	320	281	326	419	555	266	374	352	314	456	417
RP11-685I19	1	208490261	208714713	388	408	NA	NA	NA	NA	356	390	501	449	494	692	529	405	NA	NA
RP11-365G10	1	208811457	208976908	NA	NA	920	843	1911	1729	872	966	1182	1143	825	891	1767	1443	1991	1996
RP11-384C4	1	208845880	209025757	444	612	NA	NA	1106	868	576	561	750	561	647	620	1020	701	1128	894
RP11-422A7	1	208907489	209076953	211	222	NA	NA	671	423	221	198	371	267	334	337	520	356	513	405
RP11-61J19	1	208943066	209131400	298	315	NA	NA	NA	NA	298	296	454	339	NA	NA	372	231	452	284
RP11-90A5	1	209093983	209251270	650	911	704	691	719	635	424	719	707	936	453	631	677	574	658	647
RP11-460M21	1	209232985	209427399	131	150	243	222	536	334	144	183	188	175	146	206	505	428	486	468
RP11-168K13	1	209363418	209524079	324	387	NA	NA	617	430	404	354	NA	NA	491	651	565	460	634	458
RP11-275G3	1	209439502	209609048	361	319	582	478	930	543	459	535	641	587	587	672	770	541	964	775
RP11-15O15	1	209561495	209702939	264	335	328	335	NA	NA	326	419	348	479	278	403	268	248	324	309
RP11-229M5	1	209592923	209779399	752	856	1288	1199	1846	1051	797	900	1111	1352	1200	1470	1621	1463	1994	1775
RP11-770B1	1	209767191	209943413	1758	2959	2004	2009	1571	1719	1664	2715	2577	3158	2350	3245	1330	1443	1807	2313
RP11-71C7	1	209863815	210029102	475	525	739	719	781	544	505	783	1098	708	779	1119	726	541	864	737
RP11-142B8	1	209968871	210171210	1896	2361	2561	2777	3308	3064	1862	2440	2509	2853	2013	3168	2137	2415	3100	3406
RP11-757D10	1	210174854	210357038	1410	1969	1964	2481	1741	1759	1984	2927	2106	2346	2050	2883	1959	2182	1997	2238
RP11-164C2	1	210226053	210387599	401	563	709	664	881	579	546	738	652	680	513	679	848	702	1136	788
RP11-594F4	1	210343224	210555038	448	482	718	631	583	395	499	559	600	630	464	630	551	414	573	383
RP11-503C11	1	210461631	210688137	243	321	482	422	610	430	281	394	508	564	361	485	419	419	518	517
RP11-97L5	1	210615357	210771521	931	1018	1336	1122	1968	1317	915	1276	1566	1777	1260	1977	1850	1763	2147	2214
RP11-235A18	1	210729663	210904502	172	204	262	226	494	287	144	163	259	246	208	282	374	309	437	335
RP11-603B21	1	210855095	211003561	1841	2431	2549	3036	1766	1762	1728	2854	2396	2728	1698	2614	1699	2100	2110	2344
RP11-379J9	1	210867591	211058140	185	216	NA	NA	353	214	179	195	NA	NA	227	328	302	218	363	241
RP11-370I5	1	210978710	211153693	338	409	531	467	939	734	407	493	508	530	NA	NA	830	752	1000	1045
RP11-105C24	1	211066772	211248099	NA	NA	532	439	632	356	346	297	NA	NA	388	554	495	483	570	422
RP11-262H5	1	211134056	211309961	NA	NA	NA	NA	269	154	262	322	NA	NA	NA	NA	227	187	255	192
RP11-643F24	1	211202930	211377202	651	881	1024	1200	NA	NA	606	749	NA	NA	NA	NA	489	503	731	720
RP11-281J12	1	211303509	211507028	1032	1215	1143	1182	945	800	833	1322	1283	1385	798	1264	771	788	884	975
RP11-416E2	1	211467212	211661346	349	475	559	538	577	437	NA	NA	458	577	NA	NA	NA	NA	580	507
RP11-459D6	1	211572069	211743048	1055	1576	1761	1876	1082	904	1081	1368	1357	1858	1232	1800	837	1041	1174	1426
CTD-2007A17	1	211688234	211815717	1343	2284	1643	2156	1253	1071	1006	1655	1809	2399	1810	2605	977	1232	1552	1883
RP11-81E23	1	211737344	211875367	186	225	NA	NA	352	257	197	260	272	303	245	394	289	267	374	378
RP11-662B3	1	211744840	211946230	863	1128	1573	1782	1581	1090	829	1159	1094	1411	1876	2351	1243	1525	1814	2051
RP11-25G8	1	211897421	212093500	409	473	506	535	511	393	465	567	604	722	616	748	486	455	497	465
RP11-664M17	1	212061394	212231654	290	259	344	376	NA	NA	324	385	372	489	NA	NA	286	240	385	353
RP11-101K19	1	212172441	212327536	457	637	759	814	1457	1113	596	806	724	934	684	872	1149	1141	1500	1575
RP11-415H9	1	212242204	212424351	397	494	285	312	500	460	336	538	511	527	396	552	445	478	684	679
RP11-794C9	1	212375484	212564119	387	507	573	630	717	531	468	594	NA	NA	573	875	487	416	635	555
RP11-652O9	1	212493892	212674029	508	639	436	528	NA	NA	398	680	398	509	347	678	364	326	425	381
RP11-713D4	1	212630438	212835974	97	113	NA	NA	NA	NA	55	88	NA	NA	NA	NA	133	110	NA	NA
RP11-655C13	1	212689422	212850181	523	760	896	1000	481	475	547	836	750	921	588	1128	350	463	542	779
RP11-765H12	1	212815421	212983505	612	1250	904	1311	1239	1498	1004	1638	818	969	747	1368	1038	1410	1280	1995
RP11-118K21	1	212850220	213024694	NA	NA	167	182	281	217	114	164	144	163	NA	NA	136	148	156	167
RP11-352M19	1	212980572	213182840	428	717	685	835	641	570	540	779	731	843	504	999	540	552	758	676
RP11-121C9	1	213075013	213235358	59	75	NA	NA	NA	NA	83	92	NA	NA	NA	NA	78	60	NA	NA
RP11-651L6	1	213175608	213366013	440	699	797	913	1217	870	552	762	721	803	728	1105	799	815	1026	1085
RP11-493E22	1	213308835	213526631	808	1299	1079	1338	791	622	714	1197	1214	1824	1015	1938	701	789	603	783
RP11-163I12	1	213426853	213588821	322	396	NA	NA	555	456	351	498	512	626	440	613	433	409	514	387
RP11-260A12	1	213537377	213695630	467	661	841	937	730	565	478	717	803	819	603	909	500	549	593	709
RP11-241C9	1	213622915	213796538	424	670	648	779	662	653	485	788	667	803	460	805	569	651	512	606
RP11-24I14	1	213795176	213963888	902	1164	1352	1702	1056	843	949	1343	1296	1689	975	1257	670	665	846	853
RP11-486O24	1	213867196	214044040	547	1039	776	949	904	920	579	943	494	490	577	1131	693	822	697	845
RP11-44J17	1	213964376	214138313	311	428	428	523	383	294	251	354	411	523	379	511	241	253	395	356
RP11-264D3	1	214023024	214176428	165	263	292	293	313	230	202	262	276	293	193	310	221	232	253	272
RP11-157G15	1	214069233	214245905	399	544	664	757	921	766	382	497	NA	NA	494	732	421	502	NA	NA
RP11-147F7	1	214078782	214250681	1014	1166	1027	889	1511	1093	1159	1529	1165	1257	1498	1529	1530	1460	2833	2218
RP11-706N12	1	214136832	214314954	88	110	NA	NA	165	109	NA	NA	NA	NA	88	136	128	119	123	107
RP11-265D8	1	214248884	214413015	NA	NA	198	148	521	286	184	225	NA	NA	233	297	387	332	501	390
RP11-161L19	1	214361442	214515734	221	246	297	311	548	404	185	227	NA	NA	205	356	373	348	485	482
RP11-597O24	1	214476959	214640984	396	558	602	750	427	365	694	1058	657	1038	822	1271	NA	NA	449	415
RP11-434O18	1	214597449	214777098	1587	2367	2030	2362	818	773	1239	1725	1942	2516	1461	2655	745	876	898	878
RP11-143N12	1	214739659	214905698	141	158	188	197	380	271	113	144	174	212	137	211	308	278	401	310
RP11-680C18	1	214858997	215044535	195	223	326	287	278	155	126	174	NA	NA	NA	NA	NA	NA	NA	NA
RP11-328N16	1	214925748	215087104	1740	2191	1653	2558	1684	1966	1401	2327	1796	2525	1561	2534	1792	2003	2055	2010
RP11-638K13	1	214927822	215104509	NA	NA	NA	NA	NA	NA	NA	NA	NA	NA	NA	NA	167	122	194	165
RP11-196A20	1	215041618	215193777	NA	NA	NA	NA	408	195	117	109	143	160	127	182	301	207	287	206
RP11-336F23	1	215134069	215312072	279	391	442	476	858	712	273	408	381	418	344	454	788	807	941	892
RP11-735M19	1	215272361	215426543	1369	2063	1925	2168	1449	1284	1203	1606	2030	2791	1607	2596	941	984	1238	1266
RP11-603F4	1	215331122	215515684	NA	NA	323	297	535	330	213	238	347	381	277	373	359	348	NA	NA
RP11-10C2	1	215390184	215541467	708	813	639	688	388	299	655	909	771	1048	756	1113	346	332	348	275
[truncated: 28,181 more rows]
