# Supplementary material for: CGHnormaliter: an iterative strategy to enhance normalization of array CGH data with imbalanced aberrations
Source: BMC Genomics. 2009 Aug 26;10:401. doi: 10.1186/1471-2164-10-401 (PMC2748095; doi:10.1186/1471-2164-10-401)
Supplement: Additional file 2 — Array CGH data of gastrointestinal stromal tumors (GIST). Dataset containing the raw intensities of 17 GIST samples analyzed using 3 K BAC and PAC arrays [17]. [file 1471-2164-10-401-S2.txt]

CloneID	Chromosome	StartPosition	EndPosition	Case2.Cy5	Case2.Cy3	Case13.Cy5	Case13.Cy3	Case15.Cy5	Case15.Cy3	Case19.Cy5	Case19.Cy3	Case26.Cy5	Case26.Cy3	Case30.Cy5	Case30.Cy3	Case33.Cy5	Case33.Cy3	Case36.Cy5	Case36.Cy3	Case37.Cy5	Case37.Cy3	Case46.Cy5	Case46.Cy3	Case47.Cy5	Case47.Cy3	Case53.Cy5	Case53.Cy3	Case57.Cy5	Case57.Cy3	Case58.Cy5	Case58.Cy3	Case61.Cy5	Case61.Cy3	Case62.Cy5	Case62.Cy3	Case66.Cy5	Case66.Cy3
RP11-465B22	1	968368	1195907	1283	1189	NA	NA	438	284	106	105	NA	NA	239	180.5	1198	1551	NA	NA	NA	NA	154	123.5	1546	1968	2813	1711	2801	2610	1167	1196	1928	1494	181.5	215.5	NA	NA
CTB-14E10	1	991787	1194439	NA	NA	NA	NA	268.5	180.5	NA	NA	NA	NA	117.5	94	NA	NA	NA	NA	NA	NA	147	86.5	581	641	NA	NA	1080	1792	NA	NA	436	373	131	146.5	NA	NA
RP4-785P20	1	3247831	3388339	1716	997	214	762	1842.5	1075	130	137	995	998	613	286	3327	5687	1334	941	1965	966	691.5	563.5	3265	4622	2668	1383	1902	1562	1008	767	5225	3937	1094.5	868	1465	1652
RP1-37J18	1	4487271	4618583	2218	1780	165	715	1333	727	117.5	209.5	NA	NA	NA	NA	3730	4693	1538	1286	1630	1181	616	416.5	3899	5676	2602	1772	2924	2859	1607	1515	6712	4965	714	559.5	1503	1871
RP11-49J3	1	5877863	6054477	2538	2021	NA	NA	1214.5	740.5	151	206.5	1619	1316	526	370	3759	5389	2122	1662	2731	1791	331	265	3023	4149	3744	2321	4182	4313	2290	2138	5215	3991	430.5	440.5	2055	2578
RP3-438L4	1	7071613	7198385	1553	1329	172	877	1767	967	132.5	292	1471	1050	602.5	401.5	4429	4406	NA	NA	1262	935	766	519.5	6922	9188	2707	1920	3190	3307	1402	1348	8780	7007	850	672	1702	2195
RP11-338N10	1	7653229	7855211	3493	3662	243	948	1116	666.5	158.5	262	3938	2931	529	386.5	6629	7352	3815	3074	3209	2493	550	362	5924	8722	6660	4790	8385	8185	1400	1492	7545	5614	245.5	252.5	3590	4314
RP11-484P7	1	9095616	9096340	2923	3456	2217	2348	1150	721	208	226	2968	2620	1357.5	941.5	7405	7226	3467	3195	2892	2526	746.5	598.5	7568	10294	5433	4267	NA	NA	2218	2705	5971	5163	896.5	854	3866	4285
RP3-510D11	1	9146853	9275928	3887	3240	NA	NA	1791.5	1101	227	299.5	2711	2396	976	613.5	4727	5443	3445	2751	5250	3512	918	724	1662	2539	5400	3707	5142	5080	2197	2043	2458	2051	982.5	1123	3006	4179
RP4-575L21	1	10087309	10181633	3957	4910	1323	1378	1517	899	445.5	668.5	2996	2687	1285.5	983.5	8058	5539	3347	2875	4751	3955	354.5	275.5	3726	5532	5115	3076	5106	5802	604	698	5184	4012	709	799	2857	3408
RP4-635E18	1	10997997	11110672	2425	2934	806	815	1130	642	235	332	2565	2168	697	468	5676	4395	2583	2042	3413	2499	840	531	2116	2916	3537	2639	4719	5563	3519	3502	2870	2467	1111	994	2606	3252
RP4-539L13	1	11494886	11630670	5389	4968	1794	1887	1030	649.5	303	433.5	4164	3641	1042	623	6707	8627	4705	4010	4241	3254	876	693	4660	7153	7277	5973	9920	9816	6841	7466	4994	4046	1218.5	1273.5	3309	4696
RP11-196P5	1	11777407	11943928	2471	2468	1141	1110	1848	1121	306	415	2211	2024	896	564	6595	7022	2293	2002	3019	2279	1117	795	3920	5613	4052	2770	3823	4182	2184	2266	4335	3380	1384	1203	2816	3402
RP4-636F13	1	12362898	12474663	8790	9129	1765	1584	2160	1248.5	542	979.5	5018	4075	1836.5	1217	11137	10400	7040	6119	10592	8288	1045	665	4132	5638	7935	5708	10839	10805	5673	5788	4974	4023	1851.5	1578	3172	4560
RP11-285P3	1	14383845	14563581	5253	5408	336	1234	1261.5	701.5	178	281	3974	2814	848.5	633.5	7041	7193	3950	3296	3191	2421	791.5	499.5	4284	6315	5746	4414	10398	9499	1376	1698	5482	4342	NA	NA	2825	3257
RP4-560M15	1	15298219	15433287	6029	5871	189	942	2582	1578	365	607.5	3752	3080	1357	886.5	9295	10173	6565	5459	7802	5859	1139.5	809	4919	7320	8771	6380	10932	11289	9370	9803	7557	5941	1850.5	1721.5	3672	4872
RP11-45I3	1	16532955	16679672	20247	21926	8125	8345	805	548	866.5	1019	24626	20353	1561	1251	6813	6471	22685	19087	20111	16370	1659	1250	20732	28383	21900	19803	30217	31292	7976	7977	19310	15676	753	872.5	7821	9684
RP1-37C10	1	17012810	17229216	1583	1629	NA	NA	640	408	287	386	NA	NA	NA	NA	1686	1799	1612	1546	2829	2078	233	186.5	1940	2801	1909	1407	2225	2116	623	631	2791	2269	NA	NA	1141	1456
RP11-174G17	1	18127885	18266740	4164	3656	2711	2702	164.5	118	168.5	174	NA	NA	228	210.5	1012	1515	2028	2032	2884	2422	310	245	4522	6994	2808	2409	6442	6452	754	808	7011	5018	112	134.5	796	1134
RP4-540O3	1	19000106	19139464	5432	5686	127	577	1007	676	295	427	2193	2059	1249	903	4017	4282	4912	4426	7978	6482	752	609	5203	7497	4724	3250	6700	6787	2594	2627	5392	4526	696	727.5	2563	3613
RP11-77N9	1	19453045	19624766	8100	7243	3464	2599	1944	1081	637.5	986	5578	4774	2488	1508	11091	10646	6724	5568	7940	6188	714	473.5	7471	8190	7528	4949	13987	11417	1381	1315	9472	6790	NA	NA	7242	6608
RP4-745E8	1	20301082	20433492	6755	6067	NA	NA	1145	751	510.5	709	3774	3031	1591	1172.5	6498	7561	5929	5245	6664	5522	1017.5	758.5	5717	8345	6437	4504	9783	9104	4450	4758	8676	7215	NA	NA	3255	4645
RP11-132G19	1	21777144	21969766	2418	2650	2134	2002	1723	975	159	244.5	1543	1283	716	479	4512	3311	1159	1027	NA	NA	592.5	419.5	5068	7396	3607	2417	2473	2833	1304	1119	6361	4879	939.5	868	1880	2256
RP1-184J9	1	23083297	23184194	2870	3243	1529	1950	1667	919	234	406	1700	1345	885	626	8446	6890	1935	1607	1675	1326	397	276	5483	8012	4785	3021	2493	2703	664	668	7711	5057	644	543	2207	2434
RP11-509F14	1	24224714	24404754	6221	6030	2623	2474	3208	1922	316	509	3533	2979	1316	989	7869	7562	3624	3299	4250	3706	1234.5	883	5588	7708	7670	6036	4816	4909	2832	2498	7555	5930	1807	1705.5	4817	6928
RP11-304H10	1	24471728	24654478	4685	5139	267	1108	2009	1193	264	467.5	5037	3783	1567.5	1102	10211	9711	6321	4877	5880	4557	528	380.5	6118	8332	10306	8143	14722	16138	5937	6561	7896	5523	1099	978.5	6923	9537
RP3-398I9	1	24936766	25031938	1136	1002	669	1328	925	628.5	155.5	220	NA	NA	376.5	270	1887	2326	1071	918	1266	976	169	150	2825	4311	1379	919	NA	NA	NA	NA	3212	2606	NA	NA	NA	NA
RP4-633N17	1	27043078	27164044	3478	4381	649	992	1349	908.5	356	445	2868	2665	891.5	721.5	3808	4093	2861	2884	4153	3526	395	317	2182	3474	4835	3270	5015	5927	900	968	2445	1933	659	756.5	2575	3515
RP1-144C9	1	27386921	27464179	3230	3257	1644	1616	2031.5	1219	196	287.5	1603	1344	852.5	665	4629	4575	2736	2687	3023	2555	368.5	260.5	3904	4948	4101	2731	2187	2841	1354	1311	3955	3017	NA	NA	2255	2788
RP1-159A19	1	27539878	27665142	NA	NA	1998	2183	461	337	75.5	129	NA	NA	250	194.5	1388	1818	NA	NA	NA	NA	195	181.5	4021	6295	NA	NA	1607	1915	NA	NA	6363	5611	105	160.5	NA	NA
RP4-669K10	1	28782745	28783401	1758	2359	541	558	503.5	341	229	342	1385	1218	630	461.5	2133	1926	1920	1847	2277	1978	240.5	183.5	1133	1674	NA	NA	2516	3147	961	1080	1747	1349	327.5	408	1190	1522
RP3-437I16	1	29429226	29549527	1683	1565	1987	2078	1090.5	664	139	240	1390	1233	455	308	3406	4208	1764	1420	1970	1620	591	468.5	4418	6850	2542	1667	2804	2782	1013	1117	6417	4780	708.5	603	NA	NA
RP5-893G23	1	29486393	29627894	8072	7220	3984	3841	2031	1245	607	928	4915	4607	1763	1172.5	8692	9732	7158	6233	9236	7257	943	678	5997	8994	9370	6143	10638	10698	6219	6444	10399	7569	1821.5	1522	3858	5362
RP11-84A19	1	31842627	32025999	2716	3262	275	747	NA	NA	322	423	1466	1466	648	530.5	4136	4001	2239	2188	2316	2048	361.5	254.5	NA	NA	3863	2854	2670	3267	1381	1320	3020	2944	473.5	535	2585	3057
RP11-277A4	1	32171584	32337161	6246	7095	221	736	3870.5	2345	358	604.5	3153	2813	1146	794.5	11940	9761	5382	4710	7190	5962	786	579	NA	NA	9468	7084	7202	8802	4486	4462	5460	4256	1434	1663	4500	6639
RP11-114B7	1	32770536	32943334	4732	5792	1905	2180	1016	690.5	318.5	379	3026	2695	882	688	3215	3095	5623	4960	7982	6790	414	371	5747	8397	5578	4146	8619	9011	3734	3931	7458	5297	527	678	3817	5707
RP1-117N3	1	33125195	33276156	946	949	2115	2239	1950	1128	67	127	NA	NA	573	439	1785	1373	1072	884	NA	NA	499	368	5291	7708	2121	1716	2296	2330	NA	NA	6602	5322	697	701.5	1080	1327
RP4-561P1	1	34048630	34150466	15898	14929	4453	4320	2360	1408.5	451	779	9898	8072	1915	1289	16992	20130	9296	8182	10089	8418	1986	1314	5481	8404	14780	12134	22049	22638	17368	19387	9522	6593	3901.5	3069	6688	10011
RP11-327P22	1	34773435	34965488	12149	10944	3387	3635	1108	770	344	371	10513	8305	1502	1222	6331	7877	10412	9750	11792	10034	735	616.5	6931	10474	11482	9385	29625	25868	8780	9358	9855	7391	NA	NA	7196	11596
RP4-731G4	1	36500771	36639634	1037	1197	671	1252	89	74	167	282	NA	NA	NA	NA	1526	1330	1407	1192	1240	1039	NA	NA	3102	4762	NA	NA	NA	NA	1081	1154	4734	3488	NA	NA	758	1024
RP5-1090M5	1	37062616	37201340	5091	4108	1066	1747	2334	1449	236	403.5	2672	2086	1189	816.5	6206	8613	4460	3747	4071	3064	1064.5	757	4418	6639	5843	4128	9119	7737	5362	6010	5499	4384	1571.5	1295.5	2505	3714
RP4-783C10	1	37947608	37948252	2517	2866	1144	1475	1132	744	192	321.5	2441	2145	1178.5	801.5	6003	6332	4369	3525	3307	2647	543	463	3351	5260	5621	4410	5254	6054	2386	2717	3682	2779	1445	1470.5	2971	4130
RP5-884C9	1	38160380	38275927	2476	2321	1402	1804	1178	767	159	257	1297	1163	496	404.5	3286	4443	1927	1759	2173	1818	402	355.5	3415	5425	3153	2355	3244	3323	2326	2895	3335	2568	624.5	580	1411	1998
RP11-113D13	1	39204432	39347276	6737	8718	1787	1888	617	459	256	294	8092	6746	718	663.5	4167	3951	9135	8546	8606	7618	611.5	469	4270	6583	9027	7750	15917	19107	5683	6062	6682	4808	502	648	6038	8755
RP1-118J21	1	40021423	40021933	1137	1402	2045	2089	1263.5	743.5	219	392.5	1847	1452	889.5	682.5	7115	5748	2554	1944	967	775	433.5	325.5	4224	6368	3755	2806	4026	4068	1185	1392	6200	5135	670	663	2606	3327
RP4-739H11	1	40727133	40855252	7428	7881	NA	NA	3647	2122.5	259	447	4926	4261	1432.5	887.5	12492	12176	5114	4178	6551	5297	1608	1146	3020	4621	8252	6211	11060	11992	8714	8390	5315	4168	2650	2587	4752	6647
RP11-342M1	1	42884107	43048611	6328	6758	2907	2888	690	485	331	358	6187	4908	432.5	371	NA	NA	4936	4795	4903	4256	543.5	416	6746	6963	6631	6248	3790	4201	1632	2111	9503	6409	NA	NA	2667	3649
RP11-184I16	1	43958538	43959267	8666	10795	5140	4846	794.5	560	248	296.5	5028	4376	399	421.5	NA	NA	5264	5084	6032	5002	446.5	370	7176	10694	5983	5766	11280	13997	1430	1929	12476	9255	NA	NA	2769	4995
RP11-182I23	1	44324637	44505266	12589	12020	NA	NA	4305	2682	291	409	6743	6617	2272	1558.5	10328	12018	5779	5616	7165	6127	1279	931.5	8417	13051	12596	10225	22583	22176	8771	8332	15027	11664	2569	2451.5	6829	10322
RP11-420M12	1	45245371	45419546	1714	1786	1769	1785	1464	788	144.5	287.5	1688	1317	872	607.5	7577	5938	1802	1357	NA	NA	813	504	3780	5251	2580	1813	3378	3436	1393	1222	4694	3089	1385	1134	1844	2042
RP4-534D1	1	45420672	45421444	840	885	NA	NA	757	431	74.5	118	NA	NA	NA	NA	2142	1628	NA	NA	630	586	353	257	2140	2759	NA	NA	1606	2071	NA	NA	3433	2702	292	278	1141	1093
RP11-322N21	1	46198539	46416951	8304	9117	3644	3961	3652	2288.5	309.5	459	6709	6544	2123	1471	9400	8884	4888	5419	NA	NA	1049	772.5	10041	9690	12333	10066	14109	15837	7566	7283	10498	7891	2539	2300.5	6794	10596
RP11-8J9	1	46824033	46981328	6144	6092	3176	3090	3177.5	1865.5	432	602	4409	3708	1332	913	12990	11039	3476	3121	4247	3493	937	676	11462	10352	8210	5987	5704	5547	2808	2686	9676	7192	2188	1714	4392	5978
RP11-330M19	1	47941743	48142038	7445	5989	3672	3671	1487	958.5	225	276.5	3033	2914	828.5	578.5	6996	9692	3677	3119	4583	3886	855.5	639	12185	11669	4853	3885	9197	7968	4935	4695	10886	7953	1445.5	1079.5	3968	5612
RP11-428D12	1	48856751	49042371	20865	17319	4453	4122	5436	2952	393.5	679.5	10766	8592	2026.5	1257.5	31270	30456	12707	10748	13102	10244	2245	1316	NA	NA	16980	13748	42327	32047	16117	15208	10500	7272	5759	3498	9262	13035
RP5-1013G21	1	50282497	50399188	12678	11102	NA	NA	5141.5	2710	298.5	596.5	5659	4346	1806	1129	22988	19908	7472	5539	7000	5564	2079	1291	5869	8767	9890	7161	18457	14616	9557	8993	9342	6987	3648.5	2517	5960	8050
RP1-86A18	1	50534022	50742213	6060	5743	NA	NA	1996	1052	294	586	4556	3346	1055.5	669.5	14276	11110	4848	3749	5630	4204	1389	794	NA	NA	6654	4426	9285	8131	6357	5917	5382	4011	2141.5	1611	3966	5190
RP11-253A20	1	51595461	51737051	7696	8346	1299	1162	1928	1080.5	275.5	427	5757	4896	862	331.5	12970	9979	6916	5767	7170	5450	1126	705.5	NA	NA	9148	7565	16771	17472	9993	9019	6387	4158	1876.5	1604	5411	7608
RP4-631H13	1	53016861	53133031	1146	1344	784	831	443	268	199	295	NA	NA	417.5	305.5	1601	1346	990	900	1028	784	127	91	1979	2795	NA	NA	NA	NA	NA	NA	3144	2436	NA	NA	886	1093
RP11-117D22	1	53448627	53627600	8449	7054	167	701	2801	1695	498	595.5	8664	7064	1895	1409.5	11569	15315	7568	6716	7290	5921	933.5	642	3338	4480	15505	14177	28359	25518	10525	11157	6885	5454	1781.5	1522.5	11565	14856
RP11-243A18	1	53742026	53925764	8573	6926	313	1779	2520	1562	524.5	818	5122	4343	1729	1181	7079	9579	7304	6651	8917	7182	972.5	712	6123	9044	8181	6014	13073	12024	5773	6044	7718	7122	1616.5	1352.5	3707	5664
RP5-1043G4	1	54982387	54982849	6684	5951	1480	1663	1531	946	301.5	452	5758	4761	806.5	322.5	8478	9247	6325	4752	6574	4832	976	752.5	3054	4737	10940	8235	10292	10832	8659	8524	4794	4077	1898.5	1619.5	3975	6245
RP5-1070D5	1	55586847	55768000	9916	9860	2808	2703	1531.5	896	416	824	5795	4486	1535.5	1067	18838	17406	5956	4885	5294	4438	1294.5	861	6546	9599	9187	7215	13191	11488	7793	8690	9805	7568	2425.5	1806.5	4343	5583
RP4-710M16	1	56535118	56663736	1019	953	2642	2414	911	517	207	387.5	1035	827	676.5	456.5	3852	2828	1601	1321	937	699	324	214	6196	8343	1887	1172	2761	2517	NA	NA	9697	7033	536.5	374.5	845	934
RP11-342F23	1	58593145	58782894	5416	5661	128	698	1672	974	240	428	5203	3658	611.5	529.5	9948	11686	4899	4020	5075	3873	798	516	4780	7109	8330	6848	4587	4132	2466	2903	7695	6382	407	351	4379	5522
RP11-37M11	1	59878796	60021088	10859	10604	237	1211	2320.5	1223.5	273	490	10594	7121	1096	805	18894	19546	11338	8727	7970	6088	1134	618.5	4830	6659	13759	12618	14226	12394	7059	7470	8434	6180	758.5	543	9217	12023
RP4-668G5	1	60983962	61130637	5264	4861	223	967	1467	783.5	236	537	3009	2133	1123	757	11672	11037	5075	3886	3784	3031	924.5	543	4464	6718	6965	4847	9933	8740	3947	4257	10474	7559	1338.5	939.5	3013	4059
RP4-662P1	1	62070695	62213849	841	856	NA	NA	800.5	441	228.5	396	NA	NA	NA	NA	2591	1765	1882	1484	NA	NA	275.5	184	2285	3243	1931	1289	3117	2747	NA	NA	3985	2638	NA	NA	1055	1245
RP11-5P4	1	63134959	63313989	9121	8792	3941	3415	401.5	261.5	215.5	321	6799	4779	331	317	2665	2861	6125	5074	6919	5503	639	433	6604	9572	6495	5161	13004	11423	1762	1899	12852	9038	252.5	243	3164	2395
RP4-537F10	1	64146158	64243340	8923	8046	130	582	1058	592	424.5	723.5	4413	3338	1513.5	1133	7424	7065	6924	5734	9077	7070	863	570.5	4612	6160	7261	5518	13055	9481	2615	2605	7865	5952	997	727	5942	5166
RP4-700A9	1	65310803	65399804	1000	1024	NA	NA	313	182	175.5	298	NA	NA	408	300	1405	1209	NA	NA	NA	NA	256.5	179	3201	4510	866	671	1897	1860	NA	NA	5409	4096	191	171	NA	NA
RP4-759M20	1	66616724	66745155	3997	3387	1033	1881	3004.5	1662.5	476	849	2785	2020	1146	782.5	13612	11103	2860	2193	2501	1920	883	521.5	4986	7082	6568	4514	5565	4485	1756	1691	8039	5545	1641.5	1084.5	3352	3595
RP4-547N15	1	67178985	67310173	7131	7204	1711	2878	4282.5	2280.5	532	945.5	3434	2663	1766.5	1188	13707	12316	6471	5145	5447	4401	1418	850	6517	9223	5307	3698	8493	8113	3087	3055	9930	6567	2502.5	1803.5	6428	6661
RP5-1033K19	1	68549298	68652393	1001	893	1526	1875	1533	851.5	222.5	387	1168	888	460.5	325	3933	4152	1642	1371	NA	NA	393	265	5601	7994	NA	NA	2090	1803	NA	NA	6478	4382	90	54.5	NA	NA
RP11-412F21	1	69155017	69303873	6032	4963	2123	1841	1446	731.5	569.5	910	NA	NA	1597	1157	11088	9187	3094	2584	2920	2440	971	560	4414	5432	6462	4478	6407	5089	1561	1264	7609	4944	NA	NA	5779	5537
RP5-944F13	1	69815185	69815974	1432	1255	1402	1378	702	347	173.5	336	1212	881	568.5	391.5	4806	4485	1541	1199	NA	NA	356	202	4734	6085	2212	1416	3174	2343	604	651	4999	3354	NA	NA	968	1058
RP5-1006B11	1	70656922	70754146	2672	2684	2147	1917	1275.5	659.5	149	368	2012	1416	571.5	378.5	6848	6080	2205	1669	1526	1155	766	436	4852	6858	3082	1938	5008	4061	1722	1704	8138	5231	1002.5	666.5	NA	NA
RP11-175G14	1	71867040	72034259	9375	7125	3114	2597	4216.5	1960	312.5	646	5493	3629	1705.5	1138.5	16819	15371	3775	2877	NA	NA	1731.5	879	6744	9040	9930	6873	7978	5738	3088	2489	11021	7518	3652	2058.5	6025	7199
RP11-261J10	1	72729575	72923304	5564	3955	3196	2414	2384.5	1112	196.5	412	2523	1631	1145	764	10329	9405	2227	1675	2607	1988	933	467	6414	8253	5238	3296	3873	2687	1295	981	10404	6713	2033	1023.5	3212	3425
RP4-726A1	1	73565295	73703721	6716	5294	446	1332	1232	631	506	722.5	4148	2695	1261	931	7423	6872	7783	5686	9362	6390	757	393	5120	6263	7202	4671	16882	10897	5457	5359	7189	4475	1478	853	5083	5213
RP4-716B13	1	73565328	73703721	1711	1306	1449	991	273.5	144.5	193	291.5	NA	NA	384.5	295	2164	1938	1092	817	1156	857	165	80	2047	2546	NA	NA	1908	1761	NA	NA	2865	1618	272.5	185	NA	NA
RP11-250D8	1	74352600	74512062	4245	3383	82	484	1219.5	613.5	156	315	3407	2552	731.5	442	7704	8466	4380	3012	3420	2253	493	428	4675	6286	4234	3202	9812	6752	2506	2208	8585	6153	156	143.5	3670	4477
RP11-25F16	1	75174135	75328276	3153	2628	170	826	1468	738	229	386	1757	1229	649	447	NA	NA	1629	1234	1652	1161	375	312.5	4680	6271	3755	2347	2951	2309	940	732	10081	6755	1081	626	2015	2122
RP11-297N6	1	75758261	75939460	5029	5289	NA	NA	2022.5	1066	377	623	4361	3254	NA	NA	12651	11661	4013	3052	5275	3899	467	373	3586	4654	9656	7868	13606	12810	5168	5751	7132	5157	1072	847.5	7564	8988
RP5-963M5	1	76580261	76679882	9447	7833	2780	2496	1415	716.5	336.5	704.5	5844	4151	1525	940.5	19158	16489	6431	4635	5455	4188	763	636	4510	5998	9205	6962	14257	10826	8190	8233	8177	4947	2909	1612.5	4532	5370
RP4-739M21	1	77086989	77187588	3946	3312	986	1620	292.5	149	397	739.5	2124	1425	NA	NA	7303	6610	4082	2985	2617	2099	NA	NA	5174	6450	4537	2888	7027	4882	2022	2122	7174	4446	NA	NA	NA	NA
RP11-306I4	1	77716164	77883950	3679	3937	204	795	2324	1272.5	159	313.5	2150	1597	824	586.5	11364	8113	NA	NA	3410	2689	355.5	320	4861	6886	4782	3118	NA	NA	1404	1348	6464	4942	1205	883.5	NA	NA
RP4-653E17	1	81767802	81888642	7401	7040	2482	2198	1496	750.5	308.5	607	3592	2555	1417	954	13006	11759	6461	4762	7065	5093	594	529	4754	6596	8538	5695	12034	10071	6442	6458	2099	1105	2411	1714.5	4076	4995
RP11-398N17	1	82365627	82542749	6874	5950	2258	2233	1050	617	347	489	4601	3078	1074	785	5813	5222	6285	4693	7271	5585	477.5	410.5	6975	9017	8040	5556	NA	NA	3120	3126	9680	6011	877	689.5	4558	5715
RP11-338F23	1	83433958	83617891	14580	12841	6247	4676	1339	757.5	609	671.5	12162	8489	1392	1137	12211	10640	13279	10187	12460	10203	953.5	689	15550	16605	14738	11158	29124	21985	6736	7117	18241	11626	1206	930	12175	11781
RP11-118B23	1	84667496	84832331	5748	5555	2244	1898	557.5	335	186.5	308	6103	4420	620	500	3619	3768	5838	4791	6190	4641	332	318	4516	6963	6182	4501	11388	9812	2717	2794	7771	5260	446.5	427.5	4125	4706
RP4-604P14	1	85046074	85046824	5415	5253	594	1810	1755.5	1000.5	166	365	3264	2638	1038	734	11473	11582	3438	2863	2930	2494	682	722	6190	9239	4939	3802	9246	8392	1421	1467	9527	7011	1540.5	1123.5	3191	4380
RP4-722L13	1	85808092	85899261	1635	1680	504	1570	1043.5	566.5	185	404	1516	1081	519	355	4357	3683	1668	1249	1197	955	366	324.5	3854	5605	2316	1616	3575	3091	1363	1228	5642	4032	696.5	542.5	1961	2167
RP4-612B15	1	86985286	86985916	4636	4289	382	1335	2371	1294.5	251	512	3646	2782	1242	833	9576	8535	4006	3220	4266	3249	800	728.5	5560	7496	6076	4541	8086	6770	3895	3979	8518	5885	1652	1336.5	4612	5530
RP5-1043L3	1	87388036	87489812	11986	10769	201	634	3045.5	1672	395	747	9801	7424	1552	939	21111	21836	9258	7411	9493	7137	1429	1352	5885	7542	11475	9104	26357	21286	12413	12576	9916	7147	3138.5	2261	7726	11826
RP11-427B20	1	88533465	88709131	8829	8066	3634	3009	493	321	245	377	7026	4801	374.5	302	5432	7321	5552	4698	5680	4354	480	440.5	NA	NA	8077	6778	7874	7019	1714	1949	14435	10033	226.5	188	2450	3106
RP11-413E1	1	89775737	89960878	5946	6453	4967	4515	667.5	422	231	348.5	4702	3480	372	301.5	5725	7068	4219	3697	5102	3967	399	361	7273	10387	5709	4559	13915	11824	1284	1639	13332	9280	189	195.5	1991	2551
RP11-298P9	1	90397269	90397986	8597	7374	4021	3498	3864	2102.5	393.5	670.5	6187	4809	2029	1334.5	12191	10774	4150	4317	6175	4856	973.5	820	6730	9177	11280	8728	14971	12366	4070	3624	11246	7220	98.5	107.5	8579	9324
RP4-665J23	1	91006893	91114595	2018	2091	1688	1495	991.5	530.5	218	433	1653	1248	789	541	5388	5022	2051	1504	2065	1488	315	281	4396	6466	2870	1902	3453	3024	915	842	8099	5721	986	659.5	1264	1503
RP4-621B10	1	92229248	92371893	5592	5629	1312	1268	1142	664	555	941	3686	2958	1476.5	1068	6678	5811	4877	4244	5648	4475	397	393	3693	5313	4668	3165	7694	6856	1872	1933	5985	4168	286	250	3049	3466
RP5-1033H22	1	93707759	93849692	3415	3392	3875	3602	851	520	176	384	1798	1481	671.5	427.5	5821	5708	3028	2489	2755	2284	419.5	422.5	6387	10126	4387	3308	5454	5050	2363	2648	12944	9190	1201.5	791.5	1591	2169
RP11-366L18	1	94503591	94707404	13820	12341	4938	4189	4383	2271	548.5	925.5	9705	7800	3207	2078	17680	15246	7102	7248	8256	6726	1221.5	990.5	8116	10621	17766	13321	23372	20560	6584	6134	13736	8772	3770	2771	11970	13720
RP11-14O19	1	95447402	95625374	15118	12275	5248	4649	5421.5	2768.5	266	533	8780	6903	2647	1706	17093	15708	5867	5937	8348	6463	1322	1019	7996	11372	14823	11171	20578	16852	7953	7313	14127	9063	4101	2652.5	7957	10877
RP11-146P11	1	95695714	95868645	5562	4191	3240	2842	2217	1118	202.5	395	3218	2071	943	590	NA	NA	2866	1996	2505	1942	468.5	385.5	7935	10735	5134	3272	4042	2892	1344	1157	11397	7016	1920.5	1013	1839	1957
RP11-122C9	1	96807566	96994863	3145	2775	3139	2635	1058	547	NA	NA	2592	1926	545	349	5686	5357	2467	1894	3076	2085	396.5	351	6783	9303	2821	1977	5924	4591	1068	943	10427	6592	964	659.5	2960	3425
RP11-128G13	1	97831981	98008169	4651	3837	2836	2239	1386	671	150	322	2586	1919	528.5	337	8062	8217	2912	2194	3809	2703	453	374	NA	NA	4094	2704	9253	6315	2509	2389	NA	NA	1306	748	2423	3148
RP11-17C2	1	98620758	98779239	5362	4272	2278	1651	1522	767	212.5	384	3122	2233	685.5	450	10442	10123	3520	2579	4715	3409	510	445	9003	9250	4966	3613	11500	8647	3058	2771	7908	5738	1596.5	950	3161	3598
RP11-143H12	1	98620793	98779208	7768	6186	189	822	2935.5	1481	395.5	814	3175	2191	1183.5	788	16173	14101	NA	NA	5932	4247	512.5	423.5	1958	2650	6620	4124	8197	5978	2619	2339	3656	2580	2179.5	1212	NA	NA
RP11-260K3	1	99610213	99775250	5252	4933	1505	1442	2800.5	1498.5	468	749	3810	2682	1788	1271	15439	15072	5139	3943	3383	2816	795	627	3937	5364	8061	6361	13240	10559	4900	5557	5815	3846	1616	1163	7825	6945
RP11-413P11	1	99610267	99775192	10727	9816	420	1577	2984	1535	434	718	9515	6938	2057	1529.5	21941	22000	8744	7315	8861	7509	751	563.5	6729	9373	17596	14990	42988	35154	12207	12560	9293	6440	2007.5	1364.5	17283	16228
RP4-549L20	1	101014818	101146539	7415	6873	2682	2520	33.5	24	513	1003	3275	2570	NA	NA	11087	10158	6144	5405	8713	6743	337	273	4520	6668	5379	3630	11873	8956	2413	2485	8096	5558	NA	NA	7178	5377
RP11-421L21	1	101160134	101352650	9194	9995	378	1456	2163.5	1259.5	247	521	10379	7410	979.5	811	18562	18678	NA	NA	6345	5311	710.5	575	6100	9172	13489	12840	11848	10799	5202	6133	8873	6733	630	532.5	13837	11336
RP11-202K23	1	102305788	102446315	7410	6429	737	1544	1699	850	196.5	347	7877	5083	946.5	659	14956	16795	8623	6252	5037	4117	528.5	416.5	7605	6718	12026	9408	25296	18281	4228	4529	6502	4152	719.5	454	11109	9573
RP5-1108M17	1	103804380	103923006	6280	3015	654	1660	1645.5	747	NA	NA	2201	2251	962	670	10442	12782	4042	3618	3577	2730	349	505	16640	9281	6565	4476	15599	5828	2531	3332	13873	6915	2479.5	734.5	7246	4297
RP11-118G19	1	105378867	105542353	7208	6284	235	566	493	290	297.5	344	6616	4504	469	388.5	2050	1996	6196	4661	4607	3349	463	363	5674	4610	7450	6209	13247	10059	2147	2049	4138	2790	360.5	329.5	4210	3567
RP11-90H3	1	106012910	106171863	6743	5615	3239	2675	302	178	232	333	6272	4179	314	282.5	1468	1586	5401	4129	5494	3582	307	265	9890	8051	4802	3468	12735	9274	1590	1504	10536	6381	261.5	223.5	2789	2154
RP5-916A15	1	106670439	106794965	1550	1238	279	1048	694	348	NA	NA	NA	NA	442	297	5457	5143	1996	1423	1350	889	NA	NA	6454	5385	2495	1588	3737	2597	1017	993	5768	3413	732	416.5	1875	1375
RP5-1077K16	1	107296837	107389078	8139	6761	NA	NA	1509.5	763.5	245	490	3521	2408	1514.5	1028	12990	12932	6212	4440	6261	4672	600	496.5	7300	6030	7433	5271	11947	9475	7629	7877	7570	5225	2634.5	1599.5	5872	4516
RP11-28P8	1	108240534	108423486	8607	7366	4301	3794	1601.5	846.5	372	643.5	2949	2135	1873	1355.5	13871	12732	3634	3196	2659	2301	641	548.5	10758	9831	7038	4948	7452	6259	1259	1068	11611	7823	1878.5	1207	8663	6254
RP4-667F15	1	109447412	109448052	2083	2229	NA	NA	464	306	257	372.5	NA	NA	698	531	1703	1561	1987	1752	2480	1976	253.5	276	3314	3471	2284	1768	2414	2586	646	709	3918	2967	NA	NA	1804	1700
RP5-831G13	1	109726630	109842719	4975	4882	2138	2195	3219	1915	281	488	2803	2313	1112	792	11634	11162	2965	2615	3430	2617	638	654	4949	4821	7796	5220	4556	4545	1887	1774	3719	2447	1747.5	1455	4279	3829
RP11-284N8	1	110807864	111000941	10729	9451	6057	5732	4920	2784	337	620.5	6190	4882	1953	1371	14091	15012	4977	4430	5887	5106	1235	1194.5	9844	12471	12195	9499	9466	7904	4441	4272	15260	11175	4213	2638	10340	9211
RP11-88H9	1	112222093	112391605	12660	11198	5800	5525	4127.5	2351	460	776	6371	4872	2176	1626	19810	20369	5351	5139	4579	4320	852.5	794	8595	13206	12266	9269	8234	7009	3273	3056	13329	9909	2291.5	1602.5	10067	8350
RP4-770C6	1	112748245	112871178	1630	1834	1374	1261	2057	1186	160.5	308.5	NA	NA	757	525	7295	5423	2645	2128	1516	1224	313.5	306.5	2354	3599	NA	NA	2214	2400	728	752	3128	2183	898.5	778	2921	2385
RP11-31F15	1	113215458	113384194	2183	2619	204	780	822.5	491	114.5	181	1603	1441	472	304	3971	2976	2104	1575	2262	1683	303	313	3991	5700	2737	2083	4367	5219	1191	1145	5205	3936	526	578	3187	2872
RP5-1037B23	1	114319545	114465599	1097	1069	2140	2410	1777	1074	187.5	304	NA	NA	445.5	330	3059	3369	1100	1081	880	826	312	346	3489	5724	1519	1164	1946	1994	NA	NA	3395	2463	522	378	NA	NA
RP4-663N10	1	115571032	115748019	1588	1431	2179	2266	1058.5	604	208	380	1788	1367	670	413.5	5163	5017	1691	1356	970	808	315.5	323.5	4025	5777	2626	1712	3702	2975	NA	NA	4094	2772	785	495	2046	1683
RP4-787H6	1	116491052	116618040	10377	10083	1592	1584	2903.5	1559	316.5	667.5	6797	5257	1565.5	989	19259	17884	7283	6221	8123	6471	1399	1310.5	4483	7268	9681	7337	18530	15733	11607	11649	7199	5041	3106	2052.5	9715	9176
RP11-27K13	1	117135160	117317597	6711	6768	456	1313	3674	2217	161	260.5	2780	2174	1183	850.5	12505	11390	4258	3576	4914	4131	608.5	615	7021	10286	7672	5618	6731	6062	3160	3166	7743	6551	1814	1339	6363	4991
RP11-13A12	1	118301428	118302187	11392	9659	4532	3911	3163	1601.5	321	710.5	7047	5089	2082	1407	19057	19833	9822	7828	9110	7293	1012.5	801	8579	12336	11817	8949	23073	19634	11702	12586	12394	8890	3147	1901.5	10260	8737
RP5-881A21	1	118541410	118638655	10734	9592	1286	1080	1805	932	398.5	743	7385	5414	1720.5	1144	20105	17554	8070	6199	6766	5318	1027.5	875.5	3086	4275	11821	8679	18553	16052	10928	10914	5024	3274	3837	2239	8238	6905
RP4-610L12	1	119271060	119391129	6051	5360	NA	NA	1056.5	589	603	990	3489	2691	1404	1076.5	7476	6637	4691	3842	4593	3913	404.5	329	3964	5604	4311	3493	5984	5450	1454	1432	5946	3938	1148.5	829	4727	3555
RP11-418J17	1	119411930	119619055	11225	10588	428	1560	4707	2598.5	566	881	4562	3652	1670.5	1227.5	18049	16881	6964	6214	8397	6858	746	666.5	5826	8654	12318	8833	12751	11036	5856	5324	6322	5019	2848	2178	10098	8200
RP11-417J8	1	140333538	140529125	31745	26830	7572	5511	5056	2412	3416	4325	25052	18229	4945	4898	28176	24979	42518	31828	35511	28675	3330.5	1898.5	19510	20423	38170	30590	64816	59262	15767	17165	15005	9250	4398	3599	43371	37806
RP3-365I19	1	141387483	141531879	4727	5575	7175	5080	1630	907.5	744.5	1121.5	3246	2706	1672	1196.5	12734	12188	6333	4906	5257	4256	1585	1091	14700	16923	8281	5860	8867	7904	4949	5345	15338	11049	2049.5	1618	6065	4747
RP11-326G21	1	142391268	142392028	13108	16794	6743	6507	1586.5	933.5	703	767.5	14745	11754	1881	1498	10312	11047	14538	11917	15482	13478	1189	936	14576	17478	17304	13209	11806	11255	8093	8356	14155	9458	1332.5	1234.5	18344	12927
RP11-315I20	1	142927660	142928310	5191	6189	3156	2537	631.5	406.5	364.5	309.5	5013	4204	638	538	2935	3041	5523	4723	6892	5422	600.5	490	5299	5389	6417	4257	8699	9164	2534	2676	3638	2670	394.5	491	5359	4476
RP11-533N14	1	144192914	144380195	9998	10918	3851	2909	1093	617	414	416	11909	8439	482	401.5	8520	11722	9245	7802	11030	8283	970	588	7832	7367	12739	11166	11780	10564	2759	3167	5505	3588	234.5	225	6437	5210
RP11-301M17	1	144800054	144990974	11512	11985	5674	4198	1122	591	528	622	10671	8628	638.5	505.5	7879	11038	9589	7578	9733	7634	1141.5	820.5	11612	11727	8606	7057	9275	8729	3281	3744	12433	8365	254	265.5	6977	5639
RP4-790G17	1	146971293	146971782	727	838	1185	1027	313	189	152	163.5	NA	NA	NA	NA	NA	NA	NA	NA	NA	NA	126	95	2319	2275	NA	NA	NA	NA	NA	NA	1930	1443	NA	NA	NA	NA
RP1-13P20	1	149558342	149558980	1498	1172	2284	1607	499	284	300	313	NA	NA	603.5	397.5	2810	3474	1710	1288	1718	1319	445.5	331.5	4972	4362	2371	1330	NA	NA	602	720	3265	2060	606.5	434	1458	1251
RP11-98D18	1	150501141	150651279	3457	3978	2467	2066	1615.5	994	212.5	259	1725	1864	812.5	538	3447	3111	2355	2206	2477	1964	473.5	371	5599	5863	4779	4053	4792	5625	2043	2130	4570	3648	615.5	724.5	4249	3959
RP11-216N14	1	150501184	150651251	2837	3233	2886	2314	1559	940	217.5	313	2072	1970	697	497	4855	4081	2864	2381	1764	1462	679	534	5708	5705	3072	2438	3749	4857	2252	2187	4708	3646	933	1129.5	4009	3207
RP11-422P24	1	150879988	150880714	3883	4327	2202	1913	2011.5	1181	347.5	396	3670	3530	1090	682.5	7214	6272	4262	3337	4631	3382	890	686.5	4193	4284	5918	4846	8122	8709	5043	4613	3666	2716	1442	1545	7102	6204
RP11-307C12	1	151657147	151839241	2216	2192	3463	3021	1726.5	1095	188	195	1585	1415	598	411	4491	4478	1619	1381	1988	1647	534.5	437.5	6276	6983	3633	2526	1932	2240	1210	1136	5293	4009	780.5	782	3132	2698
RP11-98F1	1	151957768	152127909	7137	7237	2765	2450	2949	1849	373	349.5	5052	5120	1190	735.5	9008	9789	7537	6166	10632	7848	1370	1125	5329	5822	9957	7856	13515	14913	11740	11553	3027	2343	1883	2293	7840	8485
RP11-172I6	1	152762033	152945566	4201	4170	424	212	1681.5	1109.5	230	222.5	2905	2759	746	506	5623	6029	3912	3413	5865	4291	676.5	601.5	2526	2884	5493	4439	6466	7423	5177	5128	2106	1567	1045.5	1342.5	4913	5137
RP11-206M24	1	154602575	154603342	6844	6422	333	1087	1858	1070	350	427	4936	3747	1050.5	809.5	10869	12760	5020	4210	6090	4899	508	336.5	8144	7547	10870	8305	18095	15590	6567	7267	7935	5724	1012.5	861.5	12985	10616
RP11-393K10	1	155629472	155787970	4544	4116	262	1006	1417	738	335	411.5	4975	3595	697	561	10088	11055	5206	4095	3123	2463	665	384.5	8032	7183	7395	5624	13664	10990	1746	1965	6584	4519	593.5	374.5	8266	6123
RP11-190A12	1	156499958	156696744	5223	5204	1717	2758	1338.5	845.5	273	316	3987	3122	500	418.5	7151	8721	3991	3244	3554	2895	643	428.5	9161	8456	6078	5233	10435	9074	1425	1877	7614	6128	307	286	4769	3987
RP11-137A12	1	157885434	158056448	6105	7414	471	1076	343	239	407	298	7175	6548	424	374.5	1957	2262	6692	6477	6624	5589	642.5	558.5	9068	9175	7764	7180	10391	10436	2105	2382	6307	5481	237.5	344.5	3324	3115
RP11-5K23	1	158355392	158356130	7723	7713	4393	3343	316	203	538.5	414.5	8467	6555	405.5	379.5	2160	2152	7198	6104	5780	4670	506	390	11953	10002	6828	6993	4859	5295	2161	1820	9428	7177	262.5	311	3817	2966
RP11-15G16	1	158660357	158660779	9600	8567	4179	3115	4016	2313	574	521	6403	5486	1373	950.5	14189	14908	8629	7604	8368	6418	1724	1173.5	12835	12051	10902	8609	23397	20350	10615	10853	6388	5586	47	92	12106	10743
RP11-430G6	1	159677996	159854016	12705	10342	5142	3369	5237	2744.5	710	699	9035	6661	2523	1571.5	17426	15195	5477	4947	4646	3921	1731	963.5	10409	9535	14786	10666	21839	17277	7434	6639	11798	8225	47	79	13794	10079
RP11-541J2	1	160910473	161094428	11192	9007	6062	3850	5115	2403.5	708.5	767.5	5388	3616	2382	1561.5	17611	16015	6944	4813	7191	5289	1918	1067.5	11376	9344	15263	10993	10323	7910	4741	3828	11986	7832	4986	2585	18340	14112
RP11-180L13	1	161848061	162032317	2049	1817	3699	2241	2639	1470	397	342.5	1905	1508	962.5	672	4312	4645	1180	1378	1270	1008	811	515	8035	7561	4124	3171	5742	5099	817	819	8359	6292	1630.5	1229.5	3923	3157
RP11-306I1	1	162227191	162434608	9751	9300	5492	3623	3210	1637.5	725.5	703	5302	4147	1901	1353	13490	12861	4977	4422	3846	3439	844.5	539	9016	8929	10338	7433	7815	7133	2893	2511	9101	6474	1532	1163.5	9366	7971
RP11-277B15	1	163823503	163988666	10991	10238	300	1162	2234	1241	444.5	426	8048	6549	1660	1048	14683	14857	7733	6194	7344	5918	1480	942.5	10167	9224	9315	7475	22056	19437	9959	9395	6604	5513	2472	1926.5	11906	10524
RP4-702J19	1	164716849	164817492	2109	1897	1627	1185	864	481	316.5	308	1765	1350	608.5	446	4278	4977	2666	2071	2067	1505	528	362.5	3059	2899	4334	2698	NA	NA	1448	1617	1793	1192	754	570	2776	2226
RP1-206D15	1	166086324	166187837	2168	1912	434	1054	867	468	282	346	1570	1178	497	373	4793	5472	NA	NA	1307	1021	538.5	336	5411	4698	2178	1668	3731	3055	661	643	4875	3281	889.5	607.5	2334	1818
RP1-127D3	1	167789741	167949816	3684	4124	236	541	2461	1464	454.5	530	2612	2344	930	520	6760	6318	3335	2862	4343	3541	1002	762	3680	4042	4936	3680	5243	5658	3235	3475	4242	3417	1055	986	5221	4650
RP11-277C14	1	168578650	168750693	6007	5728	223	737	357.5	215	645.5	673.5	2564	1969	1470.5	1123.5	13808	11501	3609	3187	3781	3285	588	369	9642	9000	6603	4482	5786	4923	1568	1522	8998	6489	NA	NA	5813	4109
RP5-1198E17	1	170542290	170687580	2300	2474	NA	NA	702	367.5	244	240	NA	NA	449	310	4745	4349	2369	1864	2122	1578	489	319.5	NA	NA	2728	2017	4837	4613	2448	2417	2467	1773	624.5	625	3398	2751
RP3-433G19	1	171553773	171615634	2526	2842	1034	712	1235.5	596	631	606	2566	2056	899	600.5	6482	4893	3125	2596	3057	2311	560	351	4061	3357	4479	3284	4735	4507	1413	1405	3758	2525	941	736.5	4303	3241
RP5-1045J21	1	172204075	172351126	13871	12104	3712	2737	1038	585	1288	1064.5	6649	5438	2855	1869.5	21297	21730	9483	8195	13319	10810	1587	1013	9886	9362	11986	8247	19876	17027	8566	8777	9184	6623	3522	2391	7477	6453
RP11-415M14	1	172762629	172922357	7423	6861	NA	NA	3828.5	1739	665	705	4272	3250	1518	1029	15547	13421	5911	4520	6538	4752	1080	604.5	7312	5834	9002	6308	10217	8374	4056	3658	5104	3401	2207.5	1445	7959	5997
RP3-423N22	1	173602120	173737064	2464	2130	5324	3458	1169.5	621.5	420.5	396	2020	1512	588	386	6598	6420	2470	1862	1635	1212	776.5	484	10479	9146	4048	2670	6154	4951	1540	1591	10363	7651	1340.5	834	NA	NA
RP5-1026E2	1	173915779	174024056	1511	1355	NA	NA	446	253.5	512.5	346	2143	1666	452.5	368	2313	2498	2270	1888	1152	899	384	260	13464	12033	2789	2191	5697	4128	NA	NA	8692	6459	325	252.5	2968	2165
RP11-163L4	1	174439974	174620290	14737	13698	708	1662	2728.5	1497	1244	1137	8822	6777	2824.5	1895	18671	18863	9933	9031	11260	9371	1272	762	11629	10555	12018	9293	15812	13424	3356	3179	7505	5874	2698.5	1811	11826	10678
RP5-990P15	1	175178753	175314382	5048	5020	3541	2616	1600.5	990.5	1074	902	2690	2277	NA	NA	6071	5527	4989	4467	4148	3888	561	417	7176	6860	3848	2737	7958	7161	2317	2481	7563	5694	NA	NA	5442	4416
RP11-12M5	1	176407505	176580510	6141	6496	3396	2565	905	572.5	627	477.5	3674	2936	832	705	3619	3819	6918	5986	8149	6912	572	440	4985	5301	6678	5223	12384	11594	2754	2848	4663	3113	595	588	6692	5576
RP11-46A10	1	177558691	177761286	7044	7297	3900	3396	816.5	523	610	421	7823	6549	814	710	4883	4990	7137	6296	8151	6662	603.5	445.5	10108	10310	8630	6348	15152	14195	3808	3989	8120	5806	725	692.5	8025	7184
RP11-538D16	1	178691298	178848928	7636	8184	2508	1951	617	397.5	515.5	333.5	8099	6377	610	508.5	3695	3709	5423	4214	9762	8029	541	383.5	3605	3530	8557	6473	11799	10959	3578	3631	765	507	452	429	7860	6875
RP11-71D4	1	179360676	179511160	3726	4381	3494	2845	392	251.5	348.5	274.5	3493	2790	191.5	153.5	4894	5795	2994	2585	2798	2214	400.5	274.5	7677	7644	3924	3171	4414	3941	NA	NA	4670	3251	81	87.5	2254	1629
RP11-181K3	1	179771573	179958780	10003	9259	2178	3990	5446	2895	1274.5	1336.5	5596	4204	2248	1552	19209	18845	5317	4323	7753	6296	1573.5	1007	16034	14303	10967	7519	9529	8256	5411	5057	17798	12022	NA	NA	9414	7470
RP11-293B7	1	180304072	180495877	6635	7475	3592	2667	1012	584.5	701	659	6849	5304	557	475	4757	5434	6213	4973	5266	4330	556	367.5	8246	7761	7275	6216	4679	4901	1343	1628	8197	5866	233.5	252.5	4362	3770
RP4-768P8	1	181212687	181341797	2230	2149	546	1432	1565.5	809	499	531	1832	1343	974.5	615	7081	5988	3622	2736	2017	1653	709	423.5	7324	6328	4553	3014	5940	4902	2302	2406	6650	4407	1244.5	947.5	3229	2509
RP5-936P19	1	183414766	183558585	1869	1872	480	1366	1179	616	400.5	434.5	NA	NA	593.5	407	7109	6357	2120	1660	1957	1492	695	377.5	7538	6825	2851	2006	3872	3126	1661	1823	6781	4532	802.5	498	NA	NA
RP11-108M21	1	183908435	184079057	12982	9443	3399	2135	3007.5	1487	672	782	8023	6583	2870.5	1727.5	13112	13977	8008	6400	6750	4618	1659	865	8124	6977	14746	11046	23629	17474	10004	7996	7112	4343	3510	2157	12414	10623
RP11-336D15	1	185757365	185924984	5482	3990	2706	1681	2131	969	373	433	5094	3345	1054.5	637	10782	10541	4462	2761	3909	2623	924	527	6754	5621	5572	3518	11299	7621	3789	3061	5213	2959	2355.5	1442	6047	3483
RP11-445K1	1	186717367	186907461	6767	4981	2933	1739	2913	1334	489	525	4937	2979	1127.5	654.5	15318	14183	4234	2821	4144	2871	559.5	419.5	6194	5042	8817	5690	6738	4356	2756	2210	5252	2760	2773.5	1416	7105	4749
RP11-463J7	1	187357807	187523635	8954	7088	2793	1834	2337	1090	514	581.5	5587	3981	1342	862.5	18932	17050	6975	5008	6679	4696	882.5	645.5	5902	4999	9468	7034	18777	13287	1154	1072	4782	2798	3218.5	1784	8635	6804
RP11-3B17	1	187439284	187591174	5872	4871	183	512	1771	801.5	544	528	4439	2848	1070	736	14510	15973	4471	3293	4839	3539	333	252	6330	5399	8296	6267	18515	12385	6418	6505	12097	7862	1525	900	10020	6571
RP11-440G22	1	188607233	188784525	11994	8659	305	284	2154	1042	421	459	6518	4694	1138	747	15784	15530	6555	4901	6817	4843	1258	679.5	3451	3199	7476	5889	20817	15807	9620	8710	2150	1399	2718	1591	8076	6731
RP11-142L4	1	188797715	188798461	9672	8328	2689	1835	2975	1454.5	547.5	609.5	6436	4896	1229	827	17720	18075	7758	6396	9646	7150	1576	827	5006	4675	10247	7152	21108	15769	10581	10100	2990	1990	126.5	151	11306	9347
RP11-239J11	1	189942775	189943236	5958	5655	2813	2024	1787	899.5	481.5	504	3656	2496	1165.5	832	11518	11086	5831	4388	4979	3840	860	472	10495	8843	7360	5325	9716	8290	5824	6148	9827	6663	2296.5	1550.5	5986	4707
RP1-61P15	1	190761657	190889823	4489	3769	462	1049	1102.5	520	389	434	2583	1716	738	528	7890	8678	3098	2316	NA	NA	556.5	291.5	6623	5519	4752	3321	6742	4719	2293	2384	6680	4220	1097.5	669.5	3929	2789
RP11-435N12	1	191662968	191842727	3668	2855	2960	1723	562	279	456	502	2598	1654	965.5	585.5	7476	7858	4030	2749	3212	2052	562	306	6117	4791	4782	3283	8528	5419	2913	2868	7073	4179	1295.5	709	4089	2818
RP11-552K17	1	192951162	193102510	5828	3517	2259	1395	681	320.5	398.5	427.5	2665	1778	984	681	11289	11992	3041	2202	2565	1830	608	326	7792	6579	4346	3164	8883	6288	3344	3413	9031	5853	1604	852	4128	2963
RP11-75C23	1	194079274	194242502	11522	9359	6726	4425	1468	743	752	800	7985	5433	2338	1594.5	24045	24694	10371	7695	6223	4487	1266.5	675	16521	14055	14837	12362	27415	21318	12361	12757	15083	10411	2990	1715	13595	10322
RP11-404H1	1	195070869	195215630	4117	3578	7264	4552	701	398.5	742	749.5	2243	1603	1048	798.5	5866	5427	3454	2707	3655	2749	795.5	478.5	16835	15029	3442	2236	7229	5143	1757	1787	18008	11041	907	588	2696	1899
RP11-152M20	1	196240021	196378731	1924	1815	5285	3407	365	210.5	553	503.5	NA	NA	473	378.5	2336	2137	1403	1174	2220	1773	368.5	217.5	8766	7818	1523	1157	2857	2135	NA	NA	9445	6094	381.5	267	1413	979
RP11-469A15	1	197013965	197179456	4328	5054	3736	2918	1249	734	768	624.5	3389	2662	1042	843.5	5423	4326	5825	4629	6621	5453	NA	NA	10082	9656	6510	4503	6964	6731	4108	4249	10071	6713	859	847	6768	5249
RP11-572A16	1	198883795	199061101	1591	1546	NA	NA	588.5	397	394	267.5	NA	NA	450	363	1874	2091	2080	1745	2346	1824	306	270	14412	14330	2251	1488	3969	3615	1102	1260	14414	10250	387.5	389.5	2259	1736
RP11-480I12	1	199439621	199641440	5775	6719	2639	2129	1489.5	893.5	792	630	3664	2964	1316.5	1071	5081	4546	7521	6467	10893	8663	793.5	584	6050	6041	7173	4728	11654	11969	5378	5494	6183	4148	896.5	1005	8025	5963
RP11-739N20	1	201048898	201250108	2268	2537	4973	4105	1575.5	908.5	887.5	732.5	3153	2704	1452	954	10197	11166	2367	1950	1926	1735	1230	911	10618	10923	4300	3106	6230	7084	2083	2376	10741	7665	59	87.5	3649	3114
RP11-563I16	1	201133610	201297517	2877	3349	NA	NA	492.5	326	221	172	2071	1781	508	424	1725	1831	2562	2426	3966	3409	383.5	318	9114	8667	2896	2496	4270	4497	1218	1205	8927	6592	232	235	3250	2574
RP11-430C7	1	201213945	201398716	2624	2659	3408	2768	2851.5	1624.5	117	115	2230	1920	1158	801.5	9549	10344	2860	2399	2074	1688	1391	996.5	7112	7440	3725	2903	4903	4987	1963	1904	5161	3721	1298.5	1251.5	4435	3989
RP11-383G10	1	201987783	201988563	4474	5078	3017	2351	781	489	674.5	476	3645	3002	1012	767	3893	3373	4192	3644	5254	4327	525	418	7934	7636	5337	3864	7176	7493	2765	3004	6159	4382	533.5	637	4963	3713
RP11-534L20	1	202973052	203144491	9787	9344	2892	2213	1770	1106	1146	816	5082	4201	1883.5	1400.5	8009	9031	8334	7782	13046	10433	1258	974	10484	10371	8676	6074	12476	11315	5656	6085	8691	6577	1421.5	1373.5	6939	5782
RP11-564A8	1	203409744	203602276	11795	11339	3983	3172	1006	641	943	709	5202	4296	1485.5	1279.5	5966	6481	6442	6193	11753	10873	1104.5	788	10994	10842	6710	5526	14874	13545	3327	3713	10495	7906	909.5	742.5	6111	5067
RP11-59A2	1	204934388	205111112	10301	8923	2074	1400	1410	757.5	1196	1036	4620	3181	1963.5	1525	11904	10004	6910	5741	7987	6363	1464.5	893	9362	8258	6837	4693	14551	11397	4988	5206	7647	5185	167.5	132	5455	4136
RP11-385M4	1	205660429	205834306	3665	3349	8544	5866	619	363	653	518.5	NA	NA	876.5	646	4558	4596	3031	2485	3434	2813	624	437.5	13292	12022	NA	NA	6036	4970	2171	2251	15868	10624	NA	NA	2882	2159
RP5-879K22	1	206911144	207048772	8281	8174	287	740	1405	803.5	1151	947.5	4297	3313	1851	1347.5	10952	9882	7503	6455	7833	6656	1202.5	822	6608	6125	7413	5344	12900	11231	5508	5648	7222	5537	1676	1349	5810	5361
RP11-354K1	1	208088892	208303134	7966	8793	5825	4480	1640	990.5	634	626	5490	4506	1686.5	1278.5	15308	14853	6942	5908	6021	5198	1258	885	12181	11179	10446	9405	14847	15364	11662	13298	13948	10437	2044	1847	9688	8425
RP11-434B7	1	209748020	209923191	7768	7907	4142	3010	3125	1685	751.5	713	7475	5474	2287.5	1523	18335	18009	8555	6874	7066	5768	952.5	560	8835	7783	12743	10871	21913	19245	12084	13063	8588	6153	1847	1469.5	16097	13090
RP11-286E7	1	209802218	209803008	2118	2221	4002	2657	1078.5	589	451	472.5	1463	946	874.5	622	7019	5707	2022	1652	2269	1644	421.5	259	8793	7382	2521	1885	4779	4028	1647	1930	7858	5646	657	477.5	3189	2400
RP11-323K10	1	211370717	211553209	6258	5602	NA	NA	1309.5	688.5	259	227	2854	1877	1239	899	6975	6510	5660	4246	6491	4786	688	447.5	12513	10797	5572	3459	11139	8092	4122	4243	12245	7675	1307.5	820	5660	3971
RP11-438G15	1	212007869	212212510	3030	2701	1106	2315	1271	657.5	499.5	491	1573	1056	839.5	567.5	6856	7038	NA	NA	2240	1667	424	244.5	11788	9314	3531	2655	6279	4647	2306	2568	12758	7716	646	427	3998	2836
RP11-66M7	1	213531744	213695631	6410	5809	697	1611	2422	1179	534.5	509	3404	2303	1519	1058.5	15209	15284	4838	3700	4656	3657	841	463.5	13502	11210	7236	5134	12478	9678	5654	5888	11730	8312	1390.5	984	9027	6504
RP11-241C9	1	213627975	213795148	6660	6023	1384	2721	1649	874	556	471	2899	1979	1214.5	889.5	13553	13594	3979	3037	4822	3845	618	367	13697	11438	6961	4829	11660	8673	NA	NA	13459	9009	938.5	626.5	6812	4627
RP11-224O19	1	214854407	215040118	3748	3171	4331	2812	875.5	451.5	372	342	NA	NA	1245	847	4779	4625	1053	785	1021	872	783	473	10536	8976	3443	2183	2385	1927	581	497	8979	6397	NA	NA	4499	3042
RP11-392O17	1	215800664	215979650	4241	3814	NA	NA	1209.5	634	419.5	400.5	3160	2123	697.5	514.5	8561	9909	2717	2177	3063	2129	506.5	294	13431	11841	5626	4225	8347	6597	1735	1934	9406	6993	626.5	404.5	5525	4104
RP11-492K2	1	215864587	216065023	7110	6205	5353	3716	2175.5	1105	575	597	3638	2702	1223	850.5	12745	13490	4981	3926	4705	3454	999	559	12072	11034	7325	5385	8630	6274	4248	4618	12216	8811	2403	1544.5	5709	4207
RP11-332J14	1	217020472	217187789	3748	3376	4148	2974	645	359.5	332.5	352	2014	1392	770.5	515	9168	7668	3683	2659	3066	2256	526.5	352.5	13794	11918	4820	3328	6837	5215	3331	3461	13227	8629	1169.5	817	3183	2438
RP11-528D17	1	217535659	217717689	11105	9654	6878	4630	1012	583.5	1132.5	955.5	4113	3146	1682.5	1345.5	7737	7546	6455	5275	10726	8433	1184	748.5	14454	12560	6695	5276	14394	11107	3347	3537	14626	9908	1206.5	827	5838	4443
RP11-308L13	1	218109478	218283218	10684	8454	6030	4166	1244	675	688	683.5	5899	4214	1699.5	1179	19089	20173	7198	5735	4940	4128	848	509.5	16578	14807	10154	8401	19158	15619	10023	11814	12661	9197	2784.5	1767	8751	7074
RP11-239E10	1	219658119	219839526	13647	12656	5135	3517	1950	1133.5	1465.5	1191.5	8305	6286	2824.5	2082.5	10571	12411	10791	9190	13769	11282	1835	1161	11491	10427	10818	7811	24250	20637	9158	9450	12602	8512	2482	1811	10227	8463
RP11-105I12	1	220130572	220131344	7760	8099	3445	2633	1014.5	629.5	751	577.5	4056	3251	1263	901	4229	4362	6046	5327	11765	9881	747.5	553	8450	7910	6842	5469	12830	11518	2692	2771	8785	6185	668	664	6028	5013
RP11-100E13	1	221002873	221166596	8456	8701	3619	2684	1734.5	1032	968.5	722	4846	3816	1549.5	1170.5	6730	6297	8686	7690	11347	9333	944.5	655	9888	9527	8367	6262	16381	15045	7608	8164	10491	6937	1270	1162.5	9721	7941
RP11-375H24	1	223345842	223507449	6049	5384	4719	3434	1455	909.5	711	530	3764	3010	1290	1022	4982	5340	6486	5556	10660	8272	787	578.5	10475	10387	7195	5328	12866	11825	5225	5222	9257	6175	1037	1016	7777	6203
RP11-276J4	1	223890023	224047840	7595	7085	NA	NA	877	521	951	803	5403	4147	1112	930.5	4956	5093	6125	5079	8387	6763	720.5	499	11026	9949	6633	4975	11882	10293	3885	4075	9677	6129	704	618.5	7483	5739
RP4-799G3	1	225195438	225323034	5598	5320	NA	NA	3595.5	1991	592.5	512	NA	NA	1450	1103.5	9556	10586	4413	3693	4934	4015	673	438	NA	NA	6246	4080	4797	4167	2223	2043	NA	NA	1288	1002	4725	3655
RP4-679K16	1	225863882	225984218	1552	1763	2773	2063	1727	909	389	390	NA	NA	771	530	5608	4328	2551	1996	1360	1020	286	185.5	6950	6104	3571	2151	1967	2137	582	564	2937	1763	531	453.5	3138	2135
RP11-99J16	1	227197843	227397006	6964	6911	5184	3504	1171.5	711.5	688.5	469	5359	4078	691.5	388.5	5283	5966	5804	4832	6707	5513	898	603.5	10873	10049	7189	4893	11931	10123	5106	5184	10036	6773	829	777	7673	5851
RP11-391H5	1	228247034	228247619	3081	3157	282	537	1148	634	517	479	3412	2571	1075.5	757.5	8682	8543	3912	3045	2149	1721	477	316	8070	8223	4988	3714	6561	7417	2447	2679	7648	5238	1057	849.5	5162	3844
RP11-87P4	1	228978880	229162150	4584	4370	3412	2464	906.5	529	505.5	369.5	3008	2194	796	615	4499	4435	3278	2646	4101	3101	676.5	427	10596	9771	5136	3592	7012	6127	2599	2651	9411	6031	649.5	546	4504	3432
RP11-509I1	1	232131202	232315500	8227	8704	3026	2160	1238	708	1051	920	4593	3341	1932	1342	10865	9192	7533	6262	9941	8149	1209	820.5	11904	11314	7233	5251	13788	12325	6105	6902	10850	7192	106	121.5	6164	4853
RP5-940F7	1	232380898	232544907	1693	1936	2182	1702	1068.5	673.5	380	356	1720	1444	786.5	622.5	3995	3250	1828	1756	1666	1460	343	258	5298	4753	2679	1772	3079	3253	NA	NA	3572	2531	438.5	408	1920	1619
RP11-214M7	1	233801625	233985136	3555	3364	8499	5241	573.5	316.5	454.5	387	2492	1709	795.5	563	5438	4279	3533	2498	3574	2570	623	376.5	13841	11965	3552	2274	NA	NA	1885	1944	17640	10919	35	50	3027	2099
RP11-433N10	1	234827780	235014768	4420	3064	6993	4091	519	282	427	445.5	2710	1707	758	511.5	7661	7487	3760	2642	2771	1985	460	257	13648	11026	4819	3848	8188	6473	2863	2932	16527	10264	896.5	558	4123	3067
RP11-359A17	1	235850850	236040295	4780	4656	5989	3846	1027	540	490	476	3158	2061	1152	801	12626	11326	5140	3757	3784	2877	708	413	14744	12065	6939	4905	8908	7446	4569	4740	13816	9535	1746.5	1239	4440	3202
RP11-80B9	1	237216937	237390561	3680	3438	5940	3931	1402	733	424.5	367	2084	1412	1221	822.5	6339	6673	3652	2675	NA	NA	423.5	255.5	11005	9496	4610	3209	7675	6117	3302	3504	10764	7727	754	585	5245	3644
RP5-1067M6	1	238038528	238187107	1566	1526	4758	3532	2337.5	1256.5	581	544	1116	935	687	471	8087	6785	1188	1049	1311	1126	745.5	479	10272	10010	NA	NA	2238	2172	627	574	8607	5976	1057.5	765	2386	1691
RP11-553N16	1	238261797	238462940	4464	5268	380	1013	2074	1108	506	428	3820	2892	1432	933	13291	12104	5211	4159	5614	4425	599	411	8528	7440	8372	6601	12367	12404	7974	8803	6057	4692	1105	1084.5	11338	8879
RP11-411G13	1	239599404	239754703	5099	4778	846	2253	2281.5	1176.5	585.5	616.5	3436	2318	1465.5	1073.5	13063	14649	NA	NA	5047	3627	658	367.5	18555	15557	6918	5119	11498	9578	4854	5441	16514	11992	1278.5	973	9675	6714
RP11-13L16	1	240750935	240907231	5384	5933	1240	2690	2341.5	1326	535	480.5	4489	3453	1575.5	1079	11287	11718	6119	5179	6045	4893	664	465	12908	11610	9522	7569	16138	16497	8365	9381	12489	8944	1207.5	1101.5	12603	10124
RP11-399B15	1	241481713	241690809	2135	2349	462	1389	859.5	518.5	375	319	1284	1005	484	404	4336	4269	1299	1192	1842	1456	396	285.5	11193	10257	2568	2047	3209	3511	1050	1289	9879	8027	NA	NA	2463	2024
RP11-551G24	1	243384814	243539786	2994	3338	411	987	1152.5	618	506	527	2373	1732	814	599.5	7109	6769	2257	1834	2401	1705	535.5	354	4420	4061	4440	3363	4733	5360	2595	2787	4741	3081	501.5	466.5	4304	3170
RP11-438H8	1	244273244	244440434	6954	6800	NA	NA	2111	1145.5	698	638	6057	4322	1557	1055	13865	15571	4484	3539	5305	3919	990.5	605	8710	7353	9952	8279	12772	12070	6895	6986	7692	5415	1203.5	925.5	10378	8328
CTB-160H23	1	245272863	245407169	4573	3761	3299	2446	3059.5	1771	418	357	4271	3406	1451.5	820	6896	7279	5248	3847	5164	3660	1315.5	983.5	7928	7525	6971	4805	8147	6005	5831	4832	6556	5403	2505	2029	7176	5441
GS1-68F18	2	224263	405255	4409	3422	2374	1498	1974	988.5	594	759	4197	2886	2065.5	1181	11852	13252	6236	4480	5166	3457	1284.5	702.5	8402	7048	8061	5642	7583	7630	2262	2335	7036	4507	2947.5	1595	5690	4063
GS1-8L3	2	330000	430000	2478	1482	1082	1052	843	501.5	260	249.5	1243	1153	823.5	460	2727	3610	2456	1843	2994	1803	435.5	345	3653	4038	3706	2055	3003	2540	2465	2266	2538	2277	779.5	752.5	2425	1921
RP11-125K7	2	596981	744912	4955	3345	1120	1220	1417	762.5	609	624	3530	2786	1394	823	5178	7230	4604	3734	5902	3840	755	469	7027	5845	4910	3049	7505	5446	2003	1760	4968	3027	1184.5	832	4154	3254
RP11-168K7	2	1604177	1776510	6132	5138	5018	3680	2522.5	1379.5	580.5	596	4595	3376	1752.5	1064.5	11261	13501	5677	4137	5280	3844	710.5	471	9545	9146	11158	8311	14777	13285	6296	6159	7189	5091	1600.5	1131	13278	9945
RP11-352J11	2	2201507	2381298	2893	2407	2587	1816	2044	1092	411.5	511	1724	1262	985.5	704.5	4915	2387	1447	1201	NA	NA	554.5	354.5	5542	5016	3750	2331	3791	3283	758	757	2569	1667	1310.5	772.5	3894	2462
RP11-327H5	2	3437011	3642443	9682	8301	5137	3613	1811	975.5	737.5	964.5	5979	4509	1781	1139	16459	16716	6757	4984	6793	5082	1434	951	9194	8538	10961	7917	14742	13566	8919	9160	9091	7444	2536	1620	7914	6017
RP11-292A20	2	4295218	4453491	7841	6270	4634	2630	1325	692	610	667	4798	3203	1697	1186.5	9215	9366	7911	6048	7526	5456	1022	611	5213	4409	7685	5330	17844	12990	6132	5802	7659	4929	1611	1007	7242	5326
RP11-350H23	2	5797393	5989319	6314	5452	402	1045	2525.5	1304	563	735	3463	2420	1418	877.5	10855	12616	6633	4977	7294	5275	1214	740.5	8752	7008	8513	5781	12037	9676	5577	5864	8886	6086	2002	1317	6427	4577
RP11-485O17	2	6651838	6829554	9971	8454	590	1707	2264	1175	526	683	7390	5157	2033	1334.5	25734	25768	10772	8557	7831	6472	811.5	451	10488	8856	13848	11419	27072	21339	13312	14774	10349	6898	3257	1965	15917	12100
RP11-496C3	2	7481741	7660129	1376	1224	4532	2982	954	516	324	469	1483	1220	811.5	567	6194	6447	1945	1541	NA	NA	640	408	13963	12248	2832	1993	64692	26336	NA	NA	12118	8442	645	462	2280	1785
RP11-16D24	2	7695089	7863123	14132	12537	6457	4293	2327	1326	629	661	11159	9032	1440	966.5	21684	21240	9289	7600	9334	7484	1735.5	1100	12095	10625	12730	10198	27997	24782	14287	14355	13788	9277	2750.5	1958.5	14396	12880
RP11-542B5	2	8058328	8251272	16135	14311	4877	3274	6406	3523	630.5	860	11371	8986	2287	1466	25099	27643	13890	11177	13963	10561	2736	1785.5	12754	11671	16957	13996	38021	33566	15418	15488	12253	8275	439	378	19086	16781
RP11-434B12	2	8639083	8814516	2803	2295	3206	2486	2557.5	1432	473	511	1464	1173	779	492	6037	7326	2281	1985	2917	2108	620.5	469.5	9754	9195	3769	2547	3657	3269	1248	1264	8954	6491	1146	906	3708	2832
RP11-214N9	2	9621466	9806012	5778	6184	NA	NA	3568.5	2030.5	529	603.5	6671	5408	1503.5	1035.5	12418	9714	4755	3815	4591	3789	1446	935	7173	6637	12292	8840	3205	3292	3152	2916	10129	7584	1893	1814.5	11681	10293
RP11-83M8	2	10223134	10426301	6363	5362	1549	1234	2891	1748	557	544	6045	5640	1435.5	911.5	9829	12576	7047	5748	7476	5386	1419.5	1140	5675	5747	9365	7100	10561	10187	8871	8626	4795	3594	2407.5	2067	9384	9151
RP11-345J13	2	11155158	11327972	4068	3463	277	936	2101	1136.5	239	285.5	4024	3110	1094.5	668	7438	6997	4086	3090	3776	2783	1048.5	714.5	5422	4873	4585	3395	8218	7407	3157	2819	4628	3344	1523.5	1156.5	6007	4638
RP11-333O1	2	12733675	12937344	8023	7263	328	1096	3748.5	2008	348	476	6594	5060	1645	1067	14999	13870	5782	4398	6164	4858	1901	1145.5	9845	8432	6946	5616	14757	12026	3446	3323	12617	9681	2715	1821.5	8711	6569
RP11-132H1	2	13534176	13698529	9630	8584	277	870	3074	1551.5	713	989	6450	4351	2092	1362	23542	20517	10418	7519	8381	6195	1590.5	924.5	6462	5520	13447	9417	20332	16634	7185	7262	6457	4123	3198.5	1905.5	11372	8682
RP11-163G14	2	14556520	14726327	5070	4769	323	1328	1449	768	288.5	388	4518	3021	806	618.5	11706	12204	3673	2890	2995	2273	664	407.5	6929	5591	6302	4877	10666	8775	2175	2599	6745	5132	653.5	521	6869	5311
RP11-136K18	2	14777585	14924713	8807	7239	4010	2557	1663	879.5	813	1054	4914	3641	1951	1363.5	10513	9721	6360	5119	5703	4415	747.5	438	7943	7188	5606	4339	11851	8915	1233	1208	6832	4427	1608.5	1018	6016	4437
RP11-247H16	2	15152822	15308646	7927	6468	1832	1301	989	577	484	495.5	3923	2870	1549.5	1045.5	6445	7335	5456	4291	8767	6422	984.5	639	6725	6106	6461	4041	12132	8914	4505	4616	6102	4445	1351	867	5180	3785
RP11-355H10	2	15965683	16164216	4157	4322	1493	1154	2937.5	1603	335	403	3211	2546	1393	917.5	11699	10759	3676	2926	4104	3149	1583	1086	7244	6718	5010	3640	6142	6020	3468	3487	5726	3828	2387.5	1914.5	5254	4351
RP11-549D18	2	16304131	16493985	4201	3826	1860	1220	1811	994	941.5	1216.5	3683	3220	1503.5	1078	12959	8227	4945	4430	4532	3756	918	690.5	3880	3198	5346	4006	9263	7607	1996	1861	2348	1544	1403.5	927	5313	4045
RP11-502F14	2	16442178	16442976	6566	5689	2905	2008	1223.5	730	784	795.5	2459	2024	1548	1084	6268	7040	4725	3966	6768	5475	1056	701	5233	4956	4952	3429	10631	8256	1649	1780	3276	1983	1085	757	4888	3740
RP11-262D22	2	17064501	17235334	6125	5357	4652	2995	1834	990	392	486.5	4302	2891	1077	851	16419	16156	4446	3346	4059	3221	901	519.5	9154	8428	7991	5877	NA	NA	3297	3711	6995	4533	1034.5	711	8471	6213
RP11-111J6	2	18548242	18724913	10465	8751	4254	2856	3821.5	1919.5	324.5	424	5802	4522	2281	1430.5	21362	20737	5576	4196	3744	2905	2341	1259	11656	10265	9190	7033	16198	11999	1807	1756	11106	6922	2993.5	1997	11793	8976
RP11-458J18	2	19386578	19569874	11513	9872	4295	3032	3944	2002	705	910.5	6751	5030	2167.5	1411.5	19888	20280	11775	9321	10307	8372	1942.5	1122.5	NA	NA	13301	10065	23971	19978	13913	13950	NA	NA	3923.5	2421	11137	8642
RP11-17L8	2	20096006	20273684	1723	1747	5075	3621	941.5	598	594	513	2312	1876	943.5	715	3780	4131	2643	2255	2050	1597	643.5	487	9426	8742	3581	2516	4729	4215	717	759	10258	7163	574	561	3527	2883
RP11-23F10	2	21338793	21510994	8133	6638	5386	3550	1409	753	225	275	5491	3987	2046.5	1410	16552	19832	6937	5192	5945	4630	1128	657.5	11045	9563	9921	8343	16701	14057	9066	9706	10307	6826	2428.5	1637	9225	7128
RP11-368O18	2	22469796	22686146	3375	3331	384	1124	470.5	297	233.5	245	3481	2222	370.5	314	8251	8584	3294	2588	1487	1113	529	313.5	9030	7280	4488	3491	NA	NA	NA	NA	10877	7679	162.5	126.5	NA	NA
RP11-560C7	2	23056752	23241095	12242	10931	2269	1674	4178	2304.5	NA	NA	5743	4428	1858	1299	16030	15166	7548	6866	8017	6730	1005	615	5556	4908	9656	7091	12374	10307	2156	2037	5372	3992	2094.5	1463.5	8499	7156
RP11-557N21	2	23728359	23940104	8660	7707	4240	3270	2609.5	1421	624	805.5	5291	4197	1732	1264.5	14865	14846	7324	5732	5208	3959	1173.5	787	14906	14202	10317	7615	12333	10702	6466	7033	14896	10580	2383	1662.5	9226	7946
RP11-169L20	2	24760790	24948682	3202	3111	2608	1781	2418	1307	236	336	2738	2183	1110.5	783.5	4589	4284	1718	1854	1218	968	711	475	5327	4877	5425	3831	6227	6252	1079	1076	6089	4313	1814	1389	4693	3531
RP11-404P12	2	25755185	25928968	1422	1556	2035	1520	528.5	309.5	349	394	NA	NA	536	439.5	1928	1712	2045	1728	1400	1149	339	253	5857	5341	NA	NA	2818	3384	NA	NA	4904	3769	321	351.5	1847	1230
RP11-106G13	2	26879352	27048324	3368	3593	227	881	800	511.5	416	405	2347	1928	828.5	617.5	2505	2825	4083	3667	6468	4924	492	376.5	4913	4587	4238	2921	6153	5714	2263	2329	4068	2779	479.5	538.5	4324	3356
RP11-413M20	2	27484751	27680580	1126	1358	2488	2289	262.5	181	194	174	NA	NA	259	229.5	1175	1181	1805	1705	NA	NA	291.5	262	7421	7637	2271	1682	2546	3002	NA	NA	5991	4352	109	168	1184	989
RP11-373D23	2	28470782	28630231	3937	3881	3897	2921	2160	1229.5	444	517	3732	2782	1043	776	8449	9535	4433	3482	5587	4410	587	424.5	8300	7923	8368	6224	11024	10176	3891	4287	8307	5832	977.5	788.5	9244	7280
RP11-328L16	2	29319264	29511890	6725	6282	1472	1756	3172	1827	NA	NA	3730	2750	1492	1082	12712	12219	3476	3061	3138	2730	1148	779	8181	7433	8550	5799	4549	4249	1894	1807	6543	4233	1944.5	1382	6724	5348
RP11-23B13	2	30723725	30891313	10490	9532	6128	4298	1343	782	892	998.5	4256	3343	1892	1356	8387	9295	7981	6827	11199	8738	1134	780	13712	12430	6223	4291	18231	14331	4460	4471	12958	9040	1180	1111	8119	6845
RP11-540E17	2	31441962	31641535	7829	6945	3665	2575	2982	1613	592	788.5	5201	4101	2015	1319.5	16393	15423	5682	4702	6080	5065	1336.5	839	11148	9953	8412	5840	10264	8612	3797	3846	9701	6875	2780.5	1929	7485	5454
RP11-559D11	2	32541774	32708072	2581	2595	2627	1735	1351.5	671	255	365	2131	1579	710.5	464	8433	7069	2290	1653	2110	1436	794	497.5	7855	6709	3327	2433	5127	4457	2115	1828	5463	3441	1253.5	970.5	3973	2858
RP11-258F20	2	33085144	33267987	7597	7528	492	1200	2763	1531.5	1099	1308	3313	2574	NA	NA	9697	9317	7331	6361	10573	8377	1012.5	712	11770	10710	6370	4152	10999	9815	2688	2674	12076	8716	NA	NA	6623	5160
RP11-257N21	2	34269271	34461522	7702	7563	3427	2160	1671	887	487.5	600.5	5591	3771	859.5	621.5	18824	19012	4924	3910	4794	3831	1131	620	7458	6351	8597	6995	12556	10108	2275	2611	6961	3992	485.5	348.5	6424	4873
RP11-153O16	2	35059512	35198576	8164	6926	2975	1833	1174	656	568.5	637	4069	3195	1719	1217	8115	7776	7065	5352	8624	6051	1100.5	714.5	5027	4028	7397	4948	15216	10968	4970	5179	6367	3896	1308	929	6011	4849
RP11-288C18	2	36901972	37085890	8436	8960	NA	NA	2043	1154	461	529	7200	5330	1481	1204	15759	16507	7924	6779	10013	7782	996	627.5	6551	5958	12197	10548	18714	18365	6530	7408	6601	5463	1018.5	914.5	11907	9940
RP11-278G12	2	37708335	37896633	9254	9165	587	1770	2733	1604.5	437	497	5608	4142	1294	1083	16399	16413	5237	4210	5280	4582	712	450	12537	11951	10822	9516	18003	17457	8405	10516	11695	8714	1692.5	1226.5	14453	11991
RP11-173C1	2	39065424	39245819	5505	5684	2131	1620	755.5	444.5	318	335.5	5412	3928	749.5	595	5571	4829	5682	4552	5310	4151	616.5	404	4050	4141	6933	4966	11990	10927	3498	3637	1613	948	600	529	NA	NA
RP11-395B14	2	39560229	39749537	1695	1800	591	1174	743	426.5	286	281	2360	1667	379.5	317	5694	5694	2218	1957	1343	1050	467	319.5	NA	NA	3231	2604	6354	5926	NA	NA	7883	5563	154	156	2088	1655
RP11-457F14	2	40404858	40584150	8631	7580	3842	2468	2041.5	1052	983.5	1239.5	5653	3876	2072	1447.5	11984	10600	6277	5109	6928	5257	946	532	9456	8724	5971	3840	12435	9545	2003	1945	9514	6017	1630	1006.5	5677	4388
RP11-478M12	2	41675898	41676316	8627	7478	3158	1995	2022.5	1025	565.5	682.5	6942	4991	2263	1634	17655	18399	10310	8256	8452	6662	853.5	486	9967	8544	11561	9163	23964	20196	11804	12243	6971	5719	2481.5	1723.5	12342	10210
RP11-299C5	2	42391984	42576881	7520	6979	2500	1793	4376	2183.5	339.5	454	5866	4917	1992.5	1256.5	8777	7831	4354	4329	6734	5033	1104	756.5	7054	5829	11887	9468	16569	17715	3377	3179	6897	5244	2620.5	2312.5	11409	9171
RP11-17L5	2	43340140	43495352	1678	1852	NA	NA	729	490	489	448.5	2221	1760	661	577	2760	2974	2434	2453	2219	1985	555.5	420	7788	7213	NA	NA	5499	5716	NA	NA	6455	5132	216.5	256	3116	2545
RP11-204D19	2	43576429	43756723	4584	4448	1277	1615	1658.5	894.5	684	957	3445	2696	1495	970	9290	8070	5084	3998	3277	2709	683	432	9113	8329	5644	3733	7857	6873	2296	2537	8547	5705	1394.5	1110	4241	3197
RP11-24I5	2	44331857	44500654	1704	1727	1329	927	2599.5	1289.5	272	371	NA	NA	1085	766	4250	3608	1864	1298	NA	NA	689	438	5162	4547	3555	2756	3924	4182	NA	NA	4615	2941	1301	1035	2362	1829
24I5	2	45213267	45263834	4818	5121	178	503	1748	878.5	NA	NA	3051	2565	1190	785	5934	4842	5285	4292	4856	3887	750	470	4634	4058	5693	4054	12673	11153	3406	3468	1233	1213	847.5	680	5764	4317
RP11-421J10	2	45311929	45507866	7729	7081	4166	2957	1933	1130	615	790.5	2806	2198	1729.5	1285	5709	6344	6449	5571	7386	6323	716	490.5	6064	5593	5181	4293	12047	10407	1573	1776	8223	5760	1120	792.5	5774	4680
RP11-27C22	2	45951965	46143177	12420	12101	NA	NA	2634	1536.5	858.5	1057	8540	6442	2550	1740	21819	22898	9184	6897	8671	7340	2322.5	1407	14315	13619	13728	9826	19683	18284	11157	12132	11335	7890	103	109	9631	8010
RP11-110G2	2	46163257	46355165	8148	8301	1997	1486	1839.5	1075	498	513	3886	2746	765	623	14911	18312	4419	3910	6418	5370	946	594.5	6439	6239	6141	5416	9817	9289	1823	2110	5518	3765	328	333	4210	3412
RP11-436K12	2	47752134	47752933	9243	8950	NA	NA	3954	2247	602.5	781.5	8790	7844	2048.5	1354	13124	13730	9719	8273	8798	7193	2008	1481.5	6724	6360	12741	9897	17501	18894	5325	5511	7452	5877	2387.5	2147.5	14121	14500
RP5-960D23	2	47831892	47955823	2426	2918	1937	1500	602	373	526	511	2446	1916	704.5	569	3281	2706	2826	2431	3864	3120	424	312	7158	6580	3257	2570	3139	3198	1169	1272	5710	3755	450.5	470.5	3454	2339
RP11-19A8	2	48996730	49151272	6429	5050	3155	2347	1697	937	400	482	1327	990	1834	1326.5	9971	9319	1310	1050	NA	NA	1508	921	8891	7933	6218	4523	4570	3531	1585	1498	8066	6177	684.5	448.5	6599	5056
RP11-436L21	2	49217438	49217902	8680	7813	3992	2689	672	358.5	350	398	5265	3513	423	356	6413	7291	4928	3706	5913	4555	543	342	6847	5767	6119	4929	17998	13595	1014	1309	9662	6315	212	182.5	3798	3042
RP11-460M2	2	49360714	49571978	10000	8964	4591	2849	1515.5	780	513	668.5	5538	3955	2165	1435.5	19845	17575	7268	5596	7542	5833	1257	743	15034	13151	8609	5958	19144	13892	7188	7671	10421	7743	2912.5	1812.5	8206	6563
RP11-319N5	2	50445084	50445603	11162	7893	3465	2170	3431	1598.5	117	202	10209	7518	2089	1176	17008	18221	11511	8248	8235	6048	1828.5	986.5	8414	7036	11431	8677	25958	17543	9111	7664	8534	5237	3205	1989	12832	10367
RP11-5M9	2	50457090	50618861	7946	5964	1804	1111	2575	1186.5	432.5	553	4833	3343	1519	906	14717	17124	6728	4625	5324	3870	988.5	532	7322	6220	9063	6373	13253	9381	5684	6032	5037	2957	2916	1604.5	8007	5724
RP11-391D19	2	51008501	51008795	3580	3206	305	1048	742	406	525	539	2047	1463	1160	750	4856	4746	3290	2428	3773	2955	761.5	505.5	7604	6493	NA	NA	6762	5080	856	809	6465	4142	713.5	488	2747	1959
RP11-389K20	2	52103884	52291967	1743	1506	2458	1389	263	153	345.5	343	2026	1410	363	329	1999	2361	1655	1310	NA	NA	377	233	6889	5847	2208	1424	4008	2802	NA	NA	6333	3778	337	283	NA	NA
RP11-335O22	2	52251412	52431359	12114	8595	3158	1922	3693.5	1635	601	801	9492	6669	1745.5	1126.5	20303	20979	9839	6957	10134	6721	2114	1093.5	9187	7339	11537	8398	31290	20928	8361	7826	9016	5659	3921	2116	14040	10733
RP11-1J4	2	52688674	52846665	9647	8357	3982	2776	2796	1384	1117.5	1461	5673	4272	2047.5	1291	16817	16618	9576	7313	10667	8196	1391.5	807.5	10029	8438	11436	8655	20209	15751	12040	11933	8605	5954	3106.5	2121.5	9922	8542
RP11-7H13	2	52962134	53159387	12013	10473	1883	2398	NA	NA	83	86.5	NA	NA	NA	NA	NA	NA	NA	NA	10520	8153	NA	NA	10136	8297	NA	NA	NA	NA	2883	2711	8464	5716	NA	NA	NA	NA
RP11-508L23	2	53842810	54003961	8269	7781	367	1315	2875	1584	897	1116.5	6902	5903	1837	1081.5	20039	19665	6862	5345	7121	5580	1925	1271	8146	7159	9814	6855	15783	13927	6620	7022	11116	8351	3010.5	2070	11048	8635
RP11-30C22	2	54806973	54977115	2576	2453	1472	1080	1054	590	462.5	571	2042	1663	1007	649.5	10741	10722	2148	1759	1144	1030	890.5	560	3782	3856	4215	3411	4319	3419	1649	1810	2886	1978	1381	1055	2653	2151
RP11-152O18	2	55725498	55892723	3798	3692	1604	1065	3000.5	1616	45.5	61	3248	2634	1510	987	4707	4263	2398	2402	3672	2539	828.5	541.5	4409	3585	7453	5122	8058	7592	1485	1374	3891	2834	1556.5	1436.5	5967	4436
RP11-481J13	2	56260244	56454626	12816	11521	5492	3579	2223	1208	800	876.5	7061	5049	2771	1954	14622	13079	12700	10147	13972	10973	1678	1022	10608	9349	11401	7588	27799	21386	10305	10375	13721	8989	2492.5	1668.5	9656	7848
RP11-64B12	2	56343587	56515950	17478	14641	5210	3166	4598.5	2345.5	1191.5	1428	10794	7830	3624	2290	20893	19550	16969	13890	15530	12208	1857	1078	10050	8507	15548	11116	42080	28316	9854	9554	12792	8038	3792.5	2412	13572	11522
RP11-201J10	2	57259065	57413881	6331	5173	1399	1296	790	422	605.5	683	3947	2739	1219	896	6838	7039	5385	4435	6964	5051	823	546.5	5284	5017	4668	3104	13720	9483	2439	2436	1938	1042	1077	703	5166	4140
RP11-260K8	2	59017517	59199482	9156	7602	4107	2790	1584	833	713	761	4941	3270	1728	1361	7535	7435	8433	6664	13094	9844	1124	678	9423	7731	6896	4717	20015	13571	4672	4527	11180	7031	1414	921	8174	5729
RP11-440P5	2	60559947	60754284	9115	8589	4755	3791	2409.5	1328	866	982	7104	5625	2295	1612.5	14669	14875	7264	6280	9429	7983	1289	908	9151	9137	10336	7110	13710	12872	4493	4623	5693	4064	2820	1939	8380	6803
RP11-373L24	2	60985331	61192391	2070	2096	2446	1797	3007.5	1660	208	285.5	810	661	1282.5	963	5546	4447	1638	1354	NA	NA	1366	873.5	8186	7733	4475	3522	3108	3144	NA	NA	7720	5850	2069.5	1742.5	3800	2761
RP11-479F13	2	61479515	61480296	6122	6669	NA	NA	1468	842.5	NA	NA	8346	6039	1105.5	823	12623	11944	8499	6868	4970	3906	596.5	398	4346	3764	10808	9023	NA	NA	3634	4132	5071	3841	516.5	492	12917	10344
RP11-52F10	2	62653646	62800899	6945	6488	135	442	3369.5	1844.5	581	766	4665	3650	2012	1423	13813	13043	4560	3949	3745	3132	1485	940.5	9264	8595	9039	6909	6649	5663	3193	2842	8411	6349	2535	1600	9154	7010
RP11-261A24	2	63253335	63416226	3313	3229	2793	1856	1328	651	413	580.5	2562	1785	1145	786.5	10021	7907	4511	3328	3509	2729	547	313	6006	5088	5227	3779	8410	7093	3360	3420	4623	2631	1006	701	6850	4922
RP11-568N6	2	64536430	64742505	9431	9681	1753	1612	4121	2270	NA	NA	4152	3375	1414.5	1023.5	14679	12791	6632	6223	7373	6066	1050	657	5132	4592	10529	8124	11163	10536	5305	5246	6064	4647	2123	1645	8687	7788
RP11-263L17	2	65644944	65804042	7284	7906	6912	5170	1261.5	727.5	338	399	6305	5112	1659.5	1273.5	14791	13990	7574	6126	6254	5216	941	649	12042	11670	10527	8424	18515	18366	10658	12010	12381	8466	2729.5	2182	8255	6460
RP11-554F14	2	66452262	66634708	7517	6365	3408	2184	1392.5	725	NA	NA	6723	4978	1415	873	10000	10741	7116	5787	7071	5286	966	543.5	6160	5300	9161	6040	16271	13471	4401	4137	4546	2842	NA	NA	7226	6042
RP11-547F18	2	67036252	67212274	12839	11523	593	1441	3517	1705	743	968	7003	4849	1910.5	1308.5	23586	22749	9217	7251	6118	4841	1383	744	9138	7954	13925	10347	20528	16283	10993	11386	11038	7171	3877	2259	11711	9685
RP11-67K11	2	68065385	68221268	11501	11270	1630	2043	2561.5	1350.5	766.5	1035.5	7745	5693	1989	1050.5	26572	21562	8760	6859	9017	7019	2027	1287	9523	8763	13646	10076	18186	18781	11734	12134	7921	5540	3622	2491.5	8628	7224
RP11-436F9	2	68834736	69000586	7744	8178	3226	2402	924.5	561	268	304.5	7180	5441	391.5	338.5	4040	5538	6176	5318	5079	4178	580	430	11710	11130	7880	6587	4664	4529	991	1203	9128	6820	164.5	146	4805	4037
RP11-304A15	2	68918410	69082332	8168	8168	3955	2722	1760	1015.5	497.5	627	6103	4690	1708	1206.5	17088	18218	7380	6442	6732	5768	798	467	9231	8785	10912	9001	18557	18764	10978	12959	8687	6510	2663	1876	12180	10569
RP11-245N4	2	70432673	70572498	11944	10987	3473	2759	2907	1623.5	560	700.5	6309	5353	1670.5	1215	17349	14914	7370	6389	7338	6188	1685	1186	8644	8666	9383	7940	17657	17937	9407	9576	7885	5745	2402	2045	10293	9605
CTB-1011K1	2	70935636	70936133	6315	6317	3628	2840	1848.5	1058	1055	1161	5828	4789	2032	1289	18840	18050	5554	4539	3370	2961	1629.5	1105.5	9843	9702	8583	7249	13880	12077	6549	7199	8683	5921	2570	2059	6971	5833
RP11-467P9	2	71162545	71343296	12289	11811	4731	3277	1861	1079	1423	1481	9932	8084	2726	2115	11769	12861	12054	10749	11906	9891	1763.5	1305	8296	7476	13218	11579	24284	21675	6753	7119	10934	7585	1651	1490	12946	11444
RP11-343N14	2	72305503	72486697	9282	8309	1250	1468	2010	1066.5	816	992	5898	4253	2223	1506.5	11227	10396	7834	6295	8675	6661	1089.5	642.5	11331	9355	7602	4735	14441	11516	2372	2272	8860	5262	1684	1135	6972	5077
RP11-434P11	2	73728655	73946620	7095	7145	2029	1491	3834	2190	735	907.5	6527	5108	1886	1357.5	14927	12751	6318	5565	4660	3841	1592	1139.5	7506	6777	11417	8621	7541	6827	3055	2879	6250	4603	2913	2261	11647	9239
RP11-1P9	2	74393609	74574117	12328	12420	3369	2718	NA	NA	84	95	NA	NA	NA	NA	NA	NA	NA	NA	19051	16264	NA	NA	9954	9934	NA	NA	NA	NA	6445	6700	7536	6559	NA	NA	NA	NA
RP11-335E8	2	76415682	76416300	11285	8763	NA	NA	3492.5	1588	431	532	4448	3891	1627.5	1068	18670	19272	5903	4634	7880	6297	1641.5	1094	6249	5929	8464	6935	22696	18797	6665	6529	6556	5234	3492	2289.5	9371	7387
RP11-535E19	2	77088156	77253944	10629	8246	4118	2682	4900	2388	1036	1394	7205	5199	2313.5	1662.5	18358	17601	8338	6573	7144	5105	1178	725	9035	7870	12415	8200	13790	9757	2534	2338	7010	4101	2179.5	1270	10827	8717
RP11-9O10	2	77992250	78146869	9739	7750	3264	2089	NA	NA	674.5	917.5	NA	NA	NA	NA	NA	NA	NA	NA	9798	6999	NA	NA	6769	5716	NA	NA	NA	NA	10728	10159	3436	2080	NA	NA	NA	NA
RP11-419E14	2	78797801	78987253	6281	5005	2655	1603	3070.5	1460	513.5	657	3410	2180	1474	979	9756	9012	3193	2402	3719	2945	1566	852	6135	5003	7436	5050	6660	5147	1971	1517	6417	3942	2617	1660	8999	6296
RP11-458O14	2	79788378	79789095	8419	7146	4194	2779	1494	726.5	642	824	5444	3616	2073.5	1329.5	16256	17590	7646	5425	6207	4556	1204.5	676	12982	10649	9397	6417	16735	11932	NA	NA	10457	6727	3310	1928.5	7683	5736
RP11-303I4	2	80715789	80866959	13004	10907	3658	2251	2146.5	1038.5	525.5	675	7322	5041	2169	1358.5	26781	24573	8522	6549	7885	6103	1274	640	11919	10122	12697	9985	23189	17589	12622	12906	8167	5321	2808	1558.5	11261	9157
RP11-89C12	2	81677117	81821676	5715	4579	4288	2572	1323	646	116.5	132	3787	2396	1161	806	11884	13109	5659	3951	4676	3310	898	530	13320	10595	7534	5216	6309	4282	4053	4012	11662	6859	2272	1307.5	5148	3497
RP11-495B16	2	82612452	82774580	2853	2378	1562	880	109	66.5	218.5	237	1889	1241	156.5	133	738	674	2405	1895	939	653	256	165.5	4232	3544	2716	1967	NA	NA	NA	NA	4160	2368	78	67	1493	956
RP11-548D17	2	83505997	83708878	5859	4862	3769	2548	1729	829	574	793.5	2954	1960	1005.5	667	10347	10947	4037	3171	2758	2165	820.5	483.5	9968	8216	5857	4210	10298	6734	2961	3138	11002	7239	1955.5	1108.5	4520	3146
RP11-513O19	2	85571828	85747501	3632	3725	823	621	929.5	557	525	555	2846	2425	1026	429.5	6205	5649	2907	2513	3527	2730	398	261.5	3383	3458	3747	2567	5973	5362	701	724	2064	1673	792.5	647	3521	2896
RP11-301O19	2	86188671	86389144	5878	6513	4909	3462	381.5	228.5	510	478	4838	3917	545	470.5	3697	3363	4093	3307	4169	3405	838.5	569	11810	10986	5627	4739	8351	8249	892	946	12137	8866	352	403	3005	2388
RP11-21P18	2	88109843	88273126	4649	5083	403	1333	1762.5	1008	351	450	4008	3130	1148.5	779.5	9341	9257	6371	4941	4487	3469	498	334	10387	9499	8762	6665	11791	11420	6869	7825	12947	9883	1185	1062.5	9951	7607
RP11-294I20	2	88997538	89163193	7981	4510	2467	1421	1029.5	392	623.5	356.5	6491	3107	1021	592.5	5983	8174	6092	3232	6451	3146	904	405	6824	4488	7346	3777	15019	7601	4199	3027	8924	3751	1045	538.5	8145	3881
RP11-316G9	2	89830358	89830841	8968	7784	6237	3782	1794.5	846	672	604.5	7359	4172	852	603	15867	19252	6890	4616	9074	5871	1184	591	15705	12359	9773	6760	16962	12427	1790	1701	14307	9063	450	305	6206	3957
RP11-71B7	2	94840306	95041912	23846	19066	5145	3819	6485.5	2870	3642	4552	21151	15911	6399	4479.5	37308	38554	19514	15514	21913	17849	3767.5	2179	15230	13984	26044	18314	36645	28855	8326	8003	15595	10833	6260	4171	26368	20161
RP11-34G16	2	95733911	95734701	10714	7294	2714	2107	2574	1532	1680	1800	5050	4273	2459	1815	10796	13530	6982	5797	6200	4955	1436	1075	9201	8908	8108	5788	12079	10351	3236	3326	8010	6411	2121.5	1596	7309	5636
RP11-139J6	2	96080745	96258268	11817	6905	468	1466	4627.5	2660	855.5	906	6467	5554	1658	1078	13190	16393	6944	5748	9149	7073	1445.5	1069	8376	7667	13221	10380	11215	8949	7903	6955	6196	4614	2848.5	2424.5	11614	10653
RP11-363D14	2	96493305	96656097	5134	4021	1954	1488	1476	903	734	828.5	3388	2968	1541	992	6082	5618	4301	3609	4866	4135	663.5	498	4341	4534	4894	3076	7897	7862	2759	2846	3858	2768	1064	933.5	4730	3847
RP11-542D13	2	97564642	97794964	5191	4884	1751	1137	1183	642	462	502	3887	3159	NA	NA	8812	8789	3392	2856	4401	3690	818	550.5	3761	3691	5168	4004	14565	12508	4800	4992	3530	2584	1773	1238.5	4868	4377
RP11-547F10	2	98104043	98291300	3776	3589	997	773	1757	918	417	558	1932	1608	800	412	7876	6996	2157	1996	NA	NA	550	327	1643	1795	4139	3102	3981	3676	1251	1298	NA	NA	1065	718.5	3443	3029
RP11-38C17	2	99204127	99354213	7976	6009	NA	NA	3593	1851.5	701.5	920.5	5039	4038	2004.5	1356	11822	9781	6043	4829	5244	4068	1573	984.5	5706	5245	8730	7401	9623	9118	2967	2564	4206	3006	2359.5	2157	9024	7771
RP11-549H5	2	100047317	100219878	17221	11908	3585	2646	4178	2130	1125.5	1277	5475	3967	2804	1810.5	13907	13919	11584	9454	11803	9418	1523.5	968	6882	6526	10439	7170	22261	17477	7786	7367	2628	1958	1980.5	1421.5	11837	8752
RP11-30G7	2	100209251	100384359	3074	2198	461	1042	1083	558	389	513	1247	974	798	496	4229	4843	2531	1888	1692	1337	524	349	7980	7220	3277	2129	4004	3173	1996	2081	8388	5923	919	643	2303	1767
RP11-299H21	2	101370875	101371541	11418	9070	4172	2939	1340	695	1008	1142	7679	5694	2076.5	1369.5	10972	10249	10730	8795	11146	8427	1286.5	819	13529	11734	11819	8163	4298	4047	7411	7137	14232	9338	1775	1486	9421	8291
RP11-451C2	2	102042560	102228588	5862	3902	3843	2610	2364.5	1148	449.5	541.5	3018	2049	1234	911	10044	10399	2804	2345	2180	1607	751.5	472.5	10277	9441	5893	3824	4170	3435	646	561	10454	6903	1147.5	790.5	5340	3944
RP11-373G23	2	102805288	102985955	9864	7063	5852	3787	1171	648.5	661	717.5	3749	2586	1239	925	5431	5456	5244	4000	9864	7755	806.5	528.5	11853	10495	4909	3056	13667	10299	2359	2292	12805	8099	935.5	676	6378	4654
RP11-451G1	2	103908423	104075896	9319	5677	3463	1992	2701	1227	509	710	2896	1972	1561.5	888.5	14458	14348	2695	2172	3806	2987	673	400	10336	8402	6517	4222	5830	4056	1301	1138	7920	4412	1437.5	740.5	6600	4327
RP11-350B7	2	104959168	105141503	7160	5122	3740	2620	2030	1033	560.5	741.5	4589	3387	NA	NA	14553	13295	3681	2838	4951	3836	1287.5	801.5	9083	8057	5913	3763	10332	9214	4411	4408	7840	6148	2400.5	1509	5867	4545
RP11-526D2	2	105942337	106106180	13779	10315	4839	3612	5043	2852	1100	1295	8208	6761	2293.5	1763.5	13145	13635	4488	3676	8059	6572	1032.5	715.5	9365	8801	13571	9355	NA	NA	3069	2937	9549	6815	1857	1381.5	10084	8459
RP11-519H15	2	106939463	107129303	6908	5378	1951	1300	2580.5	1260	496	631.5	6087	4572	1337.5	908	11834	11476	6048	4734	6116	4466	2555	1031	4154	3486	8277	6003	14114	11593	6959	6512	3705	2613	2365.5	1673	8410	8563
RP11-443K8	2	108436478	108437123	12484	8226	3005	2076	3035	1548	423	575.5	8484	6262	2091	1394.5	18999	16044	8974	6988	7218	5612	2143	1288	8157	7343	9228	6602	20079	15863	7037	6467	7644	5294	3943.5	2560.5	12915	10292
RP11-20F20	2	108594601	108759907	8776	7785	4480	3658	2134	1134	535	602.5	5971	4376	1129.5	864	14009	13438	5521	4235	5344	4336	953.5	622	12307	14779	9136	7968	14304	14176	3980	4260	14940	9439	650.5	614.5	9897	7987
RP11-566O4	2	109203303	109411781	8973	5314	1925	1435	4460.5	2316.5	380.5	432	2758	2136	1567.5	1066.5	5889	7265	4737	3597	NA	NA	1442.5	897	8086	7433	8707	6800	10176	9080	2470	2290	6711	4243	2603.5	1940	6615	5506
RP11-528G9	2	110173114	110348736	6330	5509	171	548	2359.5	1233.5	86.5	130.5	4713	3825	1403	938.5	11704	9949	5297	4123	3126	2409	1573	891	5041	4588	6739	5497	9841	8726	5102	4505	4333	3215	2621.5	1686	8037	6434
RP11-438K19	2	111491570	111672994	9427	6731	2912	2019	2589.5	1402	616	758	4467	3503	1572	1130.5	11280	12169	7897	6363	6138	5044	1350	829.5	5153	4802	9380	7189	13179	12534	5763	6781	5524	3807	1889	1556.5	7957	6829
RP11-368A17	2	113063687	113232083	3207	2864	2732	1966	1836	1085	322	439.5	3061	2446	1004.5	795.5	8776	7822	4046	3317	4872	4166	457	354.5	9654	9276	7469	5695	8541	8474	2575	2933	8055	6296	784.5	788	6856	5505
RP11-504G5	2	115568165	115730069	8076	5383	2109	1289	333	199	365.5	335	6909	4895	461	403.5	2915	3326	5582	4164	4389	3235	690	410.5	5030	4461	5234	4147	13862	10067	1241	1204	4944	3046	NA	NA	3300	2545
RP11-412A2	2	115793324	115935996	3392	2215	366	1118	1322	637	362	471	2605	1669	854	556	11085	9853	3433	2495	2013	1443	451.5	250	9708	7698	4693	3274	9402	7074	1655	1690	10194	6054	1522	883	5393	3677
RP11-339P1	2	116312802	116516510	4430	2737	219	625	2121	983.5	621.5	867.5	2718	1754	1062	621	11317	10001	4508	3049	4002	2652	967	523	7559	6366	5524	3530	9124	6814	2309	2350	9578	6712	1531.5	855	4417	3218
RP11-59P4	2	117162531	117350284	10761	6756	882	949	1621	771	477.5	643	5145	3450	971.5	404.5	15941	15063	6253	4279	6006	4260	1290	724	6136	4920	8354	6313	14137	10529	7673	7647	4680	2750	2797.5	1488	5607	4848
RP11-425F6	2	118086858	118291564	11738	8468	1882	1223	2109	1146	484.5	504	8085	5780	1261.5	997.5	15861	15140	6659	5878	6312	4976	858	549	4768	3987	10609	8701	19317	16059	3883	4340	5142	3721	807	608.5	10423	8416
RP11-19E11	2	119282016	119432098	8961	6484	2852	2068	2803.5	1401.5	162	226.5	5521	3912	2287	1529.5	16798	17317	7205	5795	7205	5798	1139	692	6394	5988	10429	8111	16713	14358	10025	10977	5115	3422	2125	1567.5	12144	9547
RP11-77A13	2	119406051	119582630	11252	8295	330	256	2227	1182	787.5	1018	6407	4980	1766	1272.5	15804	16429	8023	6394	6245	4962	1250.5	809	NA	NA	10488	8650	16848	13866	8452	9126	NA	NA	3362.5	2179	9856	7907
RP11-69O6	2	121875196	121875653	9580	6066	NA	NA	3834	2059.5	694	755.5	3282	2601	1950.5	1304	17866	16783	3821	3340	3092	2190	1104.5	773	NA	NA	9304	6415	6252	5302	4471	3871	5441	3998	NA	NA	5757	4647
RP11-490M17	2	122827603	122978449	3532	2292	2858	1900	2413	1189.5	750	931	2874	2031	1620.5	1065	8472	7541	5997	4739	3024	2341	925	594	10080	9085	5180	3504	12183	9083	1075	1079	11022	6798	1441.5	862	5465	3928
RP11-202H24	2	122949998	123094818	10473	7090	4207	2683	4019.5	1981	505.5	691	4106	3022	1949	1419	13993	12661	5976	4838	6201	4587	789	475	9323	8059	7580	5084	8027	6515	1786	1760	8576	5331	1667	1039.5	7076	5039
RP11-11G20	2	125735245	125900995	8174	6049	3430	2203	840.5	469	656.5	650.5	4069	3005	1258	1001	4955	4961	6117	4901	8170	6329	908.5	562	6292	5489	NA	NA	13764	10502	2856	2791	7711	5399	775	535	5522	4040
RP11-48K7	2	127088967	127253635	10070	6164	859	1692	3005.5	1650	580	749	3517	2631	1973.5	1391	12341	13267	3946	3598	3193	2534	1265	787	9435	8221	8696	5872	5889	4821	2186	1872	8867	6393	1966.5	1399.5	9174	6550
RP11-314L11	2	127792783	127793275	8879	7331	4145	2927	2672.5	1456	503	684	6488	4915	1480	1147.5	13552	12752	7528	6097	7788	6152	693.5	466.5	12422	11411	13160	9755	17760	17070	9073	9860	10102	7745	1327	1133.5	14259	11347
RP11-207G14	2	129637998	129801004	7870	5376	311	837	1499	768.5	466.5	581.5	3635	2553	1417	882.5	13117	13075	3786	2855	5068	3445	1027.5	619	6662	6026	6947	4648	9727	7549	4242	4320	8593	6227	2110.5	1299.5	4147	3106
RP11-32C20	2	130417767	130583164	17713	14552	3514	2605	7066.5	3245	1279	1637	11182	8283	2838.5	2158	31163	26296	12960	9760	15007	9761	3869.5	2547	14759	13432	19030	12301	28335	24339	16495	13962	6831	4929	5803.5	4092	23433	14939
RP11-510C1	2	131280770	131481664	11190	10005	632	3162	4013	1954.5	1245	1559	8835	7310	2499	1276	26684	25189	9785	7163	9852	7735	2722	1686.5	12626	11856	18390	12333	23505	20701	9709	10289	12278	9805	4365	3019	12688	10293
RP11-209H16	2	131615256	131788214	4635	4015	1422	1185	1667.5	806	507	673.5	2591	1727	996.5	819	8713	7054	2631	2290	2525	1897	480	299.5	6657	5568	5781	3497	3433	3148	1364	1116	NA	NA	842	572.5	5818	3418
RP11-24O13	2	132013565	132189828	7279	5682	1573	2589	1492	819.5	354	377	6091	4751	1644.5	1430.5	6221	6062	6750	5610	10819	7904	1064.5	756.5	11905	10491	7041	4600	12280	9891	4467	4384	8641	6704	NA	NA	8944	6125
RP11-1L22	2	133003416	133183141	16725	12254	3729	2933	NA	NA	199	326	NA	NA	NA	NA	NA	NA	NA	NA	18618	15047	NA	NA	13592	12329	NA	NA	NA	NA	6600	6431	7812	6095	NA	NA	NA	NA
RP11-105K20	2	133630358	133805991	14294	9276	4295	2747	1372.5	724	845	949.5	6713	4464	1899.5	1414.5	10883	10252	9369	7044	10382	7757	1342.5	739	15145	12699	10759	7370	17857	12046	5901	5712	16001	11249	1918.5	1248.5	9709	7204
RP11-250H22	2	133908846	134076626	8879	6596	3103	2279	2146	1106	480	569.5	4682	3196	1295.5	913.5	16726	15791	4498	3600	3796	3004	1002.5	579.5	9910	8626	8371	6373	13274	10781	3986	4491	6503	4352	1142	710.5	9031	6401
RP11-436E24	2	134771578	134954576	23892	13961	675	1792	4351	2204	693	894	9728	7427	2019.5	1298.5	26521	23699	8015	6139	11734	9092	2505	1347	9901	8513	13331	10355	27876	24227	11867	11330	10806	7534	4061	2738	11676	10483
RP11-289K3	2	135749842	135931257	6994	5244	1390	809	3061.5	1551	363	471.5	3356	2869	1594	1055	6763	5505	3654	3435	3363	2499	869.5	596	4081	3625	6403	5499	11529	11594	2260	1964	4323	3066	1771.5	1454.5	9038	6884
RP11-355I13	2	136992818	137204548	8755	5803	8000	5378	2050	1130	805	1032.5	5142	3919	1805.5	1244	13693	11317	6581	5513	5232	4286	948	639	14608	12915	6780	4471	11792	9339	2754	2879	14284	10113	1740	1184.5	6226	4520
RP11-414I8	2	137484246	137656075	1959	1233	4125	3029	2293	1154	338.5	457	1548	1182	643.5	455	4282	3582	1620	1254	NA	NA	755	466	11097	10168	3755	2372	2550	2155	NA	NA	4151	1791	1284.5	736.5	3923	2431
RP11-58C7	2	138186859	138373102	12762	7843	211	640	1974	1016	1052.5	1295	6085	4542	2316.5	1622.5	12506	12225	7291	5976	9540	7272	1024.5	638.5	6682	5928	6299	4290	14213	10094	2919	2810	8366	5456	1850	1194	6682	5344
RP11-12M21	2	139646912	139815008	14942	9945	3762	2367	NA	NA	295.5	363.5	NA	NA	NA	NA	NA	NA	NA	NA	10663	8341	NA	NA	8860	7972	NA	NA	NA	NA	5486	5643	6352	3678	NA	NA	NA	NA
RP11-279M2	2	141506100	141681285	9247	6199	5014	3104	2283	1055	425	531	5404	3467	1232	798	16935	17314	4855	3700	4965	3692	651.5	356.5	9505	8151	10775	8765	20836	15042	8985	8978	10137	6184	1644	979	13125	9763
RP11-215D12	2	142809522	142993636	13351	8437	3019	2009	4049	1986	485	742	6598	4654	1552	986	22772	19806	8031	5876	6441	5174	1804.5	1014	8543	7126	10217	7617	21128	16237	7395	7089	7768	4877	3275	1937	11761	9124
RP11-190J23	2	143616965	143784233	13987	9080	4189	2862	2504	1257	548	765	7375	5456	1712	1175.5	23476	21295	8608	6578	7649	5576	1472	866	10820	9924	12099	9278	22822	16915	8739	9095	9223	6271	3877	2297	9152	7010
RP11-285H23	2	144706248	144897121	13083	8917	4105	2758	1552	830.5	428	596	5049	3597	1606.5	1228	18334	16662	6931	5342	7414	6067	1187.5	688	13211	12001	10532	7340	16461	13714	NA	NA	5978	4706	3161	2044.5	9255	6825
RP11-207O14	2	146708896	146893173	6526	4301	242	591	959	473	476.5	693.5	2883	1983	1159.5	718.5	13003	12073	3775	2770	3504	2282	880	519	6708	5508	6881	4764	9432	7219	3863	3916	8679	5693	1578.5	882	3533	2466
RP11-3P4	2	148045023	148206207	5894	4465	4286	3107	761	424.5	432	449	5652	4161	425	384	8458	9877	3895	3268	2728	2227	591	352.5	10650	9538	5900	5253	10447	7666	854	1047	9064	6926	187	163	3437	2776
RP11-16J22	2	148126866	148305218	6522	4519	4529	3001	2369	1295	113	119	4734	3221	1029	789	18303	19924	4382	3477	3237	2487	1393	756.5	12218	12229	7237	5876	15339	12075	860	962	NA	NA	451	429.5	5335	4095
RP11-329H24	2	150283197	150484052	15131	9805	1709	1358	3909.5	1936	968	1221.5	4757	3228	2035	1467	20678	18909	4927	4245	6344	4881	1096.5	619	4993	4746	14494	11121	12910	9994	4058	3689	4672	3053	2828	1755.5	16755	10997
RP11-62P16	2	150710147	150896829	14384	9188	3306	2192	3154.5	1530.5	1298	1576	8001	6007	2770	2040	15058	15355	7536	6192	9382	7131	1078	636.5	8862	7138	10118	7241	16252	12124	1227	1210	8042	5587	2674	1567.5	10915	8483
RP11-21M18	2	150982329	151157065	5594	3688	5556	3396	875	461	287.5	414.5	2794	1869	829	550	7138	8660	2989	2266	2981	2290	573	328	15665	13204	5124	3609	7371	5932	3320	3332	14960	10470	1000.5	636.5	4118	2999
RP11-311L3	2	151943230	152103806	7278	6624	1564	1201	783	486	631.5	585	6241	5313	962	806	4607	4658	6426	5418	8265	6795	623	470	3104	3088	6520	4758	13030	12134	3413	3487	1546	1021	675.5	731.5	6991	5701
RP11-458J7	2	152545587	152731072	3479	2747	4149	2967	1053	569.5	715	862	1793	1317	1039	755	4176	3738	3037	2498	2055	1744	436	279	9965	9566	2778	2185	4594	4085	600	621	8907	5652	579.5	490.5	2688	2153
RP11-547P13	2	153667431	153868948	3699	2591	3439	2217	4354	2189	775	1065	3357	2333	1252.5	892	13086	11335	3566	2792	3012	2419	1067	632	8162	7640	4828	2993	6671	4961	674	689	6378	4174	NA	NA	5704	3777
RP11-21L17	2	154544456	154698306	5144	2838	2676	1564	987	504	389	524	NA	NA	1302	912.5	7233	7061	1548	1194	NA	NA	841	465.5	7009	5859	4885	3177	NA	NA	903	707	8967	5521	NA	NA	5435	3698
RP11-266L10	2	155644816	155823999	4183	2607	309	1030	782	432.5	161	199	4021	2691	931	717	5043	4877	5467	3995	3198	2347	653.5	399	8427	6378	4797	3123	11786	7658	969	939	8185	5128	670	450	5689	3898
RP11-228F17	2	156527704	156697360	8198	4922	2704	1736	1874.5	930.5	569	809	4835	3389	950	506	14074	13951	4873	3572	4798	3475	1216.5	710.5	7606	6577	6858	4684	12326	8661	2966	2975	7470	4674	2568	1390	7194	5471
RP11-522N18	2	157169525	157367277	6104	4763	738	929	2923	1560.5	669.5	975	3563	2680	1573.5	1050	14893	13958	4772	3541	5775	4613	1349.5	864	6309	5244	8641	5904	10926	9051	4668	5448	7614	5949	1877	1360	5846	4513
RP11-301K6	2	158282039	158461239	8148	6950	2647	2493	894	517.5	685	726	5847	4507	1014.5	824	5199	5015	6018	5121	6774	5615	854.5	583	7579	6975	7841	5866	14335	11789	1643	1826	3666	2338	749	617.5	6867	4879
RP11-552E1	2	159226126	159418260	16043	10193	2071	1434	5044	2442	NA	NA	7598	5411	1797	1239	15691	17788	10837	8984	9765	7548	1539.5	853	3845	3661	12538	9531	19979	16612	4839	4604	4453	2953	3122.5	1954	11426	9939
RP11-23H14	2	160805538	160973554	5713	4014	4433	3193	2267	1225	527	643	3203	2328	1407.5	991.5	11998	11161	4062	3223	3826	2869	831	493	9122	8576	5902	4520	10877	9274	4456	5075	8684	5846	1170	897.5	7283	5693
RP11-440P12	2	161713766	161903935	11824	8122	2690	1756	2122	1117	855	1146.5	6468	4928	2122	1493	20918	15373	6500	5560	7698	6140	1014.5	631.5	8049	7166	9047	6581	15251	12102	2915	2880	8224	5183	2345	1598.5	7897	6359
RP11-576I16	2	162800172	162963832	16519	9528	327	873	2849	1347.5	NA	NA	8139	5965	1143.5	715	16046	19117	8536	6656	9605	7094	1548	827	7241	6201	10447	8374	28889	21108	11888	10838	6783	4469	3559.5	2061	9845	8944
RP11-5J4	2	164202898	164365195	12867	8867	3487	2271	NA	NA	282	394.5	NA	NA	NA	NA	NA	NA	NA	NA	10300	8057	NA	NA	11819	10129	NA	NA	NA	NA	10923	10604	8399	5366	NA	NA	NA	NA
RP11-272E3	2	165355746	165356477	9437	6017	7089	4385	3118.5	1496.5	1071.5	1287	4182	2767	2418	1468.5	9232	8715	7825	5987	6618	4836	1376	763	17123	14013	6859	4421	16712	10936	2222	2081	13293	8622	374.5	226.5	7366	5411
RP11-218M2	2	165804995	165978787	9390	5883	3498	2406	2660.5	1261.5	342	476.5	4609	3065	1669	1136	17333	15177	3863	3124	2697	2269	1028	563	7391	6260	8771	5839	5516	4299	1683	1443	5945	3306	2099	1196	8014	5552
RP11-2I8	2	166627385	166817396	17257	12557	5336	3726	NA	NA	168.5	249	NA	NA	NA	NA	NA	NA	NA	NA	16536	12353	NA	NA	11168	9489	NA	NA	NA	NA	13241	13381	7803	5509	NA	NA	NA	NA
RP11-125M15	2	167563113	167761461	3040	2097	1551	1152	1429.5	691.5	710.5	911	1970	1467	1022	679.5	4549	4696	3591	2722	1948	1371	578	346.5	4765	4268	3783	2346	7313	5144	939	971	NA	NA	790.5	482	4433	3138
RP11-11N16	2	169016867	169207132	18353	12071	2474	1619	NA	NA	111	145	NA	NA	NA	NA	NA	NA	NA	NA	11613	9469	NA	NA	NA	NA	NA	NA	NA	NA	13329	12004	NA	NA	NA	NA	NA	NA
RP11-285F23	2	169324030	169514322	14494	10254	5065	3646	2212	1110	578	759.5	6420	4556	2189	1424.5	20359	17932	NA	NA	7937	6061	1534.5	882	NA	NA	12496	9183	17911	14808	9483	10311	NA	NA	2888	1959	10330	7905
RP11-141H20	2	169906687	170070826	1034	1074	789	631	196.5	125	222	169.5	NA	NA	165.5	170	1136	1233	1174	1070	NA	NA	250	184	2921	2798	NA	NA	2628	2435	NA	NA	2203	1500	132.5	124	NA	NA
RP11-551O2	2	169914098	170054522	4282	3170	3839	2763	1231.5	668	419	545.5	2142	1617	736.5	536	6852	6318	2830	2199	2101	1719	605.5	387	8998	8048	4262	3241	4916	4327	2147	2368	8992	7029	683.5	494.5	3836	3118
RP11-389F18	2	170588380	170807511	2929	2337	1143	1265	493	300	505	560.5	3521	2747	511.5	413	3324	3054	3377	2784	1729	1407	471	317	8814	7640	3271	2541	7357	6128	NA	NA	7235	4616	422	346.5	3545	2480
RP11-244E6	2	171198225	171378402	8482	6736	234	893	2016	1094	432	543	2971	2209	1987.5	1306	7255	6238	5064	4342	7516	5875	723	486	10972	9917	4105	2691	8790	7536	1956	1986	10824	8223	1192	907.5	4840	3628
RP11-176L20	2	172234831	172401519	5747	4778	1601	1111	1144	619.5	355	507.5	3210	2337	1078	754	8803	7946	3344	2712	2983	2508	578	396.5	4541	4020	5281	3891	7328	7178	3610	4232	3591	2526	982	777.5	5337	4195
RP11-343H10	2	173286028	173450202	5187	3829	1173	1392	1291	729	773	915	2868	2210	1151	788	6182	5316	NA	NA	4293	3202	560.5	398	8290	7362	3474	2386	NA	NA	1382	1443	7453	4543	916.5	655	NA	NA
RP11-158L8	2	174112569	174292006	8000	5942	2629	2026	1321.5	721.5	419	571	4201	3197	1285.5	906	11552	10673	4664	3708	4197	3114	867.5	564.5	5141	5131	6258	4617	10261	8602	4481	4992	5844	4382	2027	1401	5904	4542
RP11-483E17	2	175158769	175348654	9542	7509	3871	2898	959	572	491.5	465	6636	5117	820.5	690.5	5273	5291	7071	5792	6553	5319	703.5	497	9425	8798	7919	5622	13607	12150	3670	3905	9723	6660	616	619	7783	6004
RP11-205B19	2	176095721	176262562	14447	9337	183	874	3859	1859	305	418	5965	4493	1780	1174	19307	17129	5112	3855	5377	4028	1508	956	5526	4697	7555	5936	17152	13675	6000	5592	7079	5023	2805.5	1918.5	9012	7291
RP4-745K6	2	176987619	177079111	2436	1839	2277	1395	2678	1319	757	909	1833	1260	1136	797.5	12528	10147	1680	1354	1106	868	764	453.5	4475	4047	NA	NA	3798	3111	NA	NA	6260	3985	NA	NA	3358	2195
RP11-157E8	2	177169341	177322759	7798	4910	2327	1529	3480.5	1779	434.5	535	2999	2235	1484.5	1015.5	9816	9160	3420	2721	NA	NA	1405.5	839.5	2682	2513	7025	4498	6744	5199	1875	1675	3457	2343	3149	2009.5	8648	6551
RP11-250N10	2	178197173	178369549	10731	7917	NA	NA	630	379.5	335	300.5	5836	4244	720	569.5	5281	5263	5841	4968	5511	4497	776.5	504	6075	5354	5947	4682	11575	9680	2778	3116	5688	4324	499	501.5	4132	3174
RP11-65L3	2	179083644	179256464	17981	11573	2032	1990	4473	2222	556	748	7924	5840	1958.5	1302.5	23410	22408	8148	6239	10555	7872	2128	1255	7479	6560	12770	9190	22595	17720	10749	9661	6407	4277	4524.5	3167.5	10787	9178
RP11-535B12	2	180062619	180235223	4236	3641	1045	746	1984.5	1073.5	522.5	577	2658	2181	968.5	723.5	5885	5900	3590	3283	3508	2898	473.5	312.5	3175	3045	4811	3455	4912	4461	1270	1216	2768	2027	951	671	5018	4268
RP11-391P1	2	180439305	180618309	4903	3073	252	737	673.5	354.5	543	586.5	2115	1549	907.5	679.5	3799	4290	3271	2651	3233	2546	684	448.5	7046	5412	2251	1502	6672	4827	1110	1104	5995	3910	815.5	533.5	2376	1584
RP11-67G7	2	182803572	182968344	13348	9070	4108	2542	3663.5	1708	655.5	931	8622	6318	2479	1502	22048	21803	9032	6957	9703	7221	2372	1323.5	7185	6245	12128	9204	18377	15251	9243	8793	7867	4921	3994	2595	12099	10266
RP11-38H6	2	183263206	183429119	8706	5933	2673	1721	2695	1278	465	599	5391	3893	1560	1058.5	12898	12342	5095	4017	4966	3739	1669	945	6106	5429	7428	5506	12562	10326	5357	4587	4778	2849	2371	1784.5	8042	6419
RP11-571N13	2	184446797	184627247	9688	6346	187	592	1381	682	NA	NA	6590	4803	1240.5	850.5	13879	13407	5583	4151	4697	3667	1024.5	616	6385	5097	7861	6497	16808	13397	7370	6991	6804	4435	2333	1394.5	9086	7527
RP11-363K21	2	185257356	185451765	3779	2084	4176	2612	1650	765	729.5	978.5	2211	1568	1063	746	5225	5605	4866	3613	3392	2255	676	371	8584	6975	4556	2904	9830	6338	1268	1284	7246	4193	1190	635	4413	3114
RP11-29E4	2	185913317	186118506	4087	3263	4754	3268	297	186	359	310	NA	NA	356	306	NA	NA	2226	1959	2131	1564	492.5	353	10618	9743	3362	2510	5070	4599	711	763	8925	5945	260.5	217	1915	1336
RP11-400O18	2	186397700	186543611	2828	1566	2280	1491	736.5	319	253.5	334.5	1222	855	831.5	581	5589	5169	1181	931	NA	NA	482	263.5	4620	4181	2848	1661	NA	NA	NA	NA	1748	1148	964.5	531	3842	2386
RP11-372A6	2	187527695	187736547	9198	6721	2121	1561	857	489	432	434	7380	5723	764.5	590	6028	5712	7712	5698	6218	4962	607.5	389	6720	6073	7985	6007	7127	5680	3781	4026	5950	3748	725	575	8276	5984
RP11-123G24	2	188314497	188476428	5299	3768	3558	2340	2524.5	1258	516	683	2665	2159	1114.5	772	8637	7912	3710	2942	3358	2650	753	443.5	8139	7351	5357	3655	5963	4559	NA	NA	8636	5358	1297.5	817	5566	3984
RP11-172N20	2	188973020	189142947	8089	4645	2928	1952	1036.5	529.5	449.5	612.5	3500	2396	999	613.5	10927	11640	4414	3129	4050	2948	862.5	489	7047	6218	6199	4256	10144	7564	4224	4021	5434	3266	391.5	248	3730	3050
RP11-81E19	2	189503141	189643736	9402	5795	3213	1907	1415	680	480	618	6339	4608	1607.5	923.5	12606	13729	5699	4067	6047	4312	1121.5	639	6989	5764	8565	5516	16447	11660	5581	5003	7974	5127	2613.5	1521.5	9057	6950
CTC-444N24	2	189908000	189965350	9001	5845	2701	1780	2825	1368.5	148.5	191.5	6810	4919	1258.5	859	13543	12755	6697	5262	5101	4104	1554	861	NA	NA	7607	6350	15929	12681	7169	6263	6835	4537	3423.5	2094	8919	7241
RP11-455J20	2	190397880	190567387	8415	6310	3080	2115	3589	1792.5	563	760	3584	2766	1554	1085.5	13134	10204	4623	3843	5344	4164	610	387	7688	7045	7588	4967	7040	6092	1528	1466	6286	3862	1119	869	6325	4898
RP11-235L22	2	190532681	190693355	7109	5394	2141	1535	1324	690	816	1062	2912	2509	1435	1034	8344	7045	5191	4376	6065	4774	673	446	5450	5228	4909	3389	8425	7175	1954	1918	4208	2927	1340.5	876	5497	3938
RP11-284E5	2	191279260	191472187	6656	5240	3107	2101	2013	1110	513.5	626	4993	3591	1155	805.5	13954	14401	4296	3601	NA	NA	909.5	547	6743	6328	8015	6554	12978	11260	2863	3220	5146	3662	884	764.5	8556	6575
RP11-59L22	2	193032180	193194005	14990	9463	NA	NA	3226	1435.5	595	818.5	8535	6080	1809	1050	22333	20909	9992	7508	9676	6717	1882	1023.5	6729	5846	11682	8438	22108	15597	11156	10524	7982	4858	4162.5	2406.5	11574	9527
RP11-363G3	2	193887643	194058044	7897	4901	3228	2013	1421.5	663	944	1190	4297	3065	1635	1017.5	10594	9757	5642	4367	5572	4047	863	498	6172	5537	6118	3650	10701	7417	2215	2076	3453	2242	1519	960.5	6045	4133
RP11-1A1	2	195349065	195508147	12420	10324	6063	4713	6028	2702.5	793	1085	8414	6450	2646	1760	22428	20339	10357	7778	8849	7177	2411	1549	17450	17155	15775	11236	23756	20098	3315	3454	11767	9790	3081	2291	17828	14679
RP11-149P12	2	195944173	196111459	10036	6958	2225	1447	1347.5	708	469	650	5907	4174	1664	1127	18468	17434	6765	5311	4551	3685	805	473	6106	4896	10484	8264	19278	15924	7679	8388	5205	3386	2679	1742	12485	9140
RP11-347P5	2	196655594	196870757	13407	9299	NA	NA	3496	1462	561	743	6173	4838	1552	1074	21373	17388	5883	4707	7884	6266	1622	1011	6086	4836	9779	8149	22767	20325	7621	7436	6319	4627	3647	2343.5	9229	7246
RP11-172B9	2	197799192	197967617	7990	6303	3099	2278	1322.5	714	328	410	3726	2864	1313	1009	6091	5778	7879	6231	8917	7205	722.5	471	4888	4482	7668	5336	14539	12603	4528	4837	4230	2640	1012	877.5	8676	6461
RP11-115H23	2	198371121	198555785	10579	6845	859	796	3563	1789	763	1022.5	4823	3635	1717.5	1186.5	15830	15465	4675	3957	4951	3907	1151.5	681	3404	3216	10550	7919	10433	8132	3673	3369	NA	NA	2745	1761	8975	7127
RP11-41A3	2	198477555	198643281	9002	5935	2159	1381	4225	2142.5	768.5	1023	2620	2059	1699	1279	13173	12949	5165	4284	4665	3575	804	494	8940	8158	7776	5201	7253	5526	1968	1914	7618	5154	1841	1184.5	6353	4739
RP11-439M9	2	198933383	199131253	15093	9558	4348	3020	4941.5	2431.5	708	911	4852	3622	1866	1242.5	22978	19612	5388	4460	6904	5663	1466.5	838	9529	8526	11661	8115	12590	9681	5119	4700	8378	5396	3161.5	1943.5	10162	7418
RP11-530J6	2	200056782	200239075	9447	6506	3852	2419	4090	1962.5	524	681	5704	4203	1414	829.5	18204	15583	7441	5367	7097	5058	1506	922	8541	7171	9639	6743	18411	13935	7209	6873	9105	5926	274	206	11100	8382
RP11-23F11	2	200129341	200326333	5233	3538	7841	5196	807.5	432.5	607.5	659	3105	2312	1185.5	753	5688	4947	4245	3153	6652	4727	714.5	488	13939	11764	3916	2632	8057	5931	1253	1221	16992	10168	659	509	4609	3180
RP11-34K3	2	200825715	200826129	18779	12631	235	819	4971	2520.5	745	964	8621	6841	2580	1660	23274	22400	16967	13803	15710	12434	2062.5	1195	5356	4860	18732	14906	48898	40190	17682	18189	5747	4873	4371	3108.5	16691	14566
RP11-13J8	2	201673294	201846515	6472	6000	2911	2146	966	542	395.5	539.5	3985	3115	1569	1036.5	10737	8506	5596	4392	5051	4069	701.5	467.5	9009	8252	8413	6106	13267	12766	6627	7653	7665	5188	1385	1248	6576	5794
RP11-309N8	2	202535825	202536461	10878	8110	2805	1936	1232.5	718.5	855	911	4938	3703	1903	1434	7286	7325	7806	6640	9162	7203	1102	749	10599	9920	6986	4742	15468	14035	4782	4862	9298	6552	1276	1155.5	7196	5297
RP11-329O10	2	203434632	203435402	4592	3740	1955	1395	2329.5	1159	510	627	1968	1449	1103	782	6687	5835	3785	2874	3418	2694	440.5	315	5736	5259	5826	3648	NA	NA	1187	1122	5255	3256	885	783	NA	NA
RP11-507C18	2	204832505	205032440	6837	4292	2915	2080	2843.5	1499.5	245	303	2070	1660	1154.5	820.5	4595	4772	2962	2242	2396	1843	866	542	12603	11441	5039	4234	7972	6823	1223	1167	10112	6357	1449	962.5	3974	3219
RP11-15J24	2	205292152	205464525	14856	10882	5402	3440	1866	953	732	973.5	7302	5771	2812	2019	25863	27515	11054	8469	8545	6979	1551	871	9501	8907	14553	12398	23903	20425	12727	14168	691	114	4159.5	2658.5	12952	10199
RP11-325M10	2	206171655	206359675	9756	6652	3227	2240	3797	1887	461.5	637.5	6458	4780	1537.5	939.5	19376	16498	5611	4292	6424	5016	1897	1123	8891	7939	10002	7166	16063	13608	6969	6900	7032	5176	3275.5	1953	11155	9407
RP11-470J24	2	206942051	207140551	10656	8648	1933	1713	930.5	536	485.5	466.5	7385	5632	1033	771	5693	5494	7458	6432	11294	8983	820	551.5	6546	5862	8603	6355	19155	16903	4488	4357	3205	2278	793	733.5	8852	6183
RP11-309L6	2	207804591	207978606	11861	8038	2605	1797	1294.5	756	831	936	4733	3597	1748	1342	8148	8602	7091	6298	9144	7594	1346	847	6042	6008	7673	5225	NA	NA	2713	2952	3175	2003	1355	960	6087	4691
RP11-140C4	2	208832297	208993786	5413	4775	540	1362	3598.5	1970	835	990	3735	3000	1989.5	1380	16464	14944	4568	3667	5926	4714	1245	867	10470	9425	9514	6803	7707	6579	2379	2361	10238	7684	2192	1590.5	8905	6564
RP11-479L11	2	210068962	210267450	7363	5039	3540	2247	1546	766	363.5	484	4963	3155	860	610.5	10886	13354	3457	2512	2887	2123	734	403	7512	6693	6915	5046	13238	9830	2721	2864	7493	5056	579.5	396.5	6809	4932
RP11-92L12	2	210284909	210448993	7909	5464	6141	4234	817	460.5	697	624.5	6677	4831	953.5	722	5742	5826	6121	5023	5764	4453	665	441	12105	10849	7248	5106	16154	12082	2331	2343	1394	852	761	625.5	7287	4853
RP11-396J8	2	210745374	210937234	3521	2655	1440	953	1145.5	584.5	326.5	422	3157	2219	1249.5	826.5	9926	8935	4083	2946	3551	2692	515	296	3825	3680	6369	4276	10338	7976	2343	2474	NA	NA	1329	947	6888	4605
RP11-300D24	2	211988771	212156835	11661	7382	2967	2503	1010.5	530.5	552	608	4785	3245	1271	973.5	5309	5550	7201	5763	10962	8247	782.5	460	11104	9347	6649	5030	16796	11574	1670	1632	9751	6230	1034	656	6413	4696
RP11-560C24	2	213278234	213464438	9672	6810	1533	1163	3209	1616.5	NA	NA	4469	3553	1434	992	10749	10697	5774	4981	6573	5391	857	505.5	4487	4045	7440	5814	10336	8288	2598	2632	4212	2874	1903	1322.5	6373	5013
RP11-105N14	2	213830422	213991428	10918	6864	2814	1876	977	544	610	675	5134	3937	1500	1197	6336	7128	7395	6062	8327	6418	1059.5	604.5	6705	6186	6892	4683	14068	10308	3737	3847	7720	5224	1247	903.5	5966	4688
RP11-427F22	2	214823539	215024677	8068	5668	3672	2231	1296	674	308	384	5199	3621	624	470.5	13533	13313	5151	3851	3323	2355	675.5	392	4947	4352	7395	6135	14312	11257	2489	2859	9603	5802	420	297.5	7121	5115
RP11-489P15	2	216386066	216519786	5786	4230	2781	2039	4160	2207	370.5	546	3844	2956	1665.5	1131	9166	7733	1829	1893	2165	1673	1210	735.5	5820	5380	7544	5453	9424	8577	1474	1337	5158	3602	2364	1878	6591	5214
RP11-307A11	2	217179318	217343755	2055	1386	4609	3840	4643	3081	213	234.5	959	842	1201	867.5	4705	4670	2900	2256	1226	1066	1146	840	12114	11628	5876	4921	6240	6180	NA	NA	11631	8309	1786	1732	3570	3008
RP11-506C8	2	217341294	217342077	2758	2442	NA	NA	1110	586	260	286	2322	2051	603.5	395.5	5180	4489	3128	2542	3060	2228	537	365	869	814	3366	2704	6315	5871	1073	1050	2255	1755	1056	543.5	3525	3489
RP11-423F9	2	217914887	218127236	1843	1235	5446	3593	570	305	347.5	469	889	732	587	364.5	2023	784	1178	967	NA	NA	527.5	331.5	9644	9207	1958	1385	2453	2294	1020	1097	8547	5451	572	392	NA	NA
RP11-378A13	2	219135573	219136043	2772	2506	NA	NA	709	448	370.5	420.5	1448	1189	799	539	3574	3568	2761	2228	2458	2023	453	360.5	1195	1206	4145	2868	4303	5091	1746	1815	2364	2123	619.5	646.5	2786	2380
RP11-512O7	2	220354396	220548915	16490	12439	5782	3856	6462	3542.5	1033	1204.5	7809	6192	2612	1871.5	21691	19776	10403	9308	11768	9623	1421	952	10673	9569	14584	10283	16466	15396	3738	3681	11780	8079	2582.5	2002	12691	9728
RP11-444B5	2	221452496	221629284	10330	6787	4472	2640	2377	1052	409	516	4268	2835	1689	1178.5	15463	13994	3513	2845	2792	2223	762	441	11627	9887	7873	4842	6767	5226	1476	1287	11827	7705	1453	1007	8697	5691
RP11-71J24	2	222610617	222791481	18040	12980	350	1428	2408	1232	1171	1301.5	7392	5350	2939	2210	16007	16160	11426	9472	15187	12689	2184.5	1368	NA	NA	12131	8191	20234	16758	7925	8362	11652	8308	NA	NA	9346	8409
RP11-397D2	2	222972564	223129900	10111	6649	3347	2297	4938.5	2470	301	380	2587	2139	1982.5	1246	7624	7120	4982	3571	5151	3983	1380	873	10589	9654	9711	7162	13197	10964	3169	2717	9214	6016	3202.5	2349	5882	4565
RP11-3I22	2	223297497	223466803	10557	8346	1779	2204	NA	NA	258	350	NA	NA	NA	NA	NA	NA	NA	NA	9007	8039	NA	NA	9494	8599	NA	NA	NA	NA	2683	2728	9458	6852	NA	NA	NA	NA
RP11-551D18	2	224135335	224136063	10319	7087	2969	2100	3545	1751	NA	NA	3099	2436	1363.5	1120	18475	15186	4803	4380	5306	4323	810	506.5	8663	7696	8783	6259	9362	8240	2991	2849	7732	5716	1948.5	1204	7353	5818
RP11-516C4	2	225673424	225857052	6199	5184	130	380	2796	1458	401	464.5	3017	3161	1407	926.5	7139	6289	2758	2975	4008	3074	910.5	593	1399	1334	7421	5854	11197	10007	3029	2800	3281	2361	2009.5	1409	6500	5764
RP11-211K17	2	227157066	227322490	7732	5350	1782	2131	1141.5	620	714.5	915.5	3361	2465	1338.5	943	6995	6069	3948	3476	4359	3558	467.5	295.5	11786	10257	3740	2829	NA	NA	883	905	10539	6690	973	683	3601	2436
RP11-149O3	2	228483961	228659297	6214	5127	3187	2360	1094	593	NA	NA	3416	2707	1346	907	10916	10963	5631	4468	3010	2533	745	450	10799	9625	7563	6011	10424	9940	4620	5294	9754	7113	1458.5	1212	7229	5793
RP11-70L16	2	229433907	229593016	15617	10066	3349	2054	3938.5	1870.5	1308	1610	9899	7151	3035.5	2061.5	21957	20385	9963	8374	10505	7812	1834	1010.5	8166	6798	14247	10515	18200	14184	4000	3769	8331	5874	3696	2213	11663	9701
RP11-457P23	2	230504232	230505032	4414	3784	2180	1613	NA	NA	456	601.5	1890	1467	1028	718	3709	3074	4058	3203	2880	2517	NA	NA	5125	4813	2245	1662	5735	5594	981	956	4994	3303	522	480	3414	2565
RP11-419H23	2	231905223	231905890	10008	8325	4287	3186	2555	1466	468.5	553	6537	5756	1670	1071.5	10870	10139	7986	6783	6174	5056	1418.5	1002	5676	5683	9316	8056	18206	18871	9166	8770	8928	6499	1555	1640.5	10277	9751
RP11-52C8	2	232485851	232659089	4483	4313	3788	2918	654	399	362	389.5	NA	NA	823.5	608	2376	2235	3013	2588	5936	4820	630	469	7475	7060	3564	2632	5466	6056	1620	1658	8443	6406	89	92	3129	2428
RP11-91N19	2	233104539	233261148	3942	2930	1099	926	337	225	275	197	2516	2087	428	347.5	1996	2385	2980	2489	3411	2451	402.5	305	2935	2726	3536	2639	4011	3783	1003	1037	2893	2359	388.5	429	1593	1273
RP11-534J17	2	234054852	234218385	13084	8729	411	1182	2899.5	1563.5	555	688.5	5694	4805	2254	1384	13413	15101	8574	6953	10661	7654	1313	900	13093	11760	11127	8591	15351	14684	11823	11918	12769	8808	3436	2392.5	9087	7682
RP11-263G22	2	234669946	234818976	8477	6197	6812	5209	2044	1093	440	491	5332	4037	1833	1215	9512	12194	7363	6013	6460	5165	593.5	372	17414	15272	10052	8247	15220	13988	9595	10773	15711	10935	NA	NA	10394	9101
RP11-140H23	2	235602358	235602788	1425	1169	2076	1543	303.5	192	266.5	207	NA	NA	237	218	1606	1753	1826	1759	NA	NA	357	277.5	4675	4315	2487	1189	4146	4062	NA	NA	4201	2888	164	163.5	1169	911
RP11-84G18	2	236104441	236294745	10952	7372	2679	1967	2347.5	1252	825	937.5	5234	4550	2362	1384.5	14061	15263	8391	5838	8952	5986	1894	1193	6206	5704	11736	8004	16015	14963	10032	9947	4517	2931	2326.5	1701	7679	5863
RP11-260J21	2	237157394	237338064	7738	6799	2826	2230	1110	652	618.5	664	3954	3037	1452	1264	6242	5862	5654	4923	5521	4783	1042	810.5	9534	9206	5768	4348	9608	9107	3481	4061	6847	5859	992	884.5	4850	3951
RP11-497D24	2	238368982	238369380	6318	4163	5006	3466	1305	744	478.5	556	4426	3520	1622	1011.5	10250	11266	5010	3992	3840	2971	906	595	11043	10155	8378	6037	9093	8705	5913	6277	10563	7673	2195.5	1617.5	6797	5417
RP11-15L18	2	239039974	239208490	4042	2547	3972	2892	2251	1231	299.5	344	2500	1809	1997.5	1369.5	9514	11474	4103	3474	3636	2397	781	499.5	7582	7409	5375	3829	5771	5283	3246	3235	8785	5849	1363.5	1092.5	6165	4719
RP11-546M8	2	240052531	240213754	4666	4046	2684	1713	2463	1154	540	719	3985	2687	1165.5	826	11379	9902	3803	3069	2469	1985	946	528	5725	5211	7482	5122	4864	3830	1680	1430	4081	2547	1653.5	1000	6520	4877
RP11-463B12	2	240631310	240802683	5240	2980	146	434	1657.5	899	457.5	439.5	3210	2357	1121	754.5	7998	10387	4006	3105	4991	3574	469	309	3192	2611	6505	4693	8938	7625	3853	4059	6409	4796	1127	807.5	7882	5887
RP11-556H17	2	241691479	241867426	5047	3123	1203	957	225	124.5	NA	NA	2864	2656	660.5	409	4622	5940	4070	3304	5564	3704	NA	NA	2310	2318	5438	3976	7203	6698	5957	5385	2237	1630	1200	1144	4524	4447
GS1-172I13	2	242518229	242618229	2083	1526	3090	2190	1403	763	1075	1102	2583	2137	1805	1165	5931	7316	4492	3300	3287	2127	1010	727	10571	9113	NA	NA	4519	3928	NA	NA	9225	6506	1175	869.5	3665	2554
PAC1186B18	3	186817	299430	7848	6634	3416	2300	1936.5	1016	361	439	1858	1966	1333.5	837.5	14591	10728	2599	2024	NA	NA	825	461.5	9477	7933	5804	4270	3834	3082	1790	1815	10695	6592	1392	815	6640	4414
RP11-86C13	3	768376	958261	11422	9646	2179	1480	2662.5	1364	1028	1346	5955	5904	2591	1730	22481	22175	9214	7014	8755	6667	1724	1008.5	5956	5500	12020	9750	10083	9382	10475	11115	2590	1513	4547	2719	9750	7417
RP11-97C16	3	1347065	1517440	11395	9147	3564	2098	1352	698.5	802	947.5	4822	4156	2247	1539.5	10612	10422	7811	6057	10919	7527	1503.5	811.5	10517	8588	7094	4531	16054	11964	5155	4861	12711	7621	1979	1201.5	6992	5045
RP11-299N3	3	2181314	2367266	8209	6836	5150	2959	1516.5	749	718	767.5	4777	4061	2289	1476	9941	9797	9983	7159	10194	7230	1300	730	7489	6075	9021	5910	20089	14516	6224	5944	11133	6837	1886	1120	9166	6238
RP11-95E11	3	3134172	3304965	6909	5880	3778	2468	3339.5	1901.5	373	471	2780	3461	1637	1046	7939	6844	3779	3783	2999	2233	976.5	611	5192	4678	9118	7196	13788	12187	1114	1027	6658	4498	2092	1445	7693	5852
RP11-10H6	3	3156042	3326580	12839	10984	2957	1898	NA	NA	161	221.5	NA	NA	NA	NA	NA	NA	NA	NA	4275	3681	NA	NA	13187	11045	NA	NA	NA	NA	1723	1619	11719	7889	NA	NA	NA	NA
RP11-238A9	3	4490514	4652956	8096	8004	3859	2878	2191	1247.5	804.5	1013.5	2624	3027	1868.5	1322.5	7925	7333	6201	5263	6841	6154	782	540.5	8130	7970	4966	3474	11111	10227	2180	2328	3812	2719	1261.5	997	6262	4793
RP11-183N22	3	4492889	4493650	6373	6124	288	758	3149.5	1691	515	660.5	2766	3202	962.5	702	10913	8699	3456	3129	3820	3161	914	581	9869	8526	7288	5336	4954	4836	2897	2594	8277	5816	1553	1175	6280	5412
RP11-129J10	3	5027953	5180913	4401	5320	2430	1882	2090	1164	569.5	696	3037	3393	995	692.5	10555	8005	4464	3713	3810	3106	1110	787	7011	6734	6052	4686	8817	10028	3638	4224	7662	5419	1547.5	1442.5	6991	5802
RP11-33E18	3	5501957	5696842	3640	3088	2481	1493	3144.5	1663.5	854.5	1077.5	3005	3230	1348.5	921	17557	14997	4540	3666	3093	2485	2140	1263	4846	4596	6087	4385	8454	7035	1614	1744	5783	3915	3469.5	2102.5	6936	5466
RP11-277D17	3	6475280	6636703	7026	6256	344	1148	1405	720	644.5	763	4134	3963	1782	1353	9963	9106	8935	7440	9238	6741	1116.5	648	11495	9799	9304	6304	8934	7043	6799	6610	10133	6906	1711	1166.5	9221	5955
RP11-167K17	3	6749027	6942291	4796	3916	2764	1901	3447	1643	437	578.5	1639	1708	1418.5	945	8959	7776	2905	2087	3657	2692	1347	763	4044	3321	6118	4144	4600	3630	1277	974	5491	3575	2646	1594.5	6722	4537
CTB-1114A6	3	7498176	7537606	8402	7116	3667	2665	3392	1745	715.5	872.5	4000	3024	1269.5	889	22896	21719	7055	5452	7598	5758	1544.5	925	8043	7386	9293	6699	13078	9823	8151	8603	5666	3531	4877	2729	6836	5551
RP11-329A2	3	7560443	7760313	9418	7807	2495	2018	3840	1950.5	474	592	2633	2755	1620.5	1111	19816	18167	4518	3604	3702	2802	997	592	8873	7980	9127	6194	8689	6105	3180	2834	145	43	2426	1470	7476	5066
RP11-105K13	3	8869825	9037105	3760	3583	3585	2450	1011.5	561.5	500	585	1734	2072	1245	886.5	6302	6377	3854	3297	3612	2806	945	607.5	10559	9252	4714	3121	6492	5140	1351	1450	7506	5468	1002	706	3317	2692
RP11-334L22	3	9054010	9236123	12440	9424	NA	NA	3466	1857	547	677	4550	4269	1673	1153	16634	17739	5732	4698	8890	6730	1631	1088	3577	3256	8448	6981	19110	15860	7955	7553	4724	3807	697	469.5	8499	6769
RP11-439F4	3	9803852	9993473	4515	4547	1669	1319	3175	1940	471	508	2354	2847	1145	815.5	8206	7375	3490	2817	NA	NA	923	699	3916	4035	8018	5843	5498	5234	3600	3233	3266	2350	1292	1395	5864	4924
RP11-382A21	3	10066548	10067175	3336	3608	1596	1246	1764	1036.5	251.5	287	1397	1756	640.5	447	6576	5458	2586	2214	4299	3430	693	544	3931	4014	3990	3049	5706	7241	2505	2484	4433	3146	959.5	1136	3629	3125
RP11-438J1	3	10137523	10347462	1259	1374	3818	3175	1210	755	474	533	839	1121	695	523.5	3274	2948	1276	1183	844	764	290	213.5	10675	10520	NA	NA	NA	NA	NA	NA	8020	6756	361	402.5	1817	1343
RP11-94A14	3	10613350	10788431	6603	5735	2123	2521	2767.5	1634.5	493.5	516	2760	3004	1439	1071.5	11765	15212	5834	5099	7390	6285	817	571	10635	10377	9265	7413	13086	11435	6617	7786	8527	6264	1680.5	1311.5	9643	8018
RP11-25C10	3	12420266	12590814	2023	2254	281	800	NA	NA	349	293	NA	NA	428	379	2384	2445	NA	NA	1825	1549	510	381	7588	6966	2946	2182	4606	4762	NA	NA	6851	5390	NA	NA	1448	1253
RP11-163D23	3	12590855	12735917	2370	2736	3915	2969	1421.5	789.5	446	559	1085	1250	545.5	368	5548	4342	1849	1558	2015	1732	550	407.5	8461	7869	3621	2549	2459	2541	728	688	7597	5507	NA	NA	4609	3222
RP11-488M6	3	13474877	13656208	3528	2824	2381	1840	1407	892.5	320.5	251	2540	2912	594.5	452.5	4843	7155	3493	3199	3740	2805	559	443.5	5858	5585	6350	5230	7718	7150	2558	2944	4811	4099	297	348	5532	4705
RP11-165B2	3	13797747	13964637	4374	3858	2441	1817	720.5	451.5	584	579	2010	1957	938.5	717	3755	4007	3801	3301	4744	3754	646.5	506	3323	3357	3641	2448	7066	5757	2010	2164	5139	3812	723.5	577.5	2955	2240
RP11-316A10	3	14886339	14886921	8330	9044	NA	NA	1350	795	431	420	5333	5138	643	506	13439	13861	5284	4184	8419	6435	1015	655.5	8489	7687	9899	8847	17206	17594	2253	2899	8453	6489	255	270	6693	5930
RP11-140G18	3	15142423	15142898	12958	12700	5712	4618	3041.5	1649	1781	2265	10965	9547	3439	2647.5	19756	17705	10547	9319	11419	10353	1238.5	944	14158	14342	11662	8611	19860	18357	2911	3016	11253	7029	2719	1931.5	14112	11128
RP11-305L22	3	15628045	15764879	4959	5484	133	361	1586.5	905.5	379	439	3585	3686	893	706	11710	11668	4117	3457	3199	2408	749.5	484	5562	5096	8163	7074	12040	11802	3642	4356	5362	3818	588	469.5	7503	6065
RP11-255O19	3	15780432	15940568	4727	4891	NA	NA	1855.5	1015	454	534.5	2831	2924	1010.5	796	13868	12707	3839	3148	3902	3201	824	509	9301	8469	7152	5317	11150	10344	3856	4225	8992	6042	854	696	7920	5832
RP11-80D24	3	17181366	17345270	11807	10637	373	990	370	174	1184	1518	4852	5322	3608.5	2352.5	17814	16825	13829	11799	10896	8865	NA	NA	11470	10191	11194	7870	25704	21409	5306	5178	11279	7865	NA	NA	11239	8925
RP11-8D23	3	17809328	17960713	9947	9359	3848	3077	NA	NA	436	561.5	NA	NA	NA	NA	NA	NA	NA	NA	16449	13633	NA	NA	13009	12335	NA	NA	NA	NA	3500	3581	11496	8591	NA	NA	NA	NA
RP11-44M22	3	19336535	19494336	6260	4894	NA	NA	2710	1315.5	628	818.5	NA	NA	1359	960.5	13413	13653	2829	2351	NA	NA	993.5	539	6228	5246	7228	4742	6023	4350	2139	1796	4717	3196	2071	1114	5177	4100
RP6-22D12	3	19953225	19953971	908	1361	1042	602	117.5	296	337	211	877	1653	99	300	NA	NA	783	1254	NA	NA	70	202	3185	2953	1072	1542	1541	3690	680	1466	2395	1657	109.5	234	1189	2086
RP11-27J5	3	20636022	20828571	7721	5866	3919	2567	3286	1517.5	486.5	667	3283	3695	1644.5	1100.5	12651	12475	6213	4377	4803	3467	1417.5	748.5	10067	9076	7608	5838	10293	7873	1919	1644	8332	4979	3324.5	1921.5	7983	6521
RP11-180N14	3	21314408	21484028	7539	6206	2089	1229	3291	1542	482.5	654	4570	4305	1723	1101.5	13714	12844	6528	4597	6432	4462	1523	914	4332	3561	8415	6414	12486	9912	3271	2840	5043	3131	3015.5	1837.5	9669	7522
RP11-16E8	3	21574294	21742228	10758	9307	5358	3531	3690	1806	718	999	4711	4560	2244	1532.5	23905	19615	10155	8235	10995	8539	1856	1060	11562	9289	12693	9665	21335	17343	13090	12787	10061	7285	3641	2229.5	10752	8899
RP11-208G16	3	22372670	22514731	6245	5403	240	816	1663	789	506.5	678	2959	3026	1260	811	11362	11222	6332	4456	4630	3406	998	555	8647	6982	7893	5861	13360	9349	5261	5455	9209	6398	1579.5	1058.5	6882	5501
RP11-89F18	3	23574974	23575716	7801	7120	1767	1746	2680	1472.5	459.5	612	3815	3762	1920	1389.5	19709	20428	7311	5689	8036	6090	831	490	9669	8572	10264	8041	17933	14855	10539	11568	8700	5195	2438	1616	14128	10633
RP11-18L17	3	24167259	24311442	2672	2185	2315	1513	2856.5	1527.5	573.5	737.5	923	1070	1492	1045	9678	8044	2096	1604	NA	NA	1692.5	988	9807	8972	5700	4528	4128	3560	NA	NA	9380	6386	2624.5	1790	5955	4580
RP11-421F9	3	25551992	25552787	9761	8804	4399	2780	3034	1558.5	1066	1317	4045	4375	2255.5	1437.5	16757	14433	8364	6445	8929	6869	1226	746	6289	5834	8913	5850	16176	13211	4837	4926	9168	6171	2358	1692	6854	5272
RP11-226E22	3	26718031	26882772	4901	4367	2500	1755	1513.5	783.5	643.5	848	2144	2076	1280.5	929	5714	5504	5003	3869	4663	3555	576.5	353.5	5421	5078	3776	2428	8696	6408	1166	1272	2571	1601	934.5	623	4588	3482
RP11-2G22	3	27349643	27531253	10161	9960	5184	3576	NA	NA	NA	NA	NA	NA	NA	NA	NA	NA	NA	NA	9510	6935	NA	NA	11587	9819	NA	NA	NA	NA	8313	8523	10277	6757	NA	NA	NA	NA
RP11-11L6	3	28645912	28824317	12313	10226	2659	1684	NA	NA	1208.5	1381	NA	NA	NA	NA	NA	NA	NA	NA	16907	13451	NA	NA	9525	8428	NA	NA	NA	NA	3884	3886	6881	4728	NA	NA	NA	NA
RP11-30G4	3	28813297	28966841	6433	5149	5794	4863	2943	1433	NA	NA	4375	4935	2069	1309	14932	15407	7047	5220	4135	2828	1471	810	14300	11993	8894	7106	18438	13880	3165	2925	15267	9333	2886	1776	10690	7962
RP11-103N21	3	29867269	30018470	3294	3118	2002	1358	845.5	499	329	336.5	2871	2587	455.5	346	10146	12037	2762	2175	2018	1522	598	330	3365	2910	5648	4414	9341	7726	761	858	902	660	235	211	4174	3071
RP11-69K20	3	30275518	30447552	9732	8353	3165	2072	3461.5	1614.5	611.5	839	3543	3649	2124.5	1277	22593	20111	9065	6583	8758	6524	1560.5	832	9448	7967	10597	7298	18982	13572	11338	10945	6296	4126	3763	2261	8509	6495
RP11-7I16	3	30704315	30705070	1600	1419	1940	1348	4454	1769	311	398	NA	NA	1546	1082.5	6445	6567	1256	971	NA	NA	1420.5	784	8895	8592	2118	1806	3065	2805	NA	NA	8148	5364	2221	1565.5	2085	1494
RP11-48E16	3	31634839	31812066	10237	9922	891	2117	3262	1867.5	1157.5	1326	3183	3701	NA	NA	13456	11564	7971	7082	7735	6303	1219.5	828	11489	10301	8254	5845	14674	13067	5077	5165	9230	6978	NA	NA	7302	6510
RP11-524O15	3	32650193	32650799	4987	4925	2056	1633	3362.5	1631.5	697	840.5	2837	2450	1666	1200.5	14345	12428	2407	1834	2286	1920	956.5	621.5	8045	7163	5653	3791	4537	4164	1035	947	7256	5001	1268.5	887	8317	5463
RP11-35C18	3	34495510	34655794	6679	6140	4352	3064	1813	924	512	621.5	4558	4430	1456.5	1004	18466	18031	7372	5653	4271	3357	645	373	14272	12550	10581	8391	19064	15612	8900	9556	13535	8708	2012	1326.5	12607	9585
RP11-56P22	3	34981231	35131137	8031	6600	3159	1940	2348.5	1148	908.5	1149	4143	4126	2093	1513	13364	13475	5304	4444	6811	5360	885	508	8699	7241	7719	5510	12070	8465	1188	1203	7703	5195	2211.5	1359.5	7661	5632
RP11-380G10	3	35590216	35766097	6036	4763	4509	2617	577	314	305.5	314	NA	NA	708	569	4464	5048	4728	3614	4516	3274	548	342	11762	9466	5840	3680	11622	7533	1672	1680	8367	5590	661	427	5546	3309
RP11-134C18	3	36562383	36744610	7185	6300	2374	1654	1757.5	973.5	615.5	783	5304	5904	1307	851	16343	15216	7421	6051	6029	4812	1335	861.5	5687	5621	10571	7763	18659	16307	3762	3803	6015	3916	2781	1753.5	11568	9095
RP11-129K12	3	36866879	37036085	2179	2457	3161	2332	2404	1357	208	275	1722	1983	1359	988	9518	7610	2513	2130	2944	2255	638	433.5	10251	9231	3739	2506	4216	3933	NA	NA	9244	6787	1001	883.5	3065	2265
RP11-491D6	3	36961776	36962513	6548	7494	2598	1870	1288.5	743	647	771	2939	3529	1775.5	1307	9695	7835	7132	6163	10142	7922	1292.5	851.5	6772	6266	7382	5142	12390	11446	4959	5148	5714	3870	1427	1139	6055	4842
RP13-861G15	3	38537241	38669239	5347	4684	1543	1298	2338	1352.5	NA	NA	2579	3200	961	672	9144	10162	4883	4183	5004	4003	863.5	576	4235	4021	6742	5327	10495	9227	4992	5863	3887	2939	1456.5	1159.5	5900	5488
RP11-331G2	3	39135103	39311642	6613	6945	3382	2691	1813	1137	702	784	3469	4291	1754.5	1217	8873	8887	5500	4915	6526	5370	643	499	6284	6555	6918	4602	11228	10137	1392	1462	8125	5987	1360	1198.5	6777	5490
RP11-66G8	3	39667080	39836464	11405	10564	2815	1831	4960	2661	708	950.5	5174	6115	2171	1375.5	24260	19846	9575	7416	8061	5937	2382	1482.5	7155	6281	12527	9342	20898	18303	11851	11171	8032	5282	4021	2843.5	12794	10914
RP11-424L2	3	40986783	41155586	2072	1915	NA	NA	504	304	196.5	208	NA	NA	315	251	3454	3256	NA	NA	1651	1297	422	241.5	1866	3283	1659	1227	4052	3981	1270	1286	1705	1426	540	431.5	NA	NA
RP11-527M19	3	41172087	41354700	6372	5659	269	865	3378	1771.5	255.5	349	4353	5008	1473.5	992.5	12491	11817	5921	4385	5417	4116	1700.5	992	8376	7652	8276	6300	12597	10820	4773	4238	6066	4329	3040	1917	9841	8214
RP11-437N10	3	42498401	42701050	11052	10528	2756	1873	2523	1353	1020	1278.5	6486	6289	2355.5	1551.5	19965	19298	10126	7779	8047	6158	2261	1393	6053	5916	14655	11450	17969	17403	10074	10823	6590	4698	3056	2162.5	10649	8656
RP4-613B23	3	42599838	42784967	861	746	4778	3724	171.5	110.5	71	94.5	NA	NA	429	330.5	3082	3156	NA	NA	NA	NA	286	186	14140	13197	2185	1789	2616	2684	1031	1160	12079	9306	396	327.5	1724	1391
RP11-189H19	3	44567485	44737886	5116	5059	3304	2403	1417	802	524.5	621	2454	2825	1451.5	998	4526	4743	5611	4533	6624	4786	586	409.5	8703	8093	5165	3055	7967	7106	1895	1765	6877	4815	NA	NA	4590	3530
RP11-91E8	3	45989826	46150224	6391	6378	NA	NA	1168	711.5	802	799	3421	3419	1318	1105	5076	5358	5837	5084	8669	7386	862	609	8460	8094	6858	6046	10681	9841	1762	1869	8882	6709	896	753	6523	5034
RP4-544D10	3	47384084	47384683	3950	4539	2969	2482	641	425.5	56	66	1683	1995	977	746	3919	3751	3701	3055	4626	3798	516	454.5	9423	9403	4875	3104	5875	6418	3189	3533	8284	6258	460.5	488.5	2924	2295
RP11-88B8	3	47858146	48047371	4172	4863	2499	1902	741	506	539.5	539	2154	2643	1087.5	818	5016	4417	4815	4073	7047	5684	582	481	5738	5609	4603	3210	6687	7356	2657	2907	5458	3746	690.5	695.5	4136	3497
RP1-289H18	3	48080483	48208886	1627	2163	1001	1597	1848	1114	427.5	472	NA	NA	802	543	6154	4294	2295	2100	2129	1730	411	324.5	5090	4761	3699	2582	1836	2105	752	752	3759	2923	NA	NA	3426	2377
RP11-24C3	3	48357048	48512499	3378	3468	1734	1372	1120.5	679	256.5	231	2016	2276	441	342	5011	5374	2560	2181	NA	NA	630.5	460.5	4191	4138	3801	3115	6452	6977	1289	1533	2587	1934	173.5	233	3320	2708
RP11-3B7	3	49222599	49393280	6466	6644	1936	1524	NA	NA	427	585	NA	NA	NA	NA	NA	NA	NA	NA	5059	4529	NA	NA	7519	7082	NA	NA	NA	NA	2653	2461	4253	3447	NA	NA	NA	NA
RP11-78O10	3	49843918	50006856	3768	4276	1281	1018	2051	1222	551	591.5	2093	2856	1445	956.5	6402	6003	3937	3493	5628	4342	635	509	3817	3695	6488	4969	4582	5563	1876	1905	3425	2709	957	1126	4806	3963
RP11-89F17	3	51558739	51559061	4895	4959	478	646	1888.5	1065	524	650	3699	3315	1528	1131.5	12109	11742	4801	3978	5935	4662	714.5	466	5653	5640	8690	6687	9686	9134	4497	5256	3861	2760	1197.5	959.5	9757	7206
RP11-314A5	3	51806508	51927169	5074	4815	2531	1931	3826.5	2234	767	909	3544	4176	1706.5	1259.5	10013	9979	5666	4967	5347	4556	794	590	9559	9543	7515	5184	8577	7773	877	905	8374	5602	1526	1285	8102	6173
RP11-447A21	3	52658450	52743025	2274	2776	1785	1288	1968.5	1028	369	487	1693	1756	854.5	584	5517	3983	2272	1676	2190	1784	369	238.5	6299	5710	3522	2129	NA	NA	NA	NA	4467	3078	530	469	NA	NA
RP5-966M1	3	52706376	52839788	NA	NA	2014	1537	1370	846	313	311.5	589	796	546.5	397	1058	1315	928	881	915	591	440	335.5	4719	4560	2257	1539	1651	1745	NA	NA	4617	3208	385	301.5	1613	1233
RP11-122D19	3	54007394	54188434	6957	6122	1342	1734	2554.5	1387	268	350.5	3955	4572	1335	902	9512	10234	5111	4107	4956	4034	1151	801	9281	8300	8136	6121	12329	11234	NA	NA	7105	4708	1816	1495	9404	7430
RP11-554O1	3	54612454	54778896	12085	11684	2879	2902	2324	1242.5	NA	NA	6388	7117	1646	1039	18839	17675	7465	6206	7196	6306	1816	1169.5	7893	7486	11899	10297	22012	18229	11689	12502	3749	2728	3106	2041	11788	10494
RP11-58O15	3	55606124	55797550	18318	16094	3028	2731	6017	3079.5	627	787.5	6419	7303	2500	1674.5	33706	29762	8877	7302	13323	10196	3073	1849	10549	9304	14586	10529	24351	21324	12903	12317	10966	7286	5194.5	3551	13502	11678
RP11-120C2	3	57297437	57406984	9358	8401	NA	NA	2604	1324	422	537	5019	4317	1363	901	16852	15507	3995	3680	7216	5271	1352.5	822	NA	NA	7024	5239	15683	12768	5149	4637	5467	3699	2688	1820	7339	5584
RP11-229A12	3	57370504	57371093	4823	5078	2258	1474	1744	949.5	566	717	3019	3227	1779	1061	10959	8962	4396	3178	5186	3986	1072.5	713	4840	4270	5853	4071	9026	8687	4309	4200	4627	3147	1539	1316	6870	5554
RP11-80H18	3	58149241	58327168	9182	10425	287	1137	1402	860.5	828	913	3592	4342	1506.5	961.5	7767	6852	7972	6896	10670	8504	1146	876	10003	9081	9269	6038	11968	12173	5167	5286	9123	6919	NA	NA	7035	6357
RP11-170K19	3	59701342	59875950	6573	5774	2543	1722	653.5	382	487.5	525	1863	2082	1053	819.5	5249	4817	4433	3439	5443	4448	797	490	8018	7072	4589	3107	9679	7636	1290	1290	7683	4702	746	480	4071	3061
RP11-154D3	3	62016738	62182587	9218	8227	5264	3636	4666.5	2368	554.5	643.5	4123	4847	1456	906.5	18845	17382	7156	5292	6735	4733	1114	660	12753	10734	14136	9083	10927	9004	4483	4386	13142	9106	2563.5	1799.5	1702	1771
RP11-204J18	3	62190662	62347113	9675	7947	2053	1466	1026	544.5	756	798	2937	3004	1602.5	1065	6740	7443	7174	5502	11841	8707	910	563	6648	5566	6918	4702	15321	10670	3756	3462	4489	3441	1170	768	5978	4404
RP11-108A8	3	63254921	63396321	6254	5095	2648	1676	4206	2094	549	686	3262	3497	1786.5	1185	16582	15586	6224	4803	3687	2773	1748	994	5899	5044	10232	7382	6259	4794	2591	2292	5912	4029	3384	2109	9288	6651
RP11-9A1	3	64198721	64357750	16744	14212	3036	1975	NA	NA	202	281.5	NA	NA	NA	NA	NA	NA	NA	NA	11787	9342	NA	NA	12709	11498	NA	NA	NA	NA	15814	13887	9818	6355	NA	NA	NA	NA
RP11-88H12	3	65182404	65361116	9757	8949	3547	2491	509	302	367	320	5375	5885	854	663	6075	5971	6538	5440	6047	4861	812	503	10571	9187	7185	5765	16271	13039	2250	2388	8933	6823	NA	NA	5025	4031
RP11-24O17	3	66860333	67018889	4131	4383	502	1016	1168	666	530.5	499	3214	3195	1142.5	950	6737	6189	4549	3694	3533	3011	919	546	8159	7078	6103	4317	10336	9261	3138	3303	7887	5295	847	786	7321	5410
RP11-79C12	3	68008697	68146379	11954	10041	3291	2086	2899.5	1388	1141	1437	5193	4960	3149.5	2034	24749	20188	7661	6480	8574	6693	1025.5	630	6979	5975	11630	7550	15149	12697	2642	2557	8250	5545	NA	NA	9675	7649
RP11-253K11	3	68472813	68645976	9763	8386	4473	2833	1279.5	659	767.5	917	3514	3541	1772.5	1386	11249	9367	7088	5701	8081	6146	1309	768.5	11610	10079	6954	4861	15345	11302	5505	5275	9548	7215	1779.5	1082	6829	4854
RP11-152N21	3	69383525	69541168	4249	4367	2885	2040	2918	1535	271.5	325.5	2217	2561	1210	767	5430	4194	2260	2334	3128	2324	669	450	8805	7670	6875	4969	8419	8676	1540	1382	6451	4754	1518	1408	5355	4102
RP11-111P21	3	70483126	70483872	2986	2866	NA	NA	2712	1517.5	305.5	360	1974	2309	1206	906.5	8441	8165	2764	2298	2168	1691	955	667	7073	6359	4408	3066	2967	3068	643	664	6411	4844	1623	1312	5799	4157
RP11-154H23	3	71622997	71816463	4606	4765	1128	1350	1067	624	407	451.5	1872	2128	868	647.5	4671	4238	5194	4288	7024	5532	614	408.5	8260	7521	5879	4281	10401	9016	2686	2910	6671	4536	846	679	5235	3968
RP11-522N9	3	72455321	72633462	13079	13630	300	1005	3541.5	1779	973	1217	8052	6896	1417	815.5	26491	20180	9775	9222	9693	8658	2034	1401	7686	7923	14608	12752	24327	24758	12408	15024	6629	6449	3298.5	2782	11292	8813
RP11-252O10	3	73463994	73612035	8072	7977	3196	2212	2743.5	1448	167	243.5	3548	3531	1623.5	1102	15337	14010	6956	5157	5953	4831	1275	787	10759	9951	10173	7804	13548	11740	7430	7851	8127	5216	3056	2018	8478	7196
RP11-20B7	3	73854905	74025974	7284	7159	5386	3719	255	160.5	379	409	4285	4048	967	743	17551	16961	5759	4333	4669	3679	1316	744.5	16022	14338	7058	5757	16195	13260	1036	1145	12143	8008	420	360.5	6394	4650
RP11-11L10	3	74234096	74391234	8853	7652	2594	1747	NA	NA	405	479	NA	NA	NA	NA	NA	NA	NA	NA	13298	10567	NA	NA	9468	7760	NA	NA	NA	NA	3159	3033	6408	4891	NA	NA	NA	NA
RP11-514J23	3	76147492	76319922	3637	2909	2880	1821	1940	981	1100	1354.5	3348	3242	1597	1054.5	11668	10614	6471	4806	3838	2858	984.5	592	7919	6703	5130	3311	12159	8025	685	642	7602	4539	1577	921	6048	4088
RP11-220O14	3	77584830	77738883	10022	7962	2339	1521	4388.5	2073.5	599.5	840.5	3728	3406	1841	1277.5	15584	16118	6875	5698	6583	4765	835.5	466.5	7039	6137	9142	6122	10562	7602	2012	1885	6366	3671	2101	1146	8086	5489
RP11-16M12	3	78395760	78564986	7746	6563	2837	1816	4999.5	2299	183	248	2291	2346	2112	1318.5	7759	8038	4624	3323	4573	3501	1536	946	7798	6448	8264	6660	14013	10191	2503	2222	8869	5129	2495	1527	6234	4883
RP11-333I20	3	78932852	79097134	2504	2315	131	547	1511	725.5	740.5	919	1745	1635	1168.5	757.5	4296	4698	4585	3236	3365	2312	616	354	8409	6692	3693	2231	8191	5606	814	841	10695	7231	790	474.5	3840	2766
RP11-26H10	3	80133749	80297117	4092	3309	NA	NA	2331.5	1043.5	456	568.5	1066	1197	991	658	8895	8145	2943	2416	NA	NA	526	293	4121	3425	4396	2781	4623	3215	1362	1197	3941	2745	1168	681	3806	2603
RP11-510B7	3	80611850	80795918	4229	3398	NA	NA	1291.5	666	611.5	782.5	3763	3182	1218	834	10617	9833	5183	4167	3744	2731	1027	647.5	4282	3874	7050	4588	10972	8713	4431	4544	3904	3357	1838.5	1166.5	4767	3741
RP11-425D6	3	81649532	81826325	8179	7665	3272	2068	2377	1166.5	478.5	619	5755	5758	1342	907.5	20705	20542	7563	5897	5676	4633	607	357	8718	7403	14027	11792	30293	23249	9651	10172	7799	5589	1741	1124.5	20428	16030
RP11-442C9	3	81809988	81810796	7112	6273	2798	1758	2028	1037.5	899.5	1192	3266	3565	1856.5	1228	12692	11030	7237	5522	7422	5928	977	591	6090	5519	7496	4885	14087	10480	2688	2632	6050	3746	1804.5	1191	6105	4540
RP11-359D24	3	81904890	82066186	3263	3114	2952	2027	1323	704	388	543.5	2226	2321	812.5	545.5	10748	9649	2745	2235	NA	NA	790	469	6930	6171	4216	3200	8432	6246	2157	2263	7138	4923	1612	935	4484	3717
RP11-206J21	3	82655862	82799401	10189	7954	2496	1686	2773	1307	502	667	4864	5077	1342.5	858.5	13887	14844	6642	5256	6472	4849	1657	909	7604	6498	8756	6594	18829	14035	7356	6964	6171	4180	2744	1635.5	10667	9017
RP11-382L10	3	83768087	83768521	2799	2737	278	886	692.5	402	285	286	3130	2418	306.5	220.5	5642	6356	1775	1552	1827	1432	477.5	303	11007	9100	4078	2982	3178	2915	NA	NA	10360	7657	123	108.5	3249	2146
RP11-474M18	3	84623846	84624672	4316	3714	2719	1636	407.5	232.5	326	283	2350	2283	336.5	295.5	2843	2686	4325	3270	2428	1762	493.5	282	4615	3647	4466	3442	9547	6253	760	804	5619	3147	221	153	2363	1503
RP11-447J13	3	86088438	86268550	4350	3738	1819	998	1094	540	473	610.5	2524	2410	1066	655.5	11049	9696	3103	2008	2899	2119	869	507	4323	3650	6152	3958	9651	7310	3259	3210	3663	2255	1622	880	4061	3153
RP11-81P15	3	87044540	87223721	13971	10722	NA	NA	3564.5	1678.5	641	757	5758	6556	1985	1248.5	19967	24159	8343	6212	10069	7190	2239	1231	NA	NA	11663	8660	20276	14756	10934	9504	NA	NA	4368	2795	12410	9431
RP11-312H1	3	87569879	87730255	5995	5099	2657	1845	429.5	235.5	594	601	4234	3984	623.5	511	3690	3837	4517	3702	3694	2647	575	357	9383	8390	5278	3679	12237	8920	1050	1034	8814	5750	611	464	3264	2382
RP11-88I7	3	95519627	95706411	11328	9667	2176	1434	351	217.5	384.5	355	3546	3491	578	481	4384	4659	5435	4124	5127	3947	505	316	5701	4578	5597	4139	10331	7487	1558	1555	6501	4487	650	498.5	3144	2223
RP11-12A13	3	96093190	96250469	6332	4987	2215	1294	NA	NA	184	249	NA	NA	NA	NA	NA	NA	NA	NA	6146	4148	NA	NA	5060	4237	NA	NA	NA	NA	6213	5604	5264	2876	NA	NA	NA	NA
RP11-12J13	3	97022228	97176817	14325	12650	3437	2336	NA	NA	95.5	138	NA	NA	NA	NA	NA	NA	NA	NA	15716	11693	NA	NA	9313	8626	NA	NA	NA	NA	16581	16482	5875	3700	NA	NA	NA	NA
RP11-529P9	3	98524261	98714848	8569	6696	3399	2011	3450	1636	455	584	4282	4324	1125	732.5	19296	19557	5245	3715	4961	3493	1405.5	782	8566	7354	8275	5692	17696	12875	5346	4897	8683	5292	3497	2005.5	7421	5236
RP11-214N20	3	99133076	99288212	13822	11424	NA	NA	4733	2449	494	670	5778	5733	2030	1354	22604	20899	7675	5854	6651	5087	1804	1081.5	9932	8412	10647	8351	21764	16651	7955	7336	7842	5635	3986.5	2462.5	11031	8380
RP11-569H14	3	99856407	100037503	9130	8920	1873	1612	2659.5	1400	NA	NA	6008	6099	1528	1010.5	14975	14809	8637	6949	8247	6176	1475.5	886.5	6292	5599	10085	8028	20730	17931	8954	8664	7120	5217	2323.5	1517	12376	11797
RP11-121C1	3	100492740	100545594	8817	7408	255	721	1709	928	676	920	4587	4527	1696	1122	18082	16533	6216	4610	5769	4298	1359.5	858	7374	6196	9944	7361	14927	12086	6250	6787	7369	5290	2582	1608.5	6694	5319
RP11-114I8	3	101478704	101632373	7003	7155	2534	1792	2408	1258.5	459	648	3891	3983	1416	910	15591	12806	5680	4338	NA	NA	1603.5	998	7949	6936	7272	5389	13656	12907	5754	5991	6686	4794	1531	1274	8522	7143
RP11-49I4	3	102991643	103144247	8133	8071	NA	NA	3145	1704.5	490.5	680	4178	4723	1565.5	1111.5	13893	12901	6353	5222	7569	5760	1942	1187.5	8835	8080	8338	6269	13286	13183	6610	6255	6812	4666	2663	2037.5	9023	7261
RP11-17H6	3	104052002	104208021	6617	5605	938	1475	1503	766	808	897	3055	2609	1404	1109	9057	8354	6313	4655	6630	5044	990.5	574	6917	5437	5768	3864	15454	10889	4867	5036	6776	4705	1804	1130	7720	5379
RP11-40M23	3	105180963	105347887	5445	4223	1159	847	2318	1078.5	528	708.5	2208	2196	NA	NA	11622	12126	4327	3056	4272	2877	1095.5	653	3024	2916	5725	3905	9667	7249	4360	3836	1863	1090	2486	1459	6130	4530
RP11-115B22	3	105815245	105971443	4109	3430	NA	NA	1493	714	454	631.5	1719	1713	1011.5	639.5	10011	9809	4314	3127	3096	2445	809.5	452.5	6737	5742	5983	4080	9107	6349	1664	1730	8739	5916	1503	813	4867	3569
RP11-91B3	3	106787070	106966498	5398	4940	291	760	886	506.5	655	720.5	2898	2844	1019	847	5303	5066	5599	4413	7325	5525	685	413	5444	4768	NA	NA	12011	8757	1727	1816	6789	4729	856.5	620.5	6690	4725
RP11-20N7	3	107635524	107671459	12517	10736	1307	876	3922	1963.5	717	1019	5263	4937	2196.5	1418	20143	19767	11648	9257	10517	8060	1727.5	953.5	9110	7793	13948	10634	29479	22184	13314	13156	6522	4079	3951	2332.5	11812	10352
RP11-561O4	3	108464746	108465227	6965	6540	224	550	736.5	419	522	456	3768	3981	898.5	747.5	5764	5276	4793	3995	5170	3869	806.5	506.5	6306	5333	5995	4512	10970	8562	2233	2293	6012	4357	753	620	4360	3296
RP11-25F15	3	109236225	109385450	7236	5833	4811	3158	2458	1238	462	613	1013	1273	1827	1269	9613	9346	2698	2191	NA	NA	1693.5	947	13589	12376	7936	6117	5434	4234	1942	1742	9110	6849	3300	2120	8249	6279
RP11-93N14	3	110118090	110272403	6243	6095	1307	1464	2265	1212	448.5	577	3490	3552	1591	1152.5	15784	15126	6881	5303	6595	5112	773	465	8173	7347	11568	9285	17295	14596	6816	7643	6043	4045	1341.5	1001	13086	10011
RP11-286P15	3	111576135	111740734	6449	5033	NA	NA	2041	1013.5	519	672	3338	2996	1716	1147.5	15639	15382	5224	3687	5396	3921	673	379	3483	2616	8578	6477	17158	12039	5179	5247	3890	2603	1687	987	11581	8332
RP11-553A10	3	112056227	112057022	8243	6538	1558	934	2569	1264.5	NA	NA	4604	4867	1210	749.5	13254	13781	6294	4734	6224	4725	1430	799	3059	2617	8265	6155	16831	13050	6059	5726	3481	2132	2455.5	1518	9144	8413
RP11-402J7	3	112743047	112939558	3757	3373	350	935	1234.5	686	386.5	524	2396	2408	1142	706.5	8709	9936	3661	2949	2104	1810	573.5	359	7512	6902	5264	3790	10096	7863	2220	2434	7647	5311	1332.5	956	5192	3891
RP11-572C15	3	113764691	113980300	7540	7126	1692	1128	1696.5	933.5	NA	NA	3957	4338	1869.5	1275.5	11687	10958	6166	5358	7312	6016	1024	647	4861	4511	7040	4988	11148	9552	2929	2909	4211	2902	1941	1456	6217	4963
RP11-239J2	3	114747418	114895013	8539	9065	3398	2522	1411	822	619.5	719	3210	3517	1895.5	1471	9505	8538	7309	6250	9218	7625	1288	886.5	10371	9773	6818	4990	12779	11860	6277	6547	11602	8775	680	584	5686	4600
RP11-107J18	3	115459232	115611158	5717	5188	2487	1820	602	376	491	481	3154	3142	675	613	4562	5109	4237	3660	3617	2965	715.5	492.5	6954	6407	5394	4227	8063	7119	1148	1272	6101	4655	714	584	2945	2302
RP11-44J2	3	115539059	115697740	9103	7681	5324	3651	4911.5	2556	503	681.5	5468	6306	2158	1461.5	19541	19041	7993	6430	5268	4179	2198.5	1354.5	10748	9877	11169	8589	16896	13261	5209	5003	12136	8175	4175	2912.5	11342	8754
RP11-58D2	3	116279657	116429950	9828	8572	NA	NA	NA	NA	1018	1305	3158	3477	2489.5	1705	12205	11603	8540	6891	7423	5608	NA	NA	NA	NA	6979	4847	13589	10606	3330	3236	NA	NA	NA	NA	7250	5605
RP11-249J17	3	116940533	117110558	5798	5284	NA	NA	2920.5	1543.5	695	790	3896	3620	2033	1397	17133	18104	7239	5455	4668	3740	1086.5	644	13908	12792	9360	7314	15394	12011	6354	6760	15434	10191	2077.5	1565.5	11523	8396
RP11-324H4	3	118153905	118326520	8735	6832	3605	2363	5460	2562	633.5	872.5	4998	4973	2429	1631.5	20602	21814	6572	5205	4369	3382	2206.5	1183	10387	9023	12984	9499	7651	5860	2233	1864	6698	3889	4667.5	2751	11242	8046
RP11-165B13	3	119242817	119243578	7551	5875	1251	1337	1256	647.5	421	466	2845	2943	1321.5	925.5	6514	6280	7621	5835	9634	7029	790	449.5	7409	6404	7038	4812	16031	10641	4113	4081	6340	3785	1265.5	781.5	7869	5618
RP11-295B8	3	119676303	119822832	8995	6712	4153	2828	2980.5	1527	511	651	3589	4276	1617.5	1134.5	12404	9887	2616	1806	4396	3659	1663.5	964	5479	4964	11571	9062	NA	NA	2246	1909	4903	3366	2978	1813.5	10741	7912
RP4-635B5	3	120110945	120111694	1300	1126	4241	3163	218	131	365	527	1097	1046	503.5	407	4590	4534	1789	1555	987	853	255	177.5	13522	12649	2793	2089	4016	3241	959	1115	10659	8193	535	380.5	1717	1335
RP11-169N13	3	120926480	121091560	7975	7503	1554	1147	1087	623	672.5	853	2068	2473	1375	1011	10415	8753	6420	5151	7403	6059	1108	754	4960	4859	6700	4521	13245	10929	5186	5680	3833	2673	1621	1218	6522	5247
RP11-73F12	3	121091572	121205097	4453	4166	2139	1536	5804	2710	74	89.5	1537	1501	2230.5	1560.5	10309	8305	4840	3561	NA	NA	1914.5	1202	10971	10230	8187	6451	5923	4876	1308	1316	9754	6505	3144	2242	6253	4736
RP11-767L7	3	121148320	121326513	2594	2787	1370	2482	380	240	1049	1223	1696	1861	1421	980	6697	5449	4484	3674	3064	2538	NA	NA	9042	8367	4155	2783	6799	6152	976	932	9224	6306	919.5	719.5	4656	3516
RP11-359H3	3	121651205	121651894	7744	7705	4249	3036	1822	998	575	823.5	6047	6678	1992	1326	10579	9500	8449	6763	5874	4709	1443	942	9568	8787	12125	9883	15435	13579	8186	8680	9644	6730	2438	1710	10290	8474
RP11-480B17	3	122378972	122541183	5109	5176	1534	939	496	252.5	450	523.5	3997	3798	500.5	400.5	5588	6265	4446	3575	3680	2801	529	323.5	4191	3683	5979	5375	NA	NA	1853	2153	3932	2788	317	269.5	4705	3852
RP11-299J3	3	123486790	123658097	7587	8160	2864	2186	826.5	501.5	704.5	776	3073	3466	1496	1149.5	5647	5483	5845	4876	8640	7087	957.5	638	5189	5153	5377	4683	11916	10469	2066	2160	8568	6111	773.5	651	5406	4411
RP11-457E6	3	123838303	124037428	6617	7008	4951	3768	1747.5	992	906.5	1164	3909	4478	1905.5	1428	10045	9256	5286	4709	5394	4485	604	441	9841	10085	6469	5317	9254	8324	850	908	5586	3967	1375	1123	8522	6250
RP11-9N20	3	124853438	125034577	16197	14124	5151	3634	NA	NA	119	144.5	NA	NA	NA	NA	NA	NA	NA	NA	14533	11517	NA	NA	11668	11409	NA	NA	NA	NA	15562	16756	7621	5247	NA	NA	NA	NA
RP11-521J5	3	125236945	125434205	4343	4236	235	651	1288	740	424	453	2818	3160	836.5	580	10139	11016	3997	3474	3657	3031	1049	687	3183	2953	5495	4207	11860	10926	3911	4522	4473	3751	1954.5	1343.5	5719	4716
RP11-71H17	3	125910485	126076506	7917	7964	NA	NA	1221.5	698	1036.5	1089	2803	3357	NA	NA	11400	10652	8135	7560	8982	7094	NA	NA	14828	13670	8575	5675	9387	8919	4139	4370	12259	9075	NA	NA	6811	5567
RP11-205A6	3	127314126	127484700	8877	6981	154	550	2574	1327	240.5	265.5	4263	4575	1679.5	1069.5	10881	12518	7440	5602	4904	3440	1306	818.5	5591	4468	7602	6146	16309	13114	6222	5308	6474	4214	1961.5	1360.5	9953	7880
RP11-321A2	3	127928382	128108567	8172	7455	4421	3168	1432	899	758	737	3368	3622	1205	1034	5071	5742	6767	5828	10565	8303	888	616	10410	9934	6300	3967	16054	14300	3902	3904	8762	5901	944	818.5	8092	6363
RP11-59J16	3	128599503	128752049	10468	7762	2478	1816	4479.5	2355	538	659	4679	5272	2190	1240	14448	16109	7995	6497	8197	6121	2075	1355	6561	6177	10717	8252	16796	14594	11447	10675	7031	4823	3227	2387	11694	10251
RP11-475N22	3	129803286	129803841	4845	4468	3013	2491	2158	1329.5	517.5	527	2382	2946	1330.5	944.5	9084	10373	5924	4730	6074	4519	1092.5	783	9147	9106	7525	5699	8695	8804	7776	8091	6571	5013	1670	1487.5	6614	5986
RP11-221E20	3	129991795	130177759	5114	5215	1700	1264	2047	1197	946	1070	3825	4329	1875.5	1274	9077	8825	4902	4303	NA	NA	781	583	4612	4849	7157	5252	8231	8253	1594	1527	4325	3128	1341.5	1203	6974	5748
RP11-129J11	3	131457265	131616305	7645	6836	3960	2690	2789	1514	583	785	3889	4262	1436	915.5	18882	18458	5952	4724	5993	4765	1779.5	1102	7005	6172	8047	5817	14693	12448	6441	6594	8680	6008	3005	1841	8433	6724
RP11-21N8	3	131810679	131961180	10447	8772	288	780	1742	951	863	1025.5	5111	4994	2233.5	1606	11714	10830	11495	9437	11793	9224	1357.5	799	11302	9874	10309	7101	29759	22609	9260	9367	13097	10024	1952.5	1470	11266	8005
RP11-517B11	3	132613113	132784647	5872	5483	NA	NA	3407	1761	510	686	4642	5195	1503	961	15881	13992	6086	4698	5056	3938	1853	1160	3439	3339	9578	7286	17991	14578	1804	1730	9862	7377	3457.5	1585	11024	8670
RP11-48F15	3	133822607	133959239	6791	5831	2087	1463	2956.5	1598	437	578.5	3938	4468	1572	1058	10561	10900	4974	3757	5042	4065	1307.5	800	4994	4856	7592	5869	12455	10145	4997	4502	4805	3044	2700.5	2099.5	8156	6324
RP11-91K8	3	134456329	134609978	3942	4086	415	1417	743	454.5	471	457	2358	2175	796	696	4654	4375	3336	2892	4182	3461	628.5	464	12040	11186	4476	3416	6965	5864	1036	1045	9810	6943	627.5	551	3927	2708
RP11-22E12	3	135843699	136012587	9092	8758	5348	4048	3010.5	1749	479	517	4222	4698	1593	1162.5	18381	18877	6124	5130	8169	6835	736	474	12362	11194	13520	11097	27453	24868	11562	13302	11936	9622	1798	1372	15393	12851
RP11-91O5	3	136539154	136692414	10580	8586	3850	2508	4189	2115.5	627.5	883.5	3483	3933	2173	1562	14565	13254	3766	3059	5180	4656	1976	1231	8339	7141	11785	8932	10264	7985	3106	2638	7307	5214	4016	2623.5	11780	10181
RP11-507K2	3	137175197	137175939	10147	10807	3773	2654	3108.5	1640	834	1130	8035	8302	1730.5	1302	20789	17356	9193	8229	8527	7519	1887	1285	10183	9843	12364	10692	20586	19958	11681	13148	7935	6611	3464.5	2496.5	14255	12444
RP11-197K1	3	137706759	137888014	4221	4628	186	741	997	519.5	416.5	625	NA	NA	628	298	10419	8397	3884	2837	3777	2852	728	471	7413	6265	6041	3924	8150	8331	4131	4186	6912	5063	1419	1156	4191	3245
RP11-311K2	3	137747916	137748620	3723	4032	1224	849	663	369	604	584	3499	3494	829.5	694	4589	4327	4621	3652	4211	3231	535	367	3327	3323	5624	4155	7885	7206	2131	2050	2759	1730	601	548.5	6477	4334
RP11-269A14	3	138231898	138416938	8328	8554	9043	6374	3367.5	1771	548	664	4460	4734	2285	1557.5	20699	19445	8799	6875	7198	5764	1075	679.5	15818	14791	12840	10519	28020	22269	11530	13069	15836	11011	2238	1740	16872	13110
RP11-2A4	3	138893138	139048113	20393	18067	3892	2799	NA	NA	266	319.5	NA	NA	NA	NA	NA	NA	NA	NA	15336	11995	NA	NA	11542	10416	NA	NA	NA	NA	5121	5273	9031	7019	NA	NA	NA	NA
548O1	3	139918365	139990571	2873	3275	450	1006	1278.5	718	NA	NA	1408	1835	884.5	573.5	3396	2960	3487	3096	4748	3616	642	452	4246	3928	4016	2771	6596	7101	2307	2493	3113	2351	582.5	586	4024	3197
RP11-397E9	3	140271731	140451436	3740	3484	5111	3609	831	472	365	479	1193	1392	879	564.5	7573	7253	2268	1944	2552	2175	721	494	10839	9718	3651	2700	5677	4708	2407	2631	9056	5874	65.5	95	2282	1838
RP11-349D24	3	140626767	140627384	8476	7946	4961	3414	771	469	410	366	4146	4531	847.5	667	4956	5096	6287	5030	7259	5792	656	469.5	11059	10028	8890	6431	NA	NA	3085	3226	9922	7342	722.5	595	8434	6375
RP11-89E16	3	141263366	141264131	15484	12856	6055	4208	2548	1372	602	720	6008	6746	2591.5	1810	31676	30537	12090	10179	11797	9835	1245	722.5	5112	4241	15241	12602	36479	28129	20688	22754	5365	3594	4049	2595	13463	11370
RP11-231L11	3	142172462	142173044	5745	4999	3260	2328	2725.5	1517.5	643	795	2295	2577	1338	947	10184	10767	3436	2964	3912	2967	767	512	6605	6172	7784	5114	6186	4982	2277	1946	4687	3095	1722.5	1214.5	6462	4801
RP11-235I18	3	143078423	143237521	4782	5987	1569	1207	1298	696.5	583	694.5	2566	3036	1371	962	7986	5946	4060	3489	5294	4354	395.5	285	3646	3488	5548	3744	6495	6821	778	774	3195	2280	857.5	833.5	5353	4084
RP11-160A13	3	144154889	144312261	3800	3623	267	692	1442	762	328.5	410	1905	2020	922	664	8566	9276	2696	2176	3140	2358	393.5	259.5	5098	4440	5714	4608	12166	10286	4114	4324	5647	4305	813	658.5	7861	6013
RP11-165M11	3	144846193	145031578	10914	10111	2660	1810	1152.5	670	731	673	7183	7390	1292.5	1181	8305	8047	9386	8181	9879	8688	954.5	656	7149	6813	10955	8890	23719	19056	6261	6167	5301	3743	1238	1049.5	12064	9872
RP1-38G8	3	145241201	145382433	5179	4476	836	1923	2864	1474.5	424.5	553	2632	2828	NA	NA	15461	14494	4644	3504	3945	2974	1332.5	782	9472	8210	6374	4671	9382	7630	4322	4082	8505	5844	2784.5	1779.5	6856	5537
RP11-200O17	3	145885195	146013624	4910	3750	1188	1320	2386	1143	405.5	547	2424	2237	1223.5	781.5	10687	10104	2617	1849	2447	1690	964	526.5	6969	5501	6608	4228	4532	3130	1749	1460	6175	3471	2300	1236	5867	3943
RP11-88H10	3	147011406	147184826	2797	2461	195	571	429	239	258	255	1464	1402	451	373	2938	2906	2299	1810	2402	1767	370	247	4101	3659	NA	NA	5616	3965	958	886	3589	2549	403	299.5	2595	1709
RP11-21M4	3	147710171	147710643	8796	7423	4661	2805	1343.5	651	484.5	616	5586	5473	1697	1024	14466	17060	9178	7127	4936	3600	908	514	12421	10750	13640	10874	NA	NA	9829	9832	9659	7175	2009.5	1284.5	9751	7838
RP11-500K7	3	149208201	149208685	10101	8489	282	828	2223.5	1101	427	500	6617	6138	1279	973	19451	21296	6185	4994	6443	4769	977	569	7772	6352	11885	10780	24146	18190	6669	7095	7455	5011	1050	684	11752	9682
RP11-501O2	3	149312738	149313551	7765	7605	3579	2286	1090	588	542.5	539	5524	5040	783.5	661.5	10435	11426	5400	4478	5094	3788	1134.5	641	8133	7024	8047	7326	6804	4990	1560	1807	7879	4647	359.5	310	5733	4193
RP11-345O2	3	149511885	149686933	5427	4431	371	1249	2652.5	1297.5	329	457	2944	3035	1400	951	12611	11684	3949	3012	4120	2955	1376.5	781	9776	7936	5571	4001	11941	8020	3260	2882	7110	4837	2884	1643.5	7347	5275
RP11-268J1	3	150340159	150506783	11610	10808	2883	1926	1548	835	659.5	891	5626	5659	2025	1501	20850	20240	9160	7299	6602	5366	1216	698	8694	8419	13040	9768	19800	17906	11864	13035	9389	5783	3417	2335.5	8745	6756
RP11-145F16	3	151508475	151678835	3964	3989	2895	2050	2935.5	1561.5	419	552	1630	1936	1088.5	730.5	11153	9271	4713	3791	3593	2728	854	498.5	6726	6546	5864	3922	6917	5732	1455	1457	3439	2356	1617	1170	5800	4212
RP11-251C9	3	152100318	152279705	8999	8783	1448	2574	2790.5	1578.5	1132.5	1293	2844	3114	2435.5	1821	8787	8880	7600	7034	9530	8133	1050	696	11090	10262	6906	4537	13266	11867	3366	3529	9164	6810	1622.5	1251.5	6565	5326
RP11-210G22	3	152209969	152372423	6377	6066	4391	3317	4405	2283	477	593	3136	4171	2278	1608.5	8422	8248	5693	4354	2180	1810	1596.5	1074.5	11733	10735	10479	8668	16935	16784	2576	2457	11652	8437	1998	1640	7189	6092
RP11-3F11	3	153000409	153170597	9507	9090	1608	1805	NA	NA	114	121	NA	NA	NA	NA	NA	NA	NA	NA	8648	7592	NA	NA	9507	8698	NA	NA	NA	NA	2489	2496	8627	6593	NA	NA	NA	NA
RP11-30J14	3	153144942	153314616	7798	6922	505	989	3445	1763	606	825	2999	3093	1566.5	1169.5	17353	15686	3762	3208	4231	3508	1123.5	664.5	5295	4729	9862	6901	7340	5906	3269	3060	4472	3181	2543	1577	6168	5088
RP11-64O13	3	153173968	153322742	9967	8102	1222	1563	4057	1993	502	737	5633	6325	2465	1534.5	19307	17959	8484	6192	7471	5942	2005	1111.5	6331	5785	10743	8659	18881	14961	8918	8074	5996	3750	4375.5	2826	11894	9495
RP11-362A9	3	153502278	153697663	5850	5343	NA	NA	3932	2039	623.5	916	3406	3425	1517	1026.5	14471	12871	NA	NA	4377	3507	978	568	10492	8748	7540	5156	NA	NA	1579	1588	9514	7049	2127	1416	NA	NA
RP11-240G5	3	153771217	153915216	6028	5617	1996	1508	995.5	567	433.5	534.5	3327	3244	1321	998.5	16363	15031	6181	4945	4787	3850	703.5	425.5	8912	8168	8449	6614	15217	12734	6881	7621	7819	5246	2100	1435	7033	5432
RP11-529G21	3	154238290	154238746	12262	11948	618	1436	5225	2426.5	790.5	1025	7762	6973	2296	1541	25909	22023	6623	6540	11597	9050	2249	1436.5	10922	9837	14004	10041	21416	20180	8930	8700	11753	8602	3666	2991	13548	11397
RP11-223L18	3	154955772	155113468	5028	4327	2858	1970	1354.5	712	336	370	2198	2319	1552	1046	7533	7881	4741	3696	5163	3802	706	458.5	6064	5614	4886	3354	9371	6917	1527	1365	5775	3728	1378.5	860.5	5147	3595
RP11-117L15	3	156642086	156810060	4350	4224	773	944	1351	742	739	894	2585	2698	1305.5	879	7174	5990	4363	3551	3201	2552	673	457	5716	5083	4674	3094	7396	6260	1490	1560	4594	3124	968	695	4169	3378
RP11-111F10	3	157113258	157286190	7914	7227	1759	1257	3312	1898	413.5	551	3430	4312	2046.5	1282	6916	6685	5480	5204	4393	3197	1169.5	882	4931	4894	10537	8366	15711	14694	3768	3441	4312	2880	2115	1751	10023	7905
RP11-6F2	3	158164999	158323283	13372	12428	3571	2794	NA	NA	237.5	321	NA	NA	NA	NA	NA	NA	NA	NA	7876	6675	NA	NA	12741	12231	NA	NA	NA	NA	3123	2922	8567	6551	NA	NA	NA	NA
RP11-90N21	3	158817699	158979205	9872	8798	3240	2197	1119	636.5	841.5	954.5	3530	3588	1829	1311.5	9075	8623	6782	5692	9564	7520	1205.5	740	8888	7362	6707	5512	15309	11728	4201	4150	7042	4935	1363.5	981	7303	5760
RP11-538P18	3	159590755	159779797	1344	1428	450	318	430	208	309.5	332	NA	NA	370.5	284	1639	1349	1445	1324	1189	916	167.5	123.5	1148	1115	NA	NA	3159	2935	NA	NA	NA	NA	190	154	NA	NA
RP11-209H21	3	160726512	160903014	7897	7428	5561	3741	1046	603	573.5	670	3702	4064	1687.5	1321	8199	7069	7650	6279	7942	6611	981	650.5	11065	10043	6920	4560	19813	15737	2924	3027	11038	7940	979	733	6811	4891
CTD-2049J23	3	161081693	161238693	2762	2949	301	1007	1694	972	841	981.5	2480	2762	1757	1334	10700	9340	6291	5256	2714	2280	1254	844.5	7786	7216	7086	4923	10366	8988	1729	1945	6482	4859	NA	NA	4837	3652
RP11-67F24	3	161145078	161320812	10755	11649	2613	1960	5606.5	3035	735.5	918.5	4774	5906	2073	1354.5	21183	16949	9720	8103	8288	6846	2464	1639	5833	5760	12462	9846	20322	20633	11261	11572	6166	4462	3383.5	2972	13154	11572
RP11-203L15	3	162044689	162207586	4770	4513	1429	1730	1154	634	669	857	2696	2615	1368.5	968.5	6603	5758	NA	NA	4391	3521	543	350.5	9429	8769	3943	2852	NA	NA	838	955	7330	5023	971	711	3162	2348
RP11-498P15	3	163463035	163648097	3712	3104	322	835	1421	692.5	511	677	2380	2045	1308	841	11739	12120	4359	3066	2469	1732	577.5	323	5944	4560	5008	3306	10148	7676	3302	3433	5086	3045	1443	929.5	5154	3715
RP11-90M7	3	164366669	164516637	3044	2335	1853	1079	597.5	302.5	556	705.5	1140	1445	901	646.5	4140	4110	2908	2055	3308	2214	538	326	8493	6376	2850	2286	5006	3176	742	776	6714	4274	637	396.5	3050	2232
RP11-198G24	3	165127941	165303270	6842	5831	308	891	1746.5	875.5	915.5	1080.5	2370	2497	1558	1035.5	6371	6277	8060	6133	5820	4501	736	427	7506	6406	6209	4477	14556	10436	1920	1892	6221	3890	997.5	633	8352	5970
RP11-491K7	3	166908968	167080211	1736	1373	2725	1678	446	232	312	401	NA	NA	730	524.5	2963	3191	2924	2273	1433	1065	402	235	6617	5512	2841	1716	5746	3935	NA	NA	5839	3434	443	306	NA	NA
RP11-12N13	3	167343084	167517677	11484	9951	3805	2330	NA	NA	925	1124.5	NA	NA	NA	NA	NA	NA	NA	NA	9089	6836	NA	NA	9116	7768	NA	NA	NA	NA	2740	2734	7595	4516	NA	NA	NA	NA
RP11-264D7	3	168566880	168739939	7904	7181	5412	3330	1952.5	1078	1306.5	1275	4832	4497	2085	1773	9549	9886	8589	7430	9816	7636	1434	969	12795	11908	8742	6677	20488	15787	5138	5211	10681	7817	1829	1448.5	9862	8384
RP11-395F21	3	169544524	169732154	3712	3084	903	1529	2596	1373.5	304	433	2362	2803	1374.5	897	7103	6939	3322	3001	1225	976	881.5	534.5	5244	5289	7377	5483	12284	9674	1197	1126	8665	5736	1766.5	1117.5	NA	NA
RP11-141C22	3	170366532	170543983	7599	6965	5543	3684	2484	1256	512	689	3667	3775	1440	867	17950	17946	6016	4470	6053	4456	1778	1017	9185	8504	6843	4767	15731	12609	6090	6276	11191	7152	2513	1563	9118	7119
RP11-3K16	3	170729336	170729903	5240	5207	7509	5367	1143	689	178.5	196	3723	3375	1258	1104.5	7178	7024	4771	4014	3654	2981	1243	873.5	20836	18632	5883	4400	8688	7441	1482	1659	15683	12709	779	640	5016	3700
RP11-816J6	3	170830828	170980850	7772	7419	395	1323	2060	1099	980	1150	3654	3571	2378.5	1736	9243	8364	8648	7266	9158	7194	1479.5	886	10965	9924	7724	5657	14015	11235	3238	3272	10605	7410	1464	1085.5	7618	5783
RP11-484I19	3	172293484	172503082	6345	5726	5820	3902	2792	1494	411	513	2434	2668	1693.5	1246	10018	10495	4004	3480	3249	2716	1305.5	804	12833	11814	8679	6597	5940	5239	1234	1035	11816	7801	2058	1320	11261	7785
RP11-163H6	3	173181153	173347953	4840	5078	307	726	1305	722.5	275	371	3119	3264	806.5	605.5	10528	10100	3689	3038	4924	3881	631.5	388	6932	5795	6589	5038	10538	9437	2175	2522	8636	6575	480.5	430.5	7045	5258
RP11-44A1	3	173688024	173855773	3576	3861	1429	1221	1689	962	605	708	NA	NA	1197	907.5	7542	6572	2623	2406	3112	2575	489	340	5088	4743	3768	2696	5173	4884	652	680	4186	3286	989	837.5	4287	3203
RP11-569P10	3	174372444	174549475	11774	10421	3646	2241	3993	1976	NA	NA	6440	6475	2204	1529	20170	18945	8946	7739	10309	8341	1471	921	9794	8433	11242	9019	17008	13891	5189	5242	8316	6189	2902	1938.5	10811	9282
RP11-477P16	3	175307382	175497987	4220	3356	3638	2371	1169	599	425	482	2888	2818	981	736.5	5261	5952	6444	4989	4441	3033	633.5	367	10604	8579	6991	4433	14645	10341	2342	2302	4571	2925	968	666	7449	5787
RP11-71G7	3	177684963	177849625	11864	10050	449	1332	618	277.5	1151.5	1397	3099	3078	3117	2119.5	17008	17249	9517	7751	6996	5388	NA	NA	4097	3613	9325	5795	17162	12667	6320	6446	7186	4618	NA	NA	8308	5993
RP11-484D18	3	178148602	178149357	6289	6536	3536	2341	494	299.5	432	384	3030	2915	399	380	2844	2867	5411	4354	3821	2903	590.5	383	5801	4868	4912	3855	8088	6978	1207	1280	7659	4567	233	243	2936	2034
RP11-91K9	3	178971583	179129150	4479	4139	2294	1534	337	199	287	269	2043	2074	410	359	2704	3064	2440	1965	3012	2287	529	344	5295	4592	3476	2402	5841	5010	881	904	4465	3233	408.5	364	1990	1381
RP11-21C11	3	179511147	179653388	3773	3005	4290	2729	1238	644	530	608	2220	2274	1143	933	5478	6253	4264	3469	4094	3108	777.5	457	7870	6855	4286	3101	12400	8969	1662	1670	8787	5450	1325	829.5	5390	3882
RP11-682A21	3	180293420	180449261	6872	6188	NA	NA	2522.5	1264	557	846	3140	3425	2403.5	1500	15985	14719	6372	4809	5444	3945	1361.5	805.5	9206	8508	8747	6192	12691	10268	7769	8026	5188	3484	3047.5	1876	6878	6054
RP11-45I24	3	180867447	181028456	4728	4617	526	1000	1698	979	807.5	883	2502	2967	1641	1164.5	7695	7402	4527	3840	4165	3397	776.5	550	6923	6208	4694	3253	7369	6437	1904	1801	4777	3631	1217	1042.5	3951	3056
RP11-534H15	3	181435794	181436206	9445	8471	2765	1900	2514.5	1318	503.5	763.5	3577	3741	2094.5	1309.5	17205	15129	7553	5707	8866	6710	1356.5	766	7341	6818	9194	6929	15283	12567	9341	10244	5477	3375	3325	2045	8230	6304
RP11-420J11	3	181453971	181647163	6203	5045	3193	2074	1721	873.5	853	1080	3583	3699	1755	1112	12945	12865	4724	3853	5497	4092	940	605	7453	6900	7179	4845	10923	7782	2548	2583	7500	4840	2002.5	1285.5	6351	4489
RP11-510K16	3	181855140	181855963	8646	7099	2120	1510	3876	1994.5	631.5	842	4024	4101	1716	1232	19955	17827	5668	4173	4145	3407	1244.5	782.5	6459	5532	11626	7689	7416	5847	2888	2526	6787	4379	2694	1601	9673	6960
RP11-445C21	3	182298001	182470715	10257	8608	3121	1988	2756	1428	459	602.5	5092	5455	1480	994	14894	15683	7199	5352	7442	5562	1714	969	8009	6542	9092	6857	20599	16055	7899	7396	7835	5576	2549	1722.5	10057	8051
RP11-416O18	3	183174957	183353249	8020	6912	197	681	2123	1104	609	792.5	3577	4080	NA	NA	15899	15253	5578	4186	6187	4691	1377	836	6682	5647	7922	5388	15166	12474	6131	6157	8045	6127	3013.5	1891.5	8225	6093
RP11-553E4	3	184141436	184305425	7421	7418	1528	1003	2522.5	1304.5	NA	NA	4963	5145	1304	802	10963	10010	6694	5438	6739	5201	1189.5	759	3123	2850	9023	7130	16887	15895	9337	9005	3711	2380	1934	1462	9856	9525
RP11-14I2	3	184802905	185002170	3306	3885	4525	3232	1029	611	433	440	2167	2313	912	737	4414	3618	4996	4105	6179	4569	450	316.5	9396	8133	4692	3251	8585	8265	2707	2865	9361	6459	629	674.5	6079	4885
RP11-110C15	3	186612242	186768128	7561	8781	1489	1260	2151	1268	473	503	4790	4716	1525	1130	13861	13435	6956	5675	10000	8155	915.5	625	3358	3434	11359	10146	14194	15884	6964	8180	NA	NA	843	881	11044	9398
RP11-65J14	3	187299641	187451870	11161	11526	1664	2450	5805.5	3290.5	563.5	663	6774	8254	2568.5	1665.5	18891	16968	10986	9275	9297	7353	2729.5	1811	9362	8603	14059	11598	17530	18087	12705	12196	8288	6382	3476	3253.5	14627	12025
RP11-119E13	3	188090395	188091031	2509	2632	135	414	1859	1057	368.5	411	1648	1865	915	629	5913	4794	2164	1781	1741	1346	651.5	508	3596	3309	4879	2982	2462	2739	914	785	4639	3272	899	821	4853	3682
RP11-88P6	3	188693510	188694261	6869	6491	3964	2758	1362	737.5	334	454.5	2327	2462	1351.5	922	14482	13310	4335	3244	3889	3100	852.5	534.5	13467	12246	6832	4677	6188	4516	3746	4103	14002	9061	NA	NA	4781	3601
RP11-298A18	3	189731937	189918727	5954	5931	162	657	1728.5	877.5	459	538.5	3350	3074	973	708	15934	16197	4455	3451	2974	2216	970	523.5	9618	7887	8023	6437	13186	9883	3120	3328	9795	6925	800.5	545.5	8089	5715
RP11-178K17	3	190563338	190731939	6409	5788	522	1032	1344	733	378	484.5	3352	2939	836.5	656.5	11479	12208	3339	2656	3118	2340	709	442.5	NA	NA	5755	4518	10770	9388	2698	3164	5777	4051	552.5	367.5	6425	4729
RP11-392H18	3	191495511	191657015	4046	3785	4055	2532	1692	854	326	422.5	1806	1886	859	641.5	9927	10807	2769	2137	3649	2868	463	272	10119	9007	5821	4390	14377	10486	2523	2790	7691	5236	1027	748	7864	5664
RP11-211P13	3	191651342	191835502	9501	7796	1571	1693	2611	1375.5	909	1174	4281	4586	2379	1387	14689	14588	8481	6551	NA	NA	1097.5	644	10448	9229	8460	5844	15982	10804	4349	4320	7363	4432	2551.5	1541	6517	4624
RP11-525C11	3	192498463	192698321	5963	5266	3231	2091	2365.5	1299	584	857	2249	2496	1517	1059	15252	13095	3915	3430	3794	3029	725.5	446	8855	7631	7835	5332	7804	5652	1567	1614	7964	5289	1628	1053	6395	5013
RP11-466I16	3	193387523	193550121	7057	5668	2115	1245	3371	1760.5	274	382	2931	3429	1605	1019	10054	8443	3584	3265	4182	3142	1091	627.5	5823	4981	7928	6519	13544	10906	2302	2112	6385	4319	2418.5	1473	7287	5497
RP11-47G2	3	193748172	193916452	6850	5889	1971	1300	3212.5	1654	710	916	2930	3208	1830	1266.5	14315	13483	5288	4077	5555	4350	1160	663	7215	6330	7059	4679	8556	6802	1899	1964	6819	4507	2391	1521	5632	4096
RP11-56C4	3	193863519	194023822	11611	9868	3159	2127	6021.5	3185.5	958.5	1210	NA	NA	2745.5	1964	17242	18387	9512	8209	8312	6777	1251.5	761.5	7397	6123	13123	9232	10246	7908	3719	3434	6953	5119	2699	1812	11219	8120
RP11-279P10	3	195537816	195699154	2301	2332	4672	3312	1319	730	231.5	283.5	1551	1656	635	496	6039	6641	2295	1847	2309	1695	399	230	9632	8503	5759	4123	5832	5747	1164	1177	10326	7001	638.5	539.5	6288	4636
RP11-506F8	3	196585082	196768563	12783	11254	299	844	3858	1964	662	860	7388	7299	1744.5	1075	19743	17530	10715	8790	10617	8501	2036	1221	7667	6506	12226	10929	26962	26810	11551	10614	9147	7599	3007	2292.5	11562	10198
RP5-1087L12	3	197034906	197153620	1001	622	418	1071	617	387.5	158	134	NA	NA	290	214	2109	2914	NA	NA	NA	NA	195	171.5	5061	4630	1768	1125	1756	2090	NA	NA	4464	3137	198	202.5	NA	NA
RP11-252K11	3	197395792	197396111	2162	2360	NA	NA	735	455	455	395	1161	1553	745	507	2192	2198	2477	1996	3751	2650	491	413	2540	2442	NA	NA	2545	2620	1542	1564	2288	1806	391.5	433.5	2065	1711
RP11-114F20	3	198343367	198344165	4959	4143	2771	1893	2486.5	1260.5	409	644	3096	3279	1384.5	923	11547	11684	4552	3451	4456	3425	1283.5	800.5	7728	6824	7230	5247	7098	5936	3358	3501	7403	4896	1867	1333	9069	6429
CTC-196F4	3	198381035	198552522	2575	2548	2446	1648	1175.5	594	154	230.5	1422	1623	648	434.5	4467	4118	2752	2037	1660	1299	528	326.5	9071	8198	3165	2362	4489	4340	NA	NA	7748	5359	688	547	3799	3230
RP11-23M2	3	198981287	199164016	1758	1872	2801	2145	1461	823.5	73.5	104	1153	1346	1374	956.5	9229	7561	2775	2201	2540	1860	591	382.5	8397	7779	3771	2660	4658	4689	1965	2097	8772	5770	225	249	4210	3100
CTC-36P21	4	55628	207197	3220	2903	1059	718	1138	556	425	549	1742	1309	1042	705.5	6789	6095	1939	1614	1675	1348	593	350	4312	3956	3740	2490	3158	2602	1055	920	4112	2526	1050	717	4024	2873
RP11-296G16	4	1065447	1273239	4803	4153	2753	2074	1416	799	377	411.5	3518	3170	1272	812.5	6777	7725	4517	3664	4248	2872	763	506	8192	7799	7409	5383	7245	7344	6104	6297	4341	3513	987.5	814.5	5582	5312
RP11-572O17	4	1587192	1774414	1953	1789	779	617	1442	867	81	93	1512	1567	690	446	2201	2518	2557	2115	3637	2484	495	387.5	3276	3285	3062	2036	3277	3331	2057	1831	2418	1714	499.5	476	2632	2462
RP11-1197E19	4	1774415	1841864	3440	3274	1521	1185	1475	910	NA	NA	2123	2058	732	473.5	4072	4328	3009	2462	3377	2482	710	562.5	3392	3521	4811	3653	4227	5164	5711	5949	2785	1898	680.5	704.5	3884	3590
RP3-323A24	4	2785965	2932296	1072	1038	3599	2761	NA	NA	33	42.5	1288	986	NA	NA	NA	NA	1373	1143	NA	NA	NA	NA	10782	10160	2736	1969	1976	2224	1082	1252	8440	6377	NA	NA	2124	1675
RP11-492I23	4	3434298	3624888	3373	2653	1892	1694	916	580	500	368	2731	2207	963.5	619.5	2701	4093	4124	3109	5433	3535	562	533.5	4921	5026	4782	2636	5093	4159	3212	2938	3605	2737	615.5	619.5	3945	3141
RP11-324I10	4	4242550	4434108	9104	9325	149	701	3568.5	1827	657	837.5	8423	7785	2372	1513	15095	14962	9108	6696	9440	7274	1969.5	1419	9369	8296	9870	8052	16686	15321	3575	3317	9617	7417	2465	1969	13664	10952
RP11-211H6	4	4986488	5145322	4323	3822	3815	2666	1351.5	752.5	641	709	2792	2283	1058	728	6245	6343	2504	1982	3553	2970	717	476	6128	5905	4921	3387	5387	4812	1569	1725	7738	5316	1201	883	4037	3139
RP11-326O23	4	5161246	5358080	6518	6023	249	888	1537.5	871	556	731	5123	3893	1314	908.5	12630	12473	4718	3772	4685	3673	1146.5	748	10564	9124	8559	6462	9996	9488	4993	5532	10083	7567	2102	1446	6171	4751
RP11-338K13	4	8004636	8218634	1518	1477	203	652	968	563	294.5	313	1655	1359	292	157.5	4407	4797	1840	1364	2096	1478	563	447	4572	4216	3126	1985	3409	3834	1488	1539	5640	4554	696	677	NA	NA
RP11-117J13	4	8220695	8380648	2560	1818	494	701	1092	693.5	396.5	292	1967	1963	865	487.5	2901	4074	3142	2624	3917	2147	428	341.5	3013	2886	3862	2326	NA	NA	2426	2044	2034	1504	713.5	645	2359	2293
RP11-61G19	4	10275049	10441085	11822	10418	216	920	4621	2411	688	913	6301	4763	2633	1886	20413	19236	6610	5917	4928	3967	1790	1108.5	6738	6386	13202	9897	8864	7401	4107	3652	5551	4608	3355.5	2114	11599	9198
RP11-270I3	4	10707726	10872534	4445	4174	2458	1581	1437	760	519.5	604	2775	1987	877	686.5	10887	9619	3113	2376	3533	2671	732.5	449	4445	4246	5371	3897	NA	NA	2166	2507	2807	1815	NA	NA	5641	4345
RP11-168E17	4	11496949	11658724	5756	4677	2670	1707	905.5	481.5	450	476	4000	2801	1165	824.5	6329	5977	6913	5470	6530	4889	698	413	5118	4534	6387	4201	20745	14963	2940	3142	4575	2579	1040	673.5	6359	5131
RP11-22A3	4	12477523	12653850	11576	9928	363	1163	1719.5	919.5	865.5	988	9166	6325	2319	1658	11283	10591	12006	9568	12854	10159	1295.5	746	10663	8642	10247	6790	26667	19868	8231	8069	12554	9666	1877.5	1326	10514	8083
RP11-341G5	4	13557521	13722460	8185	7254	3022	2486	3251.5	1669.5	806.5	1008	4051	3058	1714.5	1208	16786	14263	4482	3917	4386	3500	1011	625.5	8714	8192	9751	6424	9360	7433	2218	2104	7972	5663	1851.5	1269.5	8554	6080
RP11-446J8	4	16048735	16252337	13144	11920	349	981	3636	1841	844.5	1135	11384	8555	2277	1374	25560	22631	9560	7488	9026	6916	2375	1381	8581	7394	13656	10646	23452	19101	11454	11009	9007	6462	3365	2220	15487	13337
RP11-441O12	4	18095185	18280937	7631	6488	1591	1114	2374	1279	983	1251	4710	3475	1811	1150	12424	10296	6831	5422	6849	5120	1009	616	4233	3682	6902	4439	12768	9586	3081	3117	3943	2383	529.5	385.5	5780	4227
RP11-3J1	4	18804546	18925382	22710	20497	6339	3959	2574.5	1303	642	928.5	9088	6920	1626.5	1077	21684	21025	8235	6032	25720	20932	1725.5	1105	19162	15749	11582	8506	20153	15975	7591	7883	16208	11632	3134.5	1871	14964	12236
RP11-339D20	4	19666856	19839708	8235	6877	220	1092	2426	1159.5	691	892.5	4553	3033	1573.5	983	16926	15541	7729	5636	7364	5258	1186	657.5	7254	6201	9718	6636	16581	12165	4685	4680	8096	5747	2677	1608.5	8326	6236
RP11-362J17	4	20415083	20599107	9185	7919	3084	2025	2072.5	1044	856	1057.5	6680	4945	2039	1305	20361	16176	6470	4988	7579	5377	1016.5	601	10281	8624	9054	6193	12771	10009	3367	3113	7269	4304	2713.5	1599	8093	6403
RP11-10G12	4	22230963	22376389	12811	12685	4446	3064	NA	NA	647.5	825.5	NA	NA	NA	NA	NA	NA	NA	NA	11425	8687	NA	NA	9511	8442	NA	NA	NA	NA	3835	3994	7750	4562	NA	NA	NA	NA
RP11-406E22	4	22979135	23128946	1402	1080	737	1169	1888.5	881.5	163	245	1851	1340	768.5	497.5	3585	3458	1133	1143	NA	NA	551	310.5	NA	NA	3863	2793	5652	4324	NA	NA	8338	5249	1037	604.5	3583	2657
RP11-192P23	4	24146342	24317423	5958	5430	NA	NA	3074.5	1561	462	558	5887	4391	1741	1148	11066	10836	5348	4064	6379	4688	1633	983	3442	2848	8643	6785	10835	9315	4674	4160	4012	2874	2543	1860.5	9976	7813
RP11-415C15	4	26813779	26814604	6319	5428	3478	2304	3407	1784	531	651	4493	3142	1648.5	1073	15068	12031	4851	3686	3517	2615	1403.5	835	12615	11274	7294	4836	5547	4354	2053	1853	9285	6654	2844	1873	7251	5465
RP11-292B1	4	28326148	28515699	8592	6938	1336	1357	999	528	595	625	4725	3124	1193	955	5472	5785	8130	6409	12157	9214	774	447.5	9728	7797	7067	5048	19740	12590	2443	2296	8591	5058	1119.5	708	6901	5205
RP11-519A11	4	28815505	28976813	9316	6804	215	625	2784	1320.5	531	702	5650	4206	1253	836	16032	15290	5441	4265	6945	5013	1359.5	775	5715	5057	7297	5632	19834	14721	5530	5194	6629	4786	2743.5	1643.5	7480	6181
RP11-390C19	4	29448207	29625629	1435	974	2607	1869	1712.5	789.5	312	410.5	NA	NA	722	473	4644	4791	1142	852	708	487	644.5	354.5	8602	7133	2450	1577	1915	1447	NA	NA	7522	4466	1366	715	NA	NA
RP11-478O20	4	31196933	31353402	NA	NA	145	430	1410.5	678.5	326	373.5	3534	2259	1099	684.5	10589	12127	4380	3147	4959	3178	452.5	257	2793	2123	6227	4633	14254	9520	2638	2554	6170	4093	1041	638	7931	6000
RP11-280K20	4	31647082	31810170	6297	6299	3200	1803	1680	910	391	435	5814	3838	698	517	11731	12446	5319	4079	3514	2557	821	509	5983	4752	8115	6605	8348	7105	2839	3263	6162	3735	399	369.5	6842	4952
RP11-20M7	4	32284288	32438544	5710	4312	1053	650	2809.5	1350.5	75	94	2567	1898	1461.5	894.5	5184	5401	4336	2981	2689	2042	1104	588	5980	4938	6878	5214	13044	9156	1160	985	5687	3321	1916	1012	4803	3587
RP11-79E3	4	33858298	33859014	14132	10997	3471	1995	2315.5	1135	866	1177	7411	4984	2750	1771.5	15959	16216	10092	7800	12826	9550	1268.5	695	7096	5893	11079	7442	21514	13851	5804	5379	7140	4574	2731	1481	7350	5471
RP11-24H13	4	34608481	34779086	6256	4616	1665	1467	2632.5	1072.5	251	356	2884	1659	1390.5	1014.5	5564	5941	4871	2386	4030	2125	1108	454	7037	6098	6590	4275	12699	8913	1741	1219	6334	4009	2211	954.5	4760	2813
RP11-135M12	4	35352990	35546453	4628	3491	1323	827	2397.5	1227.5	433	614	NA	NA	1137.5	728	9583	9939	4238	3260	3507	2578	778	429	4573	4377	5755	3837	6859	5299	1696	1468	4191	2442	1746.5	1030.5	5622	4031
RP11-103J17	4	36821037	36984310	4991	4701	1822	1210	1361	716.5	306.5	364	4174	2545	930	702.5	12829	12976	3952	2962	3392	2812	742	421	3559	3455	6533	4914	11118	8244	2508	2586	1378	877	664	513.5	6936	5081
RP11-36B15	4	37338262	37499323	3096	3037	5676	3900	763	453.5	332	356	2091	1736	647	515.5	2688	2790	3798	3178	5284	4400	428.5	303.5	NA	NA	4287	3033	7035	6232	1858	1901	11229	7576	515.5	469.5	4243	3583
RP11-392K14	4	38016632	38017201	4272	4322	4033	2925	981	621	542.5	542.5	2401	1782	982	803	3572	3975	5208	4250	5390	4373	576.5	416	8410	7934	5154	3658	10281	9127	2079	2310	7564	5632	688	635	4725	3525
RP11-213G21	4	38321910	38503652	8295	8205	6317	4362	1456.5	886	502.5	546.5	5496	4149	1862.5	1325.5	NA	NA	7810	6616	9247	7744	981	640	10603	9578	7952	5412	18373	16700	5242	6027	10018	7665	1159	1018	7130	5753
RP11-343C9	4	39576854	39775792	3526	4369	2180	1556	1078	606	575	789	3380	2676	1202	873	7135	4992	3747	3128	4190	3427	380	262	4234	3930	5083	3244	5525	5709	655	684	6291	4081	805	779	4575	3577
RP11-227F19	4	41486278	41673262	14855	11770	NA	NA	4189	2124	494	564	8136	6050	1745	1217	22855	18894	7694	6202	9929	7321	1756	1059	8181	6993	11480	8958	28018	23362	9552	8801	8824	6442	3452	2314.5	10655	9081
RP11-55C6	4	44675190	44821847	10661	8682	NA	NA	3872.5	1861.5	770	1009.5	5082	3681	2256.5	1510.5	20102	19891	5092	4427	5204	4002	1413	757	5348	4284	11214	7793	11044	7857	3707	3064	6111	4045	2633	1400.5	9093	6727
RP11-416A5	4	45754361	45926806	9718	7408	167	385	3366.5	1550.5	403	588	6217	4380	1402.5	884	17333	16223	6299	4391	6953	4806	1640	866.5	5457	4439	9128	6566	20649	14480	7179	6468	7468	4912	3484	1723.5	11726	8613
RP11-100N21	4	47410194	47578348	6855	6356	2247	1625	1354	744	502	640	5734	4127	2063	1406.5	19969	19842	7315	5571	4408	3554	844	496.5	10151	9369	8987	6936	14735	11878	7202	8067	8056	5253	2791	1865.5	9143	6973
RP11-415L23	4	47823974	48020227	6625	6648	109	540	3087.5	1693	388	498	5096	4026	1245	885	15987	12632	4815	3933	4271	3415	1307	808	7556	6816	6970	5664	15636	14293	5193	4934	6898	5396	2181.5	1707	7934	6536
RP11-19F13	4	48670487	48829699	4166	4533	NA	NA	2789	1465.5	683	817	3383	2485	1893	1297.5	14603	13789	4385	3651	3373	2683	836	502.5	7336	6712	6541	5322	10036	9735	4648	5214	4697	3105	1370	1163	8426	6673
RP11-365H22	4	52501050	52678963	6621	6499	2793	2150	1409	745	582.5	638.5	5200	3762	1160	939.5	7366	6498	9412	7526	7901	5978	701.5	475	5069	6343	10270	7258	21376	17463	4492	4643	4601	3178	1089	795	10859	9353
RP11-157C8	4	53206265	53354157	5723	5519	3487	2305	1417	762.5	460.5	599.5	2426	1949	1659	1277	9525	7748	1953	1581	2367	2038	960.5	642	4265	3837	3458	2309	64920	63089	1026	893	7607	5126	1829	1390	5453	3767
RP11-18M17	4	54192064	54350927	5149	4313	2292	1592	1595.5	920.5	509	619	1327	1010	1592	1225	7037	6564	2015	1652	2869	2549	1300.5	820.5	9653	8826	5058	3785	3861	3246	1302	1122	6708	5058	NA	NA	6291	4889
RP11-12J3	4	54669405	54830719	8593	8140	NA	NA	NA	NA	552.5	746	NA	NA	NA	NA	NA	NA	NA	NA	11566	8475	NA	NA	7057	6871	NA	NA	NA	NA	10718	10549	5102	3320	NA	NA	NA	NA
RP11-231C18	4	54968304	55142179	6085	5488	2843	2083	2613	1390	484.5	628	3419	2464	1523.5	1172.5	12848	10640	3271	2813	2571	2083	883.5	556	5676	5321	6428	4319	4903	4237	1510	1313	4077	2831	1577	1095.5	7445	5206
RP11-148K14	4	56002356	56134111	3266	3630	1780	1372	1854.5	995.5	561.5	628.5	2487	1988	1200	785	5734	4528	4954	4078	NA	NA	707.5	470.5	3590	3672	5662	3658	7774	7397	1610	1723	1929	1333	953.5	822.5	5170	4130
RP11-738E22	4	57580615	57581093	5363	6066	3470	2529	2730.5	1457	535	633.5	4272	3428	1643	1126.5	11634	9439	4647	3800	5938	4411	1034.5	676.5	9946	8930	6999	4811	8355	8640	2855	2897	9448	7277	2028.5	1568	5702	4720
RP11-355L4	4	57612955	57791514	2347	2460	5663	3798	1223.5	676.5	554	619.5	1492	1160	846.5	580.5	3500	2771	3365	2737	2613	2049	454	319	16284	14493	2945	2038	4655	4373	1277	1272	15307	10615	491	438.5	2709	2228
RP11-4O3	4	58332161	58495924	12099	10578	3105	2016	NA	NA	488.5	576	NA	NA	NA	NA	NA	NA	NA	NA	15073	11071	NA	NA	10051	8861	NA	NA	NA	NA	15967	15615	8451	5446	NA	NA	NA	NA
RP11-340A13	4	59679468	59852552	3117	2353	1259	1155	1997	915.5	59332	3523.5	3138	1968	1132	727	9997	9576	2479	1727	1693	1160	786	426	6181	4950	4690	2871	4050	3002	557	503	5674	3145	1884	980	5904	3770
RP11-525J21	4	60365745	60518033	3465	2778	3572	2081	2045	945.5	687	923	2276	1599	1078	736	11060	10744	2079	1632	2184	1608	596.5	326.5	7663	6559	5000	3177	5144	3578	NA	NA	8741	5157	1140	618	5490	3367
RP11-507B10	4	60959933	61146008	9492	7895	3309	2016	3689.5	1631	627	841	8717	5991	1627.5	1024	20065	19809	8425	6049	8955	5996	1947	1055	7766	6069	10916	7574	19388	15139	8021	7260	10038	6083	3208	1905	12670	10482
RP11-16N2	4	61797081	61944663	7465	6065	2841	1744	831.5	458.5	184.5	199.5	3539	2490	1613	1034	5979	6126	4803	3971	7526	5680	963	567.5	8389	6769	4691	3842	11399	8469	2305	2312	9548	6182	1017	647	4291	3296
RP11-24I7	4	62478168	62653304	2910	2587	3574	2177	1062.5	529.5	129.5	164	3069	2121	1724	1162	8393	7641	4667	3411	NA	NA	1038	614	8499	7371	4721	3142	9003	6736	1800	1728	7247	4754	323.5	254	4033	2911
RP11-553E5	4	63917064	64119521	5425	4676	1092	880	2012	1040	NA	NA	3753	2760	1070	740	7610	8616	3599	3213	4191	3365	659	367	4022	3195	5625	3641	8793	6051	1105	1072	4525	2832	1352	866	4995	3578
RP11-204H9	4	65014136	65179052	5371	4471	2235	1539	1188	571.5	648.5	805	3167	2072	NA	NA	5741	5692	4343	3435	4640	3617	545.5	291	7109	5972	3918	2583	3679	2799	1031	1056	5773	3569	NA	NA	4247	3066
RP11-423P14	4	65912429	66114279	3883	2883	NA	NA	1276	604	242.5	302	2108	1527	560	383	5619	6220	2479	1958	2594	1790	697	325	944	672	3606	2468	7826	5600	2496	2123	1963	1265	177.5	151.5	4035	3284
RP11-211G17	4	67196528	67348069	7842	6242	4689	2655	1346.5	644.5	429	605.5	NA	NA	1458.5	967	9572	9561	4473	3424	5054	3842	471.5	266	NA	NA	5061	3841	7610	5219	503	531	8109	4693	1261	716	6312	4186
RP11-540I12	4	67409499	67578141	6860	5501	273	752	3203.5	1462	140	242.5	6748	4722	1741	1137.5	14570	12380	5953	4231	4621	3381	1703	900	9657	7842	8270	5798	13415	9986	4818	4173	9478	5788	3375	1888	9582	7357
RP11-35D5	4	68605784	68793498	9808	8895	3161	2546	1559	834	686	809	8565	6573	2128	1567.5	9250	10050	12217	9675	11840	9182	1240	785	13229	11333	12253	7810	26032	19200	7061	7002	11707	7625	1689.5	1246.5	11091	9100
RP11-183M3	4	68790646	68791434	7597	7000	4256	2591	2998	1525	692	905.5	7733	6218	1872.5	1193.5	13278	13892	8091	6774	6960	5016	1581	983	8155	7208	10856	8562	18993	15294	1819	1764	9696	6264	2594	1813.5	12177	11166
RP11-468N14	4	69840975	70058929	11419	9283	2877	2260	1193	651	678	803	7852	5561	1569	1272	6766	7507	12224	10362	15741	12097	916	571.5	9895	8584	11529	9168	29472	18847	3933	3779	9202	5442	1285.5	886.5	10913	8789
RP11-92H22	4	72025537	72179919	3213	3572	1902	1432	1119	623.5	253	332	3249	2444	1127.5	789	8702	6453	4693	3603	3201	2554	732	476	6279	5973	6577	4545	5363	5035	3412	3644	4206	2979	1464	1358.5	4548	3789
RP11-1J11	4	72385335	72551804	17058	14850	2415	2566	NA	NA	224	266.5	NA	NA	NA	NA	NA	NA	NA	NA	18091	14743	NA	NA	13521	11621	NA	NA	NA	NA	5171	5145	10698	8180	NA	NA	NA	NA
RP11-373J21	4	73467553	73647072	4836	4299	5070	3256	1359	704	285	366	4338	2564	503.5	365	13695	13120	4512	3373	3988	3153	610	349.5	NA	NA	7030	5320	5801	4223	1491	1805	NA	NA	542	395	7949	5660
RP11-447E20	4	74797929	75012947	10418	9700	2968	2007	1926.5	998	678.5	901	7550	5488	1881	1280	19569	19643	8234	6417	5993	4711	1803.5	1002	7854	6802	11243	9017	17860	14676	7601	8333	6565	4725	3115	1824.5	8674	7237
RP11-2G10	4	75282894	75452153	13532	11677	5031	3715	NA	NA	90	127	NA	NA	NA	NA	NA	NA	NA	NA	11235	8736	NA	NA	9696	8419	NA	NA	NA	NA	13360	13161	9188	5650	NA	NA	NA	NA
RP11-567N4	4	76674925	76871223	6838	6720	2557	2102	3925	2088	NA	NA	3071	2499	1262	898.5	13486	11987	5169	4296	5398	4277	1141.5	693	7735	7032	7873	5829	8500	7510	3311	3169	7555	5978	1981	1532	7463	5919
RP11-556F3	4	77818636	77819466	6232	5950	5244	3599	2192	1155	279	349.5	3581	2662	1146	789.5	11617	11335	3979	2990	4297	3387	1522	881	11439	10938	5435	4113	9158	8014	4236	4249	8279	5083	1830.5	1516	5666	4742
RP11-224D4	4	77920734	78081536	4325	4059	3208	2375	1595	923	549	608	2264	1756	NA	NA	5384	5204	5325	4358	4958	3838	622.5	413	5556	5509	4536	3048	7778	7294	1656	1658	4098	2941	NA	NA	4377	3342
RP11-1E1	4	78334433	78480982	14254	14603	7672	5901	NA	NA	54	74	NA	NA	NA	NA	NA	NA	NA	NA	12858	10878	NA	NA	17699	16689	NA	NA	NA	NA	5271	5047	11411	9066	NA	NA	NA	NA
RP11-438E5	4	80522038	80685254	9302	7364	2817	1806	1761.5	862.5	560.5	841.5	6026	4294	1521	1009	14360	16025	5725	4239	5547	3970	1433.5	824	7078	6160	9833	7574	13948	10302	6251	6667	7491	5165	2753.5	1474	6163	5365
RP11-377G16	4	81454395	81648498	1553	1186	2274	1557	2112	1054	297	367	1496	1103	884	577	5770	5839	1336	1080	NA	NA	785	488.5	6997	6135	2799	1908	2814	2008	NA	NA	6432	4164	1863	1037.5	3577	2348
RP11-258N2	4	81646214	81811336	12451	10461	2957	2118	3775	1852	771	1068.5	7156	4935	2042.5	1403	20635	21193	9620	7324	10418	7585	1385	828.5	9378	8351	13076	9486	19315	14183	8857	9223	7134	4543	4383	2622.5	10455	8638
RP11-100N20	4	82337157	82471136	3834	3506	1577	980	1374	694.5	525	714.5	2480	1733	1008.5	684	10713	9698	3589	2702	2847	2093	794.5	476	6718	6510	5217	3879	6336	4712	2755	2814	5930	3670	1497	994.5	4145	2898
RP11-263F19	4	83320643	83487099	5942	5842	273	722	1237.5	686.5	494	633	3458	2657	1669	1191.5	7364	6191	6474	4869	8139	6071	944	604	8923	8029	NA	NA	7657	5875	2813	2850	9244	5742	1014.5	775.5	5779	4660
RP11-397K17	4	84764936	84940104	3362	3714	3743	2691	634	398	498.5	461	4296	3356	683	597	4012	3746	4254	3590	2600	2122	530	419.5	8195	8470	5587	4204	8141	7075	NA	NA	6120	4107	521.5	531.5	5646	4399
RP11-176K15	4	85303931	85459895	4989	4251	1942	1294	2260	1171.5	416.5	533	3125	2216	1222.5	860.5	14989	11524	2610	1811	2071	1546	915	549.5	4898	4668	6735	4349	4071	3329	1089	976	4588	2704	1822	1089	6293	4272
RP11-123I8	4	86523478	86697066	9848	8471	3894	2610	4509	2273.5	868.5	1267.5	5195	3832	2001.5	1426.5	18484	16603	7750	6309	7159	5616	1203.5	727	10679	9662	10927	7542	11849	9095	2746	2626	11006	7299	2775	1575	10088	7517
RP11-19C20	4	87611708	87781015	8735	7881	4914	3467	1317	679	337.5	496	5131	3633	1788.5	1262.5	18599	17240	6829	5413	7385	5526	1113	664	10039	8886	9692	7402	16255	13232	9162	9670	8799	5444	3118.5	2042	8339	6274
RP11-107G7	4	88869687	89041548	8728	8420	215	646	808.5	481.5	594	543	6484	4950	826	714	5605	5870	6179	5162	6809	5427	896.5	619.5	5732	5017	7306	5860	12555	9991	3308	3405	4833	3861	566	605.5	4739	3691
RP11-113G13	4	89047637	89235240	11989	10355	NA	NA	3251	1716.5	645.5	801.5	7574	6242	1856.5	1285.5	17470	18122	6567	5374	6675	5499	2143	1357	5775	5100	10578	8606	20474	17825	8193	7703	6097	4536	2861.5	1962.5	11354	10217
RP11-17P8	4	89759784	89945788	9178	8998	2468	1977	687	405.5	610	564	5810	4303	869.5	696.5	4544	4774	5495	4759	6277	4993	948.5	610	13810	13081	6376	4782	12380	10309	2187	2154	11914	9662	80.5	102.5	4797	3725
RP11-502A23	4	90167451	90338631	1485	1290	1980	1237	1985	1001	286	395.5	1682	1237	785	523	3549	3352	831	917	NA	NA	636	397.5	4204	3986	3614	2714	4142	3796	NA	NA	4435	3007	1025.5	747.5	3797	2876
RP11-115D19	4	91062100	91062798	5452	4656	1493	1650	2264.5	1096	417	568	4976	3589	1381.5	869.5	11303	9890	4703	3429	3721	2633	1209	636	7788	6982	6740	5193	12205	9548	1803	1663	7836	4397	2332	1417.5	8309	6124
RP11-11N6	4	91891939	92061958	9002	7954	3390	2096	NA	NA	461	534.5	NA	NA	NA	NA	NA	NA	NA	NA	8095	6189	NA	NA	8281	7189	NA	NA	NA	NA	1676	1790	7872	4823	NA	NA	NA	NA
RP11-9B6	4	93458375	93669443	12667	10072	4311	2607	NA	NA	88	122	NA	NA	NA	NA	NA	NA	NA	NA	11523	8192	NA	NA	10015	8983	NA	NA	NA	NA	13583	12626	9867	5752	NA	NA	NA	NA
RP11-44P19	4	93769028	93913892	10240	8519	2185	1405	3095	1430.5	436	586	6228	4496	1370	819.5	20259	18685	6962	5206	7357	5401	1640	873	5572	5142	8083	6446	25314	17635	9901	9082	3589	2193	3451	1991	9068	6956
RP11-16I17	4	94801057	94976523	1385	1288	3225	2074	1009.5	538.5	341	397.5	1274	967	282	257.5	4755	4981	1653	1410	NA	NA	573	337.5	9620	8731	2369	1656	4524	3437	NA	NA	8034	5060	136	141.5	1182	1012
RP11-73I6	4	95134076	95134900	14799	12818	1846	1232	4532.5	2200	725	909	8219	6384	2220.5	1388	21325	19894	10244	8022	11963	8991	2207.5	1271	4025	3638	13175	10145	23490	18532	12791	12411	2505	1709	3617.5	2473.5	14502	13310
RP11-10L11	4	96487124	96656059	9603	8387	2876	1928	NA	NA	143.5	109	NA	NA	NA	NA	NA	NA	NA	NA	3858	3354	NA	NA	10866	9382	NA	NA	NA	NA	2064	1814	9587	6071	NA	NA	NA	NA
RP11-354C17	4	97132164	97291768	4456	3425	2747	1664	2512.5	1200	473	628	3338	2159	1015.5	685	9945	10148	NA	NA	3111	2227	618	332.5	7198	6557	4980	3274	NA	NA	845	824	6371	3670	1518	839	4059	2539
RP11-242D9	4	98761067	98971603	3762	3017	2050	1479	879	483	618	644.5	4170	2851	997	830.5	5387	5452	5114	3946	3163	2274	770	456.5	5807	5642	5543	3658	12009	8426	1541	1552	3654	2823	877	593	6564	4827
RP11-240J11	4	98970549	99122040	4828	4330	3668	2445	687	371.5	502	558.5	2533	1822	1181	876	5131	4906	3772	3225	5061	3730	806	483.5	8109	6956	3733	2820	8518	6123	2240	2105	7481	4640	984	632	4193	3014
RP11-428B4	4	100025617	100213062	6489	6944	2533	1686	3724	1945.5	548	682	3898	2978	1338	944.5	17790	12912	4248	3419	3777	2866	1200	730	4619	4238	8050	6063	7742	6891	3563	3306	6187	3888	2053	1739.5	6993	5570
RP11-56D20	4	101288991	101463429	3858	3295	2952	2040	NA	NA	866	972	NA	NA	1587.5	1139	7881	7409	3114	2592	4946	3803	1303.5	768	8695	7945	3768	2429	7887	5820	1186	1196	7065	4978	1193	761	3477	2579
RP11-13F20	4	101648739	101810250	10096	8295	5660	3537	1145	595	575.5	718	6752	4893	1615	1198.5	10950	10586	9879	7924	11081	8215	1139	654.5	10955	9271	9317	6675	21532	14645	7539	7141	12261	7344	2013	1207.5	7563	5642
RP11-167N19	4	101951384	102101481	8825	7560	2425	1534	1619	803.5	500	744	6150	4348	1272	877	18818	18019	6383	4836	5635	4197	938.5	557	7118	6239	10349	7534	22503	16516	6459	6774	6838	4601	3215.5	1775	8421	6144
RP11-110C16	4	103205373	103358788	7720	7865	2901	1885	1211.5	724	396.5	433	6586	4130	715	541	17478	17991	5719	4300	6132	4708	918.5	488.5	7935	7022	8901	7424	16845	13079	1778	2098	4055	2854	319.5	284.5	6159	4583
RP11-289E16	4	104137946	104300020	4364	4073	10547	6850	904	470.5	438	664	3502	2602	908	632	8745	8432	4908	3341	4348	3042	781	439	18400	16115	6813	4710	6844	6074	3154	3799	20115	13122	1060.5	650.5	5862	4038
RP11-438P8	4	104414935	104571385	3420	2970	2071	1377	1825	941	410	568	3069	2461	1096	711.5	8294	7881	3156	2224	3018	2388	1074	614	5779	5436	4855	4084	8396	6939	1266	1114	4806	3155	1816.5	1128	6515	4905
RP11-174B22	4	104537513	104700022	4368	4196	2174	1621	226.5	133	317	320	2996	2234	352	295	3032	2923	2888	2363	2945	2229	414	274	5467	5090	3849	3111	5616	4508	637	648	3586	2325	369	332.5	2082	1540
RP11-122B24	4	105426526	105587473	3551	3016	172	617	1320.5	668	428.5	651	2355	1695	795	506	8258	7304	3932	2931	3191	2378	664.5	384	5300	4308	5139	3433	7728	5644	2499	2734	7448	5251	1298.5	743.5	3972	3019
RP11-16G16	4	106472238	106647451	4249	4493	3016	2016	2096.5	1093.5	165	229	4370	3049	1062	799	18315	17047	3641	2901	NA	NA	871.5	485.5	8051	7739	7906	6465	12005	10499	2232	2174	4887	3118	1013.5	741	8793	6699
RP11-208O6	4	107038989	107203079	5452	4533	1138	1236	1863	896	470	626	3294	2144	1338.5	977.5	11126	10151	3114	2488	2250	1799	653.5	379	5625	4900	6892	4462	5303	4140	1267	1044	5272	3340	1466	887	6804	4808
RP11-88D10	4	107874843	108081943	4656	3989	157	508	622	349	448	453	3545	2419	782	620	4790	4840	3930	2896	5151	3801	578	356.5	7143	6063	4544	3067	9218	6289	1709	1601	6778	4576	680.5	496.5	4248	2798
RP11-109F18	4	108777059	108935228	7304	6639	3485	2343	1715	882.5	297	395.5	4665	3094	1088	818	17877	17335	4773	3611	4213	3199	854.5	470	10088	9051	8125	6060	14265	10377	3443	3962	8330	5121	1091	751.5	8372	6227
RP11-75N20	4	110015225	110177335	11751	11140	3849	2655	2005	1048	752	982	7230	5042	2028	1268.5	22938	20329	9246	6903	8134	6158	1660	1008	7664	7513	13279	9804	18695	14189	11117	11776	7577	4668	3514	2245.5	8587	6683
RP11-57A22	4	110195936	110363348	9823	8740	230	844	2077	1108	750	943.5	5810	4060	2276	1515	11421	10538	7026	5601	10445	7584	1069	618	11463	9315	6445	4271	13067	9514	3112	3043	9010	6588	1974	1368.5	6503	5077
RP11-380D23	4	111798673	112000158	6322	5846	4956	3346	2642.5	1401	536	720	3081	2557	1809	1290.5	14138	14522	4443	3352	6220	4927	804	503	1759	1425	8672	6233	13487	10966	3555	3946	12591	8867	1607	1084.5	9473	6977
RP11-326N15	4	112453986	112642555	9180	7692	2543	1564	2527	1214	676	927	8380	5925	1710	1125.5	21154	20950	8048	6013	7757	5903	2017	1063	1636	1330	9839	7463	24378	17570	8626	8387	9148	5627	4082	2243	12543	9828
RP11-402J6	4	113716053	113716694	1968	1878	230	838	789.5	476.5	384.5	452	1770	1307	1124.5	798.5	4590	4364	3188	2569	1642	1347	650	477.5	6595	6095	2809	2016	5537	4898	816	964	4551	3343	679	569.5	2438	1708
RP11-419E3	4	116459203	116610541	5748	4451	1998	1081	1925	938	556	661.5	3514	2441	1264.5	761.5	9939	11691	6102	4248	5844	4029	991	571.5	4915	3855	7097	4927	11777	8065	4911	5047	4630	3298	2173	1275	5033	3810
RP11-25B14	4	116886337	117075206	3101	2593	188	814	348.5	199	235.5	229	1906	1218	434.5	378	3447	3676	NA	NA	NA	NA	581.5	331	8832	6884	2447	1575	4674	3112	612	620	6093	4328	NA	NA	1440	1017
RP11-55L3	4	117717865	117881873	8138	6951	3571	2362	3939	1844	615.5	786.5	4443	3151	1956.5	1349	17146	18551	8114	6612	6067	4536	889.5	483	9513	8206	10544	6571	8948	6358	2872	2454	9449	5820	NA	NA	9404	6816
RP11-510D4	4	118779937	118955940	8052	7285	NA	NA	2812	1280.5	632	798.5	4153	3356	1668	1161.5	16761	15276	7767	6328	7598	5749	1277	798	4147	3715	10234	7420	14343	11793	8367	9317	4277	3432	2349	1654	7174	5957
RP11-100C9	4	120026688	120206079	5850	5370	2465	1741	1138	589.5	483	649.5	3295	2529	1880	1361	9091	8004	2229	1759	1914	1575	885.5	535	6877	6407	5263	3790	4587	3757	884	705	6707	4696	1679	1193	7698	5825
RP11-414D7	4	121293373	121442915	2356	1776	2597	1708	1007	484	323	444.5	NA	NA	929.5	670	5355	4761	NA	NA	741	545	607	322	5265	4789	2372	1506	NA	NA	NA	NA	3221	1824	1267	697	2513	1518
RP11-501E14	4	121854022	122044148	4622	4371	2724	1816	1627.5	824	373	449	3352	2298	947	724	12774	13580	3086	2401	3959	2858	902.5	504	6697	6050	5040	4128	9281	7230	1389	1673	6838	4788	622	436	4808	3514
RP11-381N20	4	124646653	124815579	2182	2315	246	798	1085	622	228	301	3542	2570	671	531	6434	6704	2979	2299	NA	NA	489	321	5957	5356	4248	3234	6960	6521	913	967	8168	5733	318.5	301	4860	3414
RP11-93I21	4	125651915	125808487	7858	6482	3853	2585	1479.5	747	476.5	627.5	4418	3159	1919.5	1256.5	17782	17180	6616	4917	5427	3914	NA	NA	7513	6520	8878	6639	17890	12409	7472	7497	8370	4924	2273	1422	7723	5723
RP11-15O17	4	126492880	126657894	4734	3932	NA	NA	1652.5	783	145	199	3219	2063	1656.5	1119	11247	12219	4812	3431	4039	2923	747	407	8695	7076	5871	4103	11505	7687	4483	4441	4593	2999	1246.5	794.5	7318	5019
RP11-282B13	4	127572269	127572649	9207	7952	NA	NA	2126.5	1046.5	536.5	547.5	11807	7951	1234	946.5	13697	18416	9910	7842	6475	4768	1154	688	5007	4369	14911	13852	9049	7168	5728	5702	4908	3121	814.5	632.5	14100	11483
RP11-24C13	4	128606374	128761861	4512	4286	2425	1694	1147.5	591.5	442.5	465	3730	2540	492	373	9971	10638	3824	2759	2232	1747	820.5	497	6632	5905	4945	3792	10550	8467	911	1039	3689	2364	250	187	3755	2775
RP11-555L17	4	129461149	129664299	5330	5225	1379	1045	1346	742	NA	NA	4876	3877	1417.5	926	10113	8159	4872	4259	5207	4195	726	468.5	3132	2929	5984	4256	9894	8339	2581	2519	2173	1492	1525	1129.5	6057	5055
RP11-209D20	4	130139301	130333587	6720	6044	1156	1285	3118	1541.5	502	720	5140	3611	1531	1043	15318	13204	4293	3286	3513	2642	1244	715	7367	6320	9727	6481	5432	4587	2784	2375	5929	3845	2760	1707.5	8469	6150
RP11-125F12	4	131234239	131403209	11780	10450	3962	2657	3289	1683	979	1292.5	9316	7008	2867.5	1923	17807	17220	8936	7278	11099	8930	1324	823	8290	7275	12064	8404	17129	13636	3024	2892	10022	6510	2948	1855	10673	7838
RP11-24P18	4	131752589	131905426	4305	3513	306	941	927	480	397	404	3970	2750	985	767	6074	5877	4341	3326	3315	2364	749	389	7924	6197	4905	3436	11999	7735	1790	1787	7326	4781	854	560	6577	4238
RP11-314N14	4	132907622	132908211	6043	4932	2683	1560	1138.5	563	503	600	4602	3126	1601	976	14606	14815	4263	4920	5468	4186	NA	NA	5999	4813	8221	6121	18228	12248	7824	7825	7187	4254	1934	1203	8574	6231
RP11-149A7	4	133802368	133974735	8606	6985	2622	1631	1767.5	860.5	431	639	6605	4517	1612	1026	15047	16897	5365	6074	5166	3799	911.5	499	9544	7702	11640	8599	17841	12194	6751	6552	8866	5693	1857.5	1046	10458	8029
RP11-335K21	4	134510305	134689569	7040	5881	2173	1426	3189.5	1535	636	801	6707	4782	1474	911.5	15173	15171	4311	4586	6641	4647	1825	1008.5	5904	4931	9708	6948	19050	13358	5651	4905	5118	3471	3240	1730	11456	9521
RP11-400D2	4	135602222	135778939	1793	1272	2092	1307	751	370.5	226.5	320	NA	NA	802	577.5	5906	5419	571	703	NA	NA	514	264	4927	4231	2179	1407	2277	1835	NA	NA	2742	1557	1174.5	593	3194	1783
RP11-118O11	4	136976148	136976731	5741	4488	178	507	2698	1244	NA	NA	2589	2430	1231	833	15435	13274	2908	2101	2561	1876	1058.5	560.5	6546	5509	6990	4747	4077	3290	1279	1087	7392	4767	2318	1217	6372	4282
RP11-63M2	4	138152609	138314464	9626	7471	266	758	1952	962.5	1097	1368.5	5479	3958	2588	1621	13005	14786	4992	5764	9330	6950	903	521	6768	5792	6367	3881	14020	9538	2979	2770	7388	4671	NA	NA	6513	4711
RP11-425J20	4	138583911	138760890	5470	4218	2648	1606	2645.5	1276	473.5	589	2433	1750	1431	945	7928	7735	1702	1939	2910	2160	1280	706.5	5990	5079	5646	3869	5396	3827	1493	1170	6307	3993	2277	1432.5	6916	4884
RP11-98O2	4	139967524	139968318	9434	8551	555	1723	1676	942.5	707	713	6484	4899	1619.5	1287	7026	6742	5799	8057	13500	10343	980	645	10459	9617	11324	7969	18312	14792	5896	5867	9833	6944	1336	1051.5	11350	8853
RP11-69O1	4	141741731	141912428	9262	7897	668	1634	4465.5	2329	840	1074.5	6556	4756	2445	1643.5	17130	17357	4127	5486	4545	3531	1747	1054	8623	7593	13012	9111	6744	5665	4282	3693	9066	6079	3420.5	1855	11779	8910
RP11-362F19	4	142539350	142725509	3775	3232	2718	1785	3180	1620.5	588	819	2350	1714	1264.5	874	10231	9742	2092	2931	3120	2430	804	452.5	6441	5863	4967	3283	5193	3747	904	822	6292	3906	1620.5	945.5	3547	2640
RP11-141I1	4	144046776	144047524	10499	9780	6951	4681	1298.5	704	384.5	353	8862	5860	646	501.5	7393	9928	8394	6706	9305	7358	857.5	499	14383	13171	9394	7594	25803	20009	2699	2964	12016	7667	80.5	147.5	5860	4685
RP11-364L4	4	144506154	144671363	4143	4064	1315	1244	1185.5	646	921.5	1038	2755	2044	1479	1073	8274	7278	2904	3421	4078	3291	1012	629	2071	3004	5041	3281	9196	7083	1115	1136	517	877	1281	938.5	3996	3064
RP11-301H24	4	146696751	146862602	6279	5840	2095	2167	1332.5	749	572	604	4655	3357	1280	987.5	7174	6408	5157	6742	9863	7310	737	478.5	10801	9691	7401	4816	10240	12340	4908	5066	10179	7067	1201	944	8922	6794
RP11-181K12	4	147068057	147227918	6265	5886	1867	1282	1185.5	687	604	650	4367	3220	1539	1203.5	8109	7589	3945	5348	6154	4804	1019	654	7100	6754	6307	4564	9345	11543	3986	4213	6488	4324	896.5	703.5	6582	5362
RP11-425A23	4	149089277	149089977	5363	6452	1585	1142	1717	932	564.5	720.5	3799	2913	1452	914.5	12282	9370	2819	3762	5362	4219	1150.5	713.5	2872	2671	7640	5801	11934	11459	5700	6100	3999	2973	1675.5	1578	4730	4110
RP11-503L19	4	149903110	150105865	4935	4190	4721	2878	766.5	417	531.5	581	2983	2043	1056	744	4445	4450	2796	3899	7088	5518	109.5	77.5	10990	9495	5025	3785	10223	7308	708	712	7657	4360	851	526	NA	NA
RP11-481K13	4	150719522	150875098	7095	5797	1815	1384	1341	684	679.5	715	4742	3199	1391	1078	8181	7858	5414	6868	NA	NA	840.5	485	9035	7414	9023	5862	17857	12100	5802	5648	7550	4652	1334	975	9226	6619
RP11-64M20	4	151669487	151670175	14588	13485	370	1106	1113.5	428	1464.5	1782.5	4376	3979	NA	NA	16302	14776	9431	9285	11378	9719	NA	NA	16834	14988	8897	7147	17828	14710	4421	4363	17612	13622	NA	NA	9695	8043
RP11-28E24	4	151985318	151985924	6132	6030	2307	1557	1370	707	441	632.5	6070	4536	1091.5	671.5	13305	11186	4051	4767	5115	3912	1016	620.5	4796	4632	8011	5736	17196	15582	4820	4883	6180	3907	2105	1434	9231	7246
RP11-164P12	4	152905005	153046116	9361	7621	5192	3401	1296.5	718.5	742	803.5	6039	4408	1611	1239	7434	8370	5026	6897	9407	7357	1195.5	751	6806	6275	7341	4838	20057	15343	4525	4708	8106	5583	1399.5	985	8435	6543
RP11-503L23	4	153101350	153289579	12285	11814	2907	2185	1160.5	711	572	521.5	7860	6309	1063	842	6508	6260	4389	6615	12598	10771	1193	767.5	5194	5128	8668	6828	21208	18250	5336	5788	2923	2175	803	698	6870	5543
RP11-259G7	4	154996638	155197689	9472	8557	4356	3366	1831.5	1062	1126.5	1260	5185	3980	2194.5	1634.5	9500	8805	5193	7494	11460	8937	1276	870	10319	10032	7118	4947	13179	11049	3413	3568	9660	7758	1507	1151.5	6511	5814
RP11-27G13	4	156512012	156690167	6598	5223	2283	1405	3302	1595	535	709	4338	3066	1659	1084.5	12991	12226	2533	3306	4021	2906	1636.5	873.5	6517	5489	8245	5754	5905	4409	2981	2629	6430	4339	2746	1630.5	8057	6265
RP11-264E11	4	156762525	156916499	5408	5271	3257	2619	1409	731	383	543	4570	3210	1010	665.5	10556	10808	2895	3737	3731	2770	1164	622.5	9484	8364	7042	4940	11331	8829	5156	5436	8343	5388	1465.5	1075	4414	3502
RP11-171N4	4	157803551	157978370	9668	7959	2788	1792	1120	612	390	441	4313	3051	1460.5	1136	6154	6759	5049	5809	11187	9053	931	581.5	6919	5957	7301	5902	17626	12915	1977	1950	6504	3812	1229.5	821	6883	5108
RP11-17C4	4	158714222	158893663	5841	4717	4014	2534	1214	613	698	797	3827	2627	1358	1037	6043	6432	3826	4832	9490	6878	934	535	7749	6775	5202	3466	14606	9804	2646	2553	9068	5347	1313	776.5	6016	4401
RP11-6C14	4	161051375	161193325	7375	6145	1861	1343	NA	NA	134.5	105.5	NA	NA	NA	NA	NA	NA	NA	NA	3069	2724	NA	NA	10010	8976	NA	NA	NA	NA	1617	1393	8868	6188	NA	NA	NA	NA
RP11-1G8	4	163606001	163749613	12650	11576	2044	2491	NA	NA	484	518	NA	NA	NA	NA	NA	NA	NA	NA	12520	10462	NA	NA	11270	9162	NA	NA	NA	NA	3487	3410	4288	3191	NA	NA	NA	NA
RP11-218F10	4	164665398	164826240	3604	3319	NA	NA	1758.5	916	381	586.5	2508	1815	988	630.5	9233	9740	2948	3443	3420	2565	769.5	487.5	NA	NA	5284	3918	7854	6019	3497	3565	8063	5245	1699	1128.5	4141	3125
RP11-336N6	4	166378703	166557081	11449	11384	5017	3360	3517	1798.5	840	1095.5	10334	8098	1823	950	23700	21035	7311	8192	10937	8180	2255.5	1399	13347	11882	14250	10177	25074	21204	13815	13380	12427	9213	3877	2800.5	15285	13333
RP11-25N12	4	166878298	167055857	11897	8842	2789	1736	5478	2594	536.5	696	8928	6273	2307	1455	19708	18657	5326	7047	8765	6556	2476	1332	7013	6220	11688	9241	18283	13400	8378	7150	4729	3092	4805	2869	11978	8671
RP11-440L13	4	167983514	168157288	7314	6502	4138	2828	4876	2518	826	1102	3810	2753	2075	1403	16340	14646	3885	3879	6474	4988	1250.5	832.5	8791	8501	7579	4654	8335	6643	1994	1887	3729	2721	2582	1656	6574	4492
RP11-275K4	4	171083590	171239109	2495	2791	333	1360	1766	1021.5	379	496.5	2860	2134	639	475	6014	6228	2422	2393	1882	1520	493	339	8105	7686	5537	4374	8617	8259	1544	1632	10250	8335	625.5	546	5714	4637
RP11-213L8	4	172090356	172090944	10133	7549	320	922	3679.5	1741.5	404	555.5	8292	5608	1810	1108.5	16927	16872	5278	6242	5879	4190	1881.5	990.5	5885	5138	10276	7508	17237	11321	6634	5716	5380	3474	3380.5	1951	12524	8494
RP11-13N11	4	172096650	172262953	9489	7540	3959	2503	924	472	548.5	628.5	5899	3740	1812	1166.5	6889	7573	4722	6209	10015	7400	776.5	441	8893	7461	7548	4626	21130	13001	4904	4530	8223	4912	1316	742	7333	5006
RP11-384D10	4	172346461	172517322	3152	2597	2905	1958	992.5	476	273	394.5	3370	2082	1058.5	688	12478	11897	2577	3165	2223	1660	461.5	249	8546	7452	5455	3649	11380	7153	2524	2591	7564	4694	1558.5	899.5	5631	3901
RP11-119J20	4	173378823	173548288	4520	4318	184	520	2438	1191.5	580	724	2424	2043	1081	701	12412	10477	2235	2294	3352	2699	714	442	NA	NA	6552	4465	5593	4422	1884	1709	5927	4197	1633	990	5404	3664
RP11-140M23	4	174274371	174275178	11214	10048	2362	1774	3458	1731.5	713.5	936	8388	6552	1942.5	1229	22598	19818	6326	7625	8844	6635	2129	1242	6632	5694	12195	9199	19132	15282	9477	9151	6062	4249	4065.5	2434.5	13948	11125
RP11-148L24	4	175479334	175626720	2615	1949	2674	1776	680	346	364.5	432	2667	1801	809	523	4956	5533	2701	3381	2906	2024	689	416.5	5778	5009	4510	2733	7622	5038	951	1006	2425	1562	1068.5	652	3577	2656
RP11-87F15	4	177544062	177761935	8581	7717	4308	2702	1070	591	888	980	3430	2564	1563.5	1258	7486	7828	3131	4196	5631	4395	1116	739.5	15559	14145	5195	3512	10257	7607	2666	2733	13295	9004	1329.5	894	5745	4056
CTC-1499I20	4	179441780	179541864	5872	4494	784	1164	1975	1003.5	201	262.5	3051	2225	1853	1158.5	7562	7586	3301	3976	5788	4130	838.5	492.5	6487	5439	NA	NA	9502	6316	2101	1871	6076	4235	1501	888.5	4875	3594
RP11-84H6	4	179544289	179725866	6278	5125	3953	2509	2550	1195	590.5	855	4674	3091	1716	1060.5	19292	18564	5053	5691	4591	3440	1336	717.5	4268	4493	10721	7156	15565	9871	5885	5740	3798	2168	3156	1734.5	7890	4900
RP11-495H13	4	179972970	180144650	2289	1668	2361	1405	1154.5	539.5	351	475	2245	1405	992	591	7290	6660	1347	1759	NA	NA	755	396	4788	4191	4613	2817	3973	2693	NA	NA	4175	2161	1234.5	663.5	5501	3646
RP11-396I22	4	181354144	181560849	2265	1801	2253	1393	564.5	294	401	453.5	NA	NA	882	664.5	4653	4865	1722	2063	2383	1833	604	341.5	4457	3700	2335	1408	5117	3191	734	787	2540	1457	783.5	487	1827	1124
RP11-226A18	4	182163894	182315828	15993	12375	4569	2913	4963.5	2370	648	862	6380	4417	1879	1177.5	22569	20741	5031	6695	7943	5831	1590	836.5	10848	9089	10802	7259	16051	10889	4037	3424	9130	6310	3354.5	2001	10094	7509
RP11-62B7	4	182649004	182794286	9370	7676	213	768	4023	1922	760	957.5	4804	3460	2241	1594	20625	20512	3235	4095	5658	4229	1387	773.5	5954	5049	10943	7630	10505	7810	3611	3242	6588	4877	2729	1609	8791	6720
RP11-59I16	4	184371085	184542576	11823	10802	4415	3023	5058	2359.5	639	853	7861	5882	1889	1236	22241	19456	5778	7276	11088	7955	2382.5	1390.5	10857	9383	11792	8773	19073	17694	13254	11863	11838	7691	3452	2455	12470	10535
RP11-451F20	4	184504005	184699995	9314	7670	3184	2195	3647	1776.5	413	536	4709	3452	1401.5	914.5	13257	14135	2984	3799	6652	4878	1380	900.5	7511	6730	8065	5826	16828	14848	4809	4501	6471	3801	2624	1893.5	8093	6212
RP11-228F3	4	186010493	186178380	6741	6976	2608	1980	2942.5	1622	364	471	4155	3466	1223	839.5	10713	10497	3084	4297	5384	4064	1127	838	6417	6085	7793	5727	9761	10591	4726	4972	5922	4393	1821	1667	8584	7204
RP11-301L8	4	186788337	186960518	6526	5737	2722	2195	1303.5	716.5	763	732	5640	4030	1319	985	7319	7360	4973	4820	5505	4218	1148.5	704.5	10455	8985	8710	6066	13780	10585	2899	3107	9356	6042	989	733.5	8528	5930
RP11-279K24	4	187430977	187431425	4295	4511	4904	3632	2088	1137	498	582.5	3823	2915	1239	849	10715	10728	2034	2587	3799	2942	619	415	9967	9133	8549	6759	11372	11146	5356	5630	9568	6889	1078.5	899	9375	7682
RP11-173M11	4	187750213	187915644	5790	4996	799	1265	2145.5	1069	NA	NA	4891	3917	1624.5	1041	6983	6994	4893	5598	6928	5194	1174	751	6302	5858	7412	5145	12694	10735	3798	3663	4811	3178	1423.5	995.5	8277	6684
RP11-91J3	4	188660414	188815043	6400	5612	267	786	718.5	408.5	431	392	4189	2870	819	608.5	4129	4528	2964	3723	7861	5651	624	424.5	7274	6028	4863	3295	9675	7507	2639	2387	7861	5287	666	522	4875	3132
RP11-347K3	4	189792781	189989570	7453	6083	NA	NA	2670	1201	480	594	4761	3169	1252	800	12407	11906	3025	3520	5802	3971	1204	710	5102	4085	7267	5305	15509	13423	4624	3978	4378	3015	2026	1319.5	6847	5255
RP5-855F16	4	190074300	190158717	4490	4262	2307	3177	2336	1196	717	831	4002	2694	1607	1035	14255	13811	4443	4140	3646	2975	1341.5	810.5	11871	9995	8468	5900	11096	9076	4719	4770	11812	8064	2103.5	1531.5	6014	4468
RP11-45F23	4	190658192	190806562	2718	2242	2409	1594	1651	832	731.5	868	2783	2079	1701	1007.5	14255	14878	1753	2062	1805	1311	1267.5	843	4774	4307	4732	3166	5555	4951	1130	1059	4966	3188	2529.5	1592	3439	2636
CTC-963K6	4	191076762	191158370	7583	5644	2415	1543	3544	1772	290	323.5	3459	2841	1850.5	1130.5	5657	6552	2374	3431	4017	2828	1133.5	720.5	7468	6440	8858	6188	11471	10506	3500	3003	7554	5144	2273	1560.5	5747	4533
CTD-2265D9	5	2570762	2724892	4608	3144	1972	1540	3763	2016	407	451	3433	2763	1209.5	777	8767	12284	4848	3812	4037	2917	1148	721.5	4167	3666	6748	4130	7027	6136	1219	1158	1474	1166	1966	1260	6041	4451
RP11-20K9	5	3172060	3340431	8493	7405	7637	5310	2559.5	1375.5	669	740	8614	6135	1581	1175	17031	18617	7373	5648	6258	4709	1181.5	727.5	18071	15966	13362	11060	21483	18391	4442	4767	17091	11986	1200	857	12924	9579
RP11-121L11	5	3426805	3559003	11411	10348	7902	5213	3097.5	1598	575.5	828	7079	5201	2118.5	1459.5	17087	17058	10964	8244	12726	9338	1175.5	737	14989	12814	13317	9315	25590	19831	9118	9389	15153	10436	2355	1604	13130	9150
RP11-13H10	5	4351733	4533614	10716	9140	2363	1521	1547.5	842.5	634	685	5232	3681	1547	1189.5	7742	7396	9121	6712	12252	9263	968.5	598	6419	5422	9186	6045	22566	16833	4691	4684	6852	4545	1207.5	846	9834	8085
RP11-137P5	5	5500139	5686966	3111	2728	4569	3107	599	370.5	358	322.5	NA	NA	515	430	2526	3036	3564	2857	3235	2441	552	365	9278	8159	4218	2999	7682	5923	923	896	4494	2795	423	309	3774	2791
RP11-245L6	5	5879140	6020331	6139	5429	2911	2131	2449	1210.5	320.5	401	5686	4368	1277	792.5	11574	11094	5624	4414	4980	3799	1403.5	839.5	7107	6121	7226	5362	16676	13011	4988	4618	6669	4258	2023.5	1316.5	8105	6677
CTD-2324F15	5	6304743	6305243	5889	4562	2711	1957	1613	900.5	326	367.5	2324	1769	1326	912	7843	9065	2388	1963	2499	1993	842	545	5602	5006	5964	3981	4962	3927	801	735	5857	4072	1449	974	7611	5409
RP11-114M17	5	6515876	6708632	6227	5345	173	566	1476.5	846	519.5	629	4805	3986	1217	814.5	9526	11271	4266	3515	4681	3388	1111.5	737.5	3972	3762	8039	6059	9832	8846	5508	5847	5083	4286	1669	1219	5380	4312
CTD-2346M20	5	7426758	7530112	3320	3077	367	1088	1295.5	693	289.5	357.5	1871	1357	804.5	562	6594	6657	2295	1995	1900	1417	299	193	7233	6279	4515	2897	3503	2838	973	898	7256	4858	667	465.5	4141	2904
RP11-132J20	5	8413255	8600646	3961	3290	3316	2307	1708	865.5	185	227	3476	2799	1013	648.5	7799	8634	3459	2617	2542	1913	838.5	510.5	6982	6481	4968	3412	9613	7337	2075	1756	6042	3818	1339	941	5382	3700
RP11-32D12	5	9436026	9606181	5990	5151	7756	5034	3418.5	1814	384	483	3938	3115	1845.5	1125.5	8830	9349	3598	3350	3339	2374	1236	707	14402	12232	8364	6359	13838	11198	2260	2012	17930	11484	2066	1434	7192	5696
CTD-2274H20	5	10359620	10495937	NA	NA	237	410	255	166	103.5	97	1505	1230	220	181.5	1307	1228	NA	NA	NA	NA	176	125	NA	NA	2141	1453	3457	3267	627	651	2086	1646	144	165.5	1948	1473
RP11-215G15	5	10644878	10824706	6891	5190	3763	2835	3590.5	2036	535.5	591	4452	3866	1099	783.5	8613	10481	3919	3365	4956	3702	1091	746	6668	6281	10208	7408	NA	NA	3595	3388	6488	5059	1923	1580	5676	4890
RP3-502L6	5	10925654	10926306	3013	3102	4051	3034	956	549	98	117	2289	1758	926	708.5	4857	4670	3989	3335	4235	3511	708	453	11539	11196	3302	2577	6602	5296	1878	2049	6174	4448	915	664.5	2710	2085
RP11-44C2	5	12130086	12282083	6344	5273	2476	1544	1499	748	331	432	5025	3479	1541	1055	12895	14703	7206	5477	6047	4555	564	312	5814	4656	8512	6432	19594	15210	10048	9784	NA	NA	2087.5	1270.5	10687	8099
RP1-64M18	5	12216435	12262939	3821	3548	5191	3292	1121	654	129	168	3495	2852	1468.5	1130	5682	5926	5800	4881	6081	4546	847	513	12226	10953	5554	4230	13640	10599	1491	1726	12879	9038	1176	825	6565	4894
RP11-269G2	5	13218128	13374982	7829	6583	274	878	2213.5	1110	384.5	560	4484	3043	1479.5	939	14495	13621	7598	5630	7063	5076	1056	582.5	6734	5398	9335	6761	14970	11329	5474	5984	5219	3335	2118	1328	7752	5992
RP11-472K20	5	14067447	14067668	8675	8419	1641	1251	2206	1171.5	835.5	1007	3620	2787	2010.5	1439.5	10029	8967	8189	7218	8553	7087	949	611	3728	3659	6550	5130	16749	13641	3052	3095	2515	1746	NA	NA	7174	5589
RP11-415K6	5	14596450	14781468	4039	4271	4680	3459	1258.5	716	301	357	3397	2591	1072.5	764.5	8990	8575	4832	3907	4234	3268	420	271	9329	8376	6406	4921	11127	10870	4479	5195	9781	6765	1153	992.5	7893	6389
RP1-137K24	5	15191420	15315309	9520	7858	6341	3908	1988	985.5	262	339	4424	2955	NA	NA	16178	14689	6876	5542	NA	NA	1170	678	11405	9621	8121	5523	NA	NA	4487	4379	12101	7540	NA	NA	5850	4349
RP11-19O2	5	16193697	16358412	6131	5610	250	1083	1970	963.5	531	616	4634	3268	1247.5	966	12894	13259	6082	4887	6020	4698	581.5	363	6493	5406	9332	7649	18614	15261	7299	7737	6557	4822	1260	870.5	12174	9018
RP1-167G20	5	16354099	16529256	2630	2343	5541	3872	399	224.5	94	111.5	NA	NA	661	501.5	3122	3128	2040	1583	NA	NA	400	257	17399	15309	2337	1564	3996	2700	1503	1492	12835	8419	NA	NA	1664	1228
RP11-21H5	5	16365822	16546966	3821	3499	314	745	1002.5	575.5	504.5	464	4354	3141	956	811	5191	5411	3384	2584	2432	1939	960	591.5	10145	9076	4091	3207	9351	7279	1343	1471	9346	6883	NA	NA	3300	2321
RP11-260E18	5	16679325	16726662	14773	13869	3752	2584	3243.5	1696.5	718	956	9568	7713	2632.5	1649	20395	17529	10678	8148	10492	7931	2022	1311	9107	7987	17147	13993	21088	21030	14318	15066	7474	5465	2619	2222	12533	10271
RP11-553J15	5	17110139	17284381	2135	2300	NA	NA	1274	675.5	171.5	216	1515	1187	780	480.5	4059	3626	2210	1649	1684	1262	540	362	9208	7942	2938	2180	3086	3152	1579	1406	6275	4203	612.5	604.5	3319	2492
RP11-28P24	5	19642866	19781395	2943	2655	5486	3511	497	273	424	444.5	3406	2430	446	368	3421	3324	3185	2518	2964	2137	465	289	11993	10053	3631	2428	8172	5543	625	607	13587	8084	474	342.5	3450	2181
RP11-414I19	5	20414933	20415717	6634	5227	NA	NA	2882	1351.5	404	558	3590	2385	1466	1000	14592	14009	3729	2847	NA	NA	995.5	528.5	8549	6944	8370	5232	7474	5233	2963	2429	8093	5038	2431	1296	6678	4367
RP11-374E21	5	21573387	21757139	10210	9226	3666	2134	177	107	489	489.5	8183	5286	491	406	2386	2643	7128	5547	7955	5643	608	364.5	6930	6082	6638	5131	17986	13034	1372	1425	2513	1517	70	91	2985	2146
RP11-26L18	5	22309935	22468834	5097	4164	954	606	1457	673.5	467	588	5458	3591	1441	952	11916	12819	8493	6035	5210	3787	591.5	325	5425	4258	8627	6649	20858	13999	7369	7087	4202	2558	1715.5	1229	11722	8651
RP11-192H6	5	25187412	25333169	6701	5019	112	373	2597.5	1212.5	330	433.5	6212	4224	1421.5	802.5	11908	11303	6210	4197	6457	4231	1291	734	6226	4685	7910	5211	13495	9319	5339	4436	7192	4367	2941	1739	9029	6312
RP11-351N6	5	26353486	26539834	2994	2496	367	904	1143.5	561	754.5	903	3454	2493	1163	749	7168	7008	3401	2650	3560	2397	518	303.5	7029	5736	4777	2988	7390	5046	690	687	7190	4290	1233.5	629.5	4455	3146
CTD-2219P12	5	27359951	27463814	7452	4906	1685	1196	1797	813.5	279.5	409	5594	3794	865	546	12282	13590	5821	4303	3693	2732	1038	541	4702	3681	5978	4257	18738	12105	2326	2221	3967	1977	1961	1053	6790	5122
RP11-46C20	5	27487185	27641956	7443	6041	2163	1448	3274	1621	640	845	4357	3018	2051.5	1465.5	13720	13354	4314	3366	3552	2665	1382.5	810.5	7441	6285	9297	6141	5606	4293	2631	2270	8228	5403	2576.5	1554.5	9566	6255
RP11-37M16	5	28750780	28917994	4314	3790	3747	2545	2348	1224	627.5	841	3614	2688	1298	839	11277	10740	6291	4870	4783	3596	1118	679	9172	7766	7631	5291	11367	8823	4539	4531	9513	6233	2111	1435	6224	4820
RP11-16A6	5	31326937	31504934	9570	9100	9977	6849	618	351	594.5	575	8049	5805	718	577.5	4493	4612	6702	5269	6586	5099	999	652	21529	19008	7571	6056	16756	13994	1924	2097	22277	14368	508	439	4539	3251
RP11-53L13	5	32742919	32916357	4812	4047	509	1128	1951.5	901	541	666	4533	3220	1135	871	11721	12809	4790	3689	5310	3629	615	334	9130	7678	9189	6450	16825	13008	5215	5325	10091	6986	1163	808	10962	7978
RP11-15G6	5	33280769	33452491	4652	4285	4158	2890	519	302.5	425.5	363	3743	2917	559	480	3226	3273	3557	2973	4440	3502	426	304.5	8888	8237	4588	3039	8081	7109	2024	1987	8133	5539	462	402	4439	3060
CTD-2052F19	5	34929543	35043272	4414	4236	424	1142	1985	1084	475.5	524	2247	1838	1379.5	915.5	6690	6521	4725	3840	3903	3084	726.5	501.5	7468	6443	5039	2995	7432	6289	2726	2843	6519	4761	1253.5	979	4019	3049
CTD-2291F22	5	35388213	35513588	7378	6994	563	1045	641.5	370.5	479.5	438	6522	4566	583	465	3606	3479	5943	4621	5470	4318	660.5	435	8009	7103	6742	5786	14012	11775	2283	2397	5776	3814	384	351.5	4541	3465
CTD-2267H19	5	36275837	36380871	5890	5287	1337	888	2703.5	1337.5	377.5	494	6246	4851	1603.5	1041	12939	12341	7090	5591	5393	4119	1351	840	3751	3599	9406	7276	16428	13035	1090	952	NA	NA	2085	1472.5	10918	9841
RP11-7M4	5	36988555	37177051	8224	8067	1415	2284	NA	NA	732	885	NA	NA	NA	NA	NA	NA	NA	NA	8727	7420	NA	NA	8590	7524	NA	NA	NA	NA	2697	2576	7767	5224	NA	NA	NA	NA
CTD-2007F2	5	38200579	38306406	4251	3671	259	763	3643.5	1868	555	691	4888	3614	1358	870	13192	12046	6002	4628	3771	2757	1556	938	8126	7024	7706	5484	9184	7317	2162	2003	8129	5457	300	252.5	7989	6319
RP11-15A14	5	39226026	39422569	12330	11556	6763	5050	1134	654.5	571	535.5	11868	8735	1217.5	963	7935	8427	11256	9328	12447	9659	894	592	16268	14263	11406	8274	25739	20363	7394	7188	15441	10067	1048	883	11995	8907
RP11-17J3	5	40113144	40281744	11002	9584	5356	3416	1482.5	752	651.5	912.5	6799	4744	2142	1355	18796	20041	10590	8102	8733	6637	1243	719	15753	13287	13468	9923	21439	16965	10816	11096	11855	8335	3414	2067.5	9927	8409
RP11-274J22	5	41662376	41829385	7791	6585	610	1418	3420	1742	512	655.5	5788	4228	1636.5	1093	16146	15358	5846	4846	3885	3068	1334.5	794	10619	8473	10731	7502	8015	6041	2475	2097	10265	7115	2790	1704	10307	8337
RP11-575G10	5	42897645	42898147	9289	8198	325	949	2647.5	1415	NA	NA	7415	6409	1371.5	880.5	11601	12322	9074	7469	9744	7259	1491	1021	8684	7848	11298	9357	17295	15154	12048	11081	7177	5026	2395.5	1999.5	10817	10336
RP11-28I9	5	45570686	45708327	7402	6391	1866	1222	1685	862	776	1026.5	6471	4611	2032	1348	11994	11310	6544	5224	6155	4880	709	410.5	7064	5973	7799	5140	15331	10951	1337	1306	5989	3647	1827	1133	8285	6574
RP11-269M20	5	49907782	50093906	9269	8563	408	1312	4325	2114	823	1069	5994	4588	2954.5	2106	16388	16220	6194	5110	6704	5643	2488	1490	12412	11103	14633	11155	10282	8616	3248	2533	11948	7828	4132.5	2593	16208	11456
CTD-2276O24	5	50061472	50168170	7803	6927	312	816	516.5	299.5	399.5	386.5	7526	5040	366	322	2939	3160	6848	5360	5165	3893	705.5	438	6468	5580	6132	5278	15192	10754	2026	2044	1230	804	270.5	207	4117	3193
RP4-592P18	5	51083837	51232444	7746	6413	2932	1799	2850	1352	73.5	106.5	5639	3955	1737	1089	14447	13743	7025	5208	5642	3992	1443	791.5	6945	5806	8515	6140	12049	8742	1188	1026	7314	4229	3228	2129	9365	6722
RP11-92M7	5	52909243	53065314	2040	2086	2898	1901	453	260	434	455	3447	2610	460	368	3231	3136	2803	2233	2923	2233	383	256.5	7541	6344	3355	2646	7666	5975	725	703	7419	4220	445	359.5	3592	2267
CTD-2022G9	5	53469539	53470279	4392	4442	2755	1736	1782	872.5	345.5	412	5239	3228	662	516	14036	14068	5086	3701	3496	2646	735	407	4987	4467	7880	6190	13912	11401	1387	1605	4204	2507	509.5	403.5	7695	5333
RP11-506H20	5	54562705	54764085	2542	2570	3276	2266	1433.5	715.5	327.5	474	1771	1376	802	478.5	7828	6314	2521	1735	1930	1415	628	400	10276	8992	2942	1948	3625	3385	1738	1787	8926	5936	1135	823	3170	2233
RP11-364C6	5	55408349	55408851	4480	4888	4026	2968	2138	1171	277	362	2826	2305	817	523	8590	7199	3574	2644	4707	3608	914.5	622	8587	7898	4869	3910	9326	9383	3317	3102	5945	3795	1236	1123.5	4978	3923
RP11-412L4	5	55546666	55547446	1760	1547	491	1353	1414.5	772.5	236	291	NA	NA	638.5	411	4545	4553	NA	NA	NA	NA	595	424.5	8193	7207	NA	NA	NA	NA	726	663	6524	4741	885	595.5	2567	1922
RP4-572A3	5	56921507	57065064	1754	1543	6606	4212	3035	1492	588	755.5	2312	1607	1322	908	11839	9865	2145	1756	NA	NA	850.5	492.5	10498	9272	5207	3347	4408	3516	NA	NA	13024	7892	NA	NA	3977	2699
RP11-495K20	5	58128952	58280997	5000	4577	3850	2780	2455.5	1249.5	304	402.5	3763	2892	966	501.5	12618	11588	4802	3653	3747	2953	1105	684.5	8487	7845	6369	4558	11411	9176	3838	3901	7533	5450	1817	1249	7257	5781
RP11-16B11	5	59340905	59341702	1675	1664	7464	4992	256	155.5	314	315	NA	NA	251	214	1731	1807	2740	2199	992	774	465.5	297	14184	12174	3405	2490	6343	4936	NA	NA	17223	10769	192	154	1647	1097
RP11-210O14	5	60203778	60204237	6592	5912	223	758	3572.5	1845.5	633	824	4894	3816	1805	1252	11598	9732	4330	3430	4825	3642	1827.5	1068	1461	1302	9929	7558	7845	7157	2751	2365	7951	5860	2779	2127	10433	8378
RP11-313P15	5	60735468	60897700	12631	11227	3238	2170	3833.5	1916.5	499	689	8730	6275	1534	1033	25544	21169	9276	7140	10751	8222	2049	1100.5	7212	6574	10896	8254	28127	24416	9207	8632	6818	4019	4085	2789.5	11749	10062
RP11-34J15	5	61659616	61832898	1795	1920	1356	831	939.5	543	559	678	1959	1548	1022	716	5614	4581	2506	2103	NA	NA	509.5	358	3761	3414	2747	1944	3783	3530	NA	NA	3314	2326	759	635	2464	1909
RP11-432A10	5	62010355	62191843	3525	3263	4036	2699	1142	618	125	164.5	1768	1297	768	526.5	6580	6541	1771	1425	NA	NA	750	519.5	7658	7179	2705	1909	4510	4018	1845	1798	3215	2305	784	585.5	3559	2707
RP11-18K15	5	63325516	63499151	6389	5621	291	921	1660	888.5	552.5	698	5691	4018	1931	1373	15737	14904	7698	5928	5287	4247	733	415.5	13824	12059	9675	7406	17917	14602	7133	7550	14118	10990	2214	1602	11491	8579
RP11-19B7	5	64142336	64300795	7911	7502	244	876	2541	1282.5	451	622.5	6652	4672	1768	1290	20385	20676	6937	5503	8437	6691	741	410	5290	4666	12268	10656	26156	21051	10454	11133	13383	9721	1994.5	1394	17307	13587
RP11-480H11	5	65059220	65239073	5309	5085	2181	1690	3058.5	1685	321	408	4153	3633	1300	872	6530	5359	2899	2928	3872	2992	851	590	6053	5356	7303	5961	10427	10245	2040	1872	5408	4222	1557	1450.5	6447	5551
CTC-536A23	5	65352862	65454024	4964	4852	2776	1795	2869.5	1524	523	759	4854	3578	1479.5	998	12390	10331	4343	3302	3703	2881	1215	720	6802	6077	9384	6444	6657	5703	2642	2310	7601	4932	2596.5	1618.5	8467	6174
RP11-402F5	5	66695993	66888015	11626	9645	5724	3831	5610	2834.5	633	845.5	7103	5104	2359	1560.5	22034	20636	7289	6010	6436	4897	2201.5	1234	12604	11149	13880	10100	7421	6168	5382	4672	10384	7267	4637	2897.5	12189	8882
RP11-494P23	5	67322915	67501695	12447	12389	2867	2188	5268	2709.5	531	660	6452	5066	2044	1231	21490	17929	8652	6916	8678	6647	2198	1377.5	6740	6446	11521	9142	20314	19465	12901	13031	4038	2754	3723	2814.5	11833	9731
RP11-421A17	5	67498164	67677068	9721	8615	3036	2099	1945.5	1074.5	954	1162	5459	3933	2068	1467	8683	9116	7160	6074	7841	6257	850	502	6519	5841	6321	4867	13262	10713	2307	2214	7553	4793	1461	1054.5	6525	5046
RP11-551B22	5	69580134	69735382	14304	12915	3767	3072	5696	3132.5	NA	NA	7546	5413	2189	1674.5	31508	25003	13287	10121	10251	7257	1724.5	1149	10179	8270	19498	12762	6511	6052	8248	6633	8028	5253	4124.5	2651	18250	12761
RP11-497H16	5	69917500	70040712	21330	18909	6672	6286	8408.5	4438	1912	2323	16285	13123	4873	3379.5	45324	39212	16829	13622	24955	17279	4508	3027	25860	23307	25978	18114	39854	35992	28393	23992	16129	11058	7345	5213	26369	21657
RP1-215P15	5	70179512	70309338	1892	1376	4330	2880	440.5	234	185	164	NA	NA	511	380	2353	2139	2086	1368	2020	1181	357.5	238.5	19859	14620	NA	NA	4550	3154	642	566	16278	9864	403	253.5	2329	1376
RP11-115I6	5	71659788	71823446	9099	8839	4171	3027	1483.5	884	1184.5	1318.5	4786	3877	1877	1547.5	11653	9487	7226	6593	8325	7248	1247	951.5	11473	11282	7756	5793	15997	13441	4759	5284	10934	8104	1510.5	1260.5	6541	6056
CTC-533D18	5	72794439	72920149	4863	4608	3857	2833	3463.5	1873	420	512	5149	3719	1435	966	8796	7361	5016	4289	4083	3244	1442	899	9795	8587	10026	7847	8117	6865	2533	2257	4795	3265	2528.5	2048.5	10115	8239
RP11-399M5	5	73126031	73314954	3027	2991	3929	2544	396	232	389	367	3823	2980	353	326	2774	2757	3477	3042	NA	NA	496.5	335.5	6985	6411	4101	3006	8075	6585	639	665	5286	3264	249.5	234	2379	1810
RP11-97L2	5	73817311	73818090	3816	3591	6247	4448	3021.5	1694	267.5	342	3948	3380	1512.5	972.5	8012	7457	3099	3044	3619	2808	929	601.5	13156	12408	8230	6218	9659	8858	1198	1157	11104	6974	2111	1564	6631	5241
CTC-1347N9	5	73872906	73873453	2863	2942	6474	4077	1445	845	679	856.5	3136	2588	1502	942	13666	12150	3672	2728	2186	1790	1214	806.5	12389	11435	6023	3997	6808	6389	2299	2399	11653	7943	117	107	4247	3208
CTD-2174D2	5	74847814	74970806	8307	7778	1786	1205	2964	1711	443.5	615	5844	5165	2353	1523	12666	11306	4854	4931	5431	4048	1292.5	730	4726	4334	10745	8560	20904	17984	6922	6122	5704	3455	NA	NA	9862	8125
CTD-2200O3	5	75600638	75734191	7417	7074	3407	2352	3368.5	1929	488	561.5	7157	6383	1716	1058	13227	12432	7909	6911	5722	4715	1930.5	1417	NA	NA	8846	8641	17904	17220	7490	7428	6614	4667	2479	2226.5	11387	11090
RP11-2J21	5	77156061	77320968	10344	10624	6076	4492	2322.5	1237.5	853.5	1025	8678	6262	2143	1577.5	23023	20661	10731	9407	8121	7446	795	523	17194	16198	14671	12522	28532	26154	16849	19829	14780	12013	2674.5	2315	16200	13440
RP11-667P13	5	78198048	78198544	3086	3290	3324	2272	1124	607	573	752.5	2794	2113	1549.5	939.5	14899	12612	2940	2264	1421	1032	810	463.5	7191	7042	5365	4100	5658	5451	1956	2055	6034	4003	2094	1650.5	3429	2808
CTC-431G16	5	79084142	79219538	6388	6955	1151	842	911	531.5	504.5	520.5	5588	4047	551	473	8488	9075	4552	3672	5273	4115	578.5	382	4233	3927	6925	5980	14568	13587	1510	1796	3871	2936	249.5	257.5	4060	3140
RP11-30D15	5	79172773	79351477	9449	9505	5323	3905	1590	864	475	647	6310	4742	1807	1231.5	17205	15264	6606	5505	6806	5421	1108.5	674.5	12985	14581	10309	8490	14054	13474	10603	11630	2464	1779	2618.5	1931	8171	6882
RP11-538B23	5	79936331	80082792	9060	8581	2928	1956	2058	1108	1131	1441	5694	4778	2144	1632	11579	11683	6498	5690	7551	6431	655	440	4767	4665	7499	6276	14038	11590	1168	1259	3321	2188	1709.5	1243.5	8339	6497
RP11-241J12	5	80045485	80216158	6315	5952	3627	2544	2529.5	1279	581	788.5	3770	2766	1792	1264	13812	11961	3844	3132	3069	2563	1050.5	636	9995	8989	8221	5870	5566	4805	1942	1744	9024	6752	2121.5	1485.5	8358	6132
RP11-356D23	5	81246029	81410430	1872	1871	2992	2230	1962	1065	285	374	1483	1280	643.5	482	6233	5131	NA	NA	2170	1704	445	300	5598	5267	NA	NA	NA	NA	NA	NA	3801	2667	847	621	NA	NA
RP11-463C5	5	82570102	82742889	NA	NA	NA	NA	1849.5	963	461	569	4779	3421	1773	1300	12294	12892	5865	4503	6172	4781	613	379.5	4849	4291	8965	6841	16390	13249	4432	4807	4305	3294	1355	987	11015	8278
RP11-72L22	5	86340653	86503917	2670	2540	5629	3866	864.5	493.5	790	923.5	NA	NA	1083	857	4792	4483	3918	3419	3758	3105	762	529	13349	12509	4092	3192	8200	6800	562	594	12271	8321	655	536	4075	3123
RP11-3H15	5	87297516	87443929	8257	7579	402	1987	2098	1075	402	473	6966	4792	1308	970.5	17909	19474	6585	5183	6426	4933	1016	608	11362	9493	10530	9061	18908	15285	5684	6386	12307	8416	1084.5	788	10451	8134
RP11-512I16	5	87524422	87715075	5243	4406	3362	2122	2597.5	1282.5	684	901	2886	2083	1244	880	12329	12300	3408	2692	3316	2448	737	437	7978	6813	7046	4575	6393	5108	NA	NA	7795	4795	1690	1092.5	6766	4574
RP11-24O11	5	88149138	88309856	10387	9198	6755	4354	1069.5	590	612	728	5926	4265	1666	1327.5	9729	8809	6372	5432	11618	8881	1035.5	618.5	11919	10664	6061	3944	19366	14065	3824	3956	16529	10710	1331.5	853.5	6633	5311
RP11-302L17	5	89564662	89728632	6488	5519	4192	2797	3942.5	2016	421.5	612.5	6536	5038	1871.5	1170.5	11065	9235	3932	3899	5311	4157	1436	821.5	7245	6848	10936	8352	16160	12936	2786	2553	6677	4404	2951	1888.5	9973	7487
RP11-12D3	5	90806344	90964362	12024	10237	4172	2638	NA	NA	94.5	129	NA	NA	NA	NA	NA	NA	NA	NA	11291	8028	NA	NA	9201	7885	NA	NA	NA	NA	13588	13161	6439	3788	NA	NA	NA	NA
CTD-2011L22	5	92054239	92174507	4144	3253	NA	NA	2974.5	1453	428	601	4853	3412	1118.5	751.5	15108	13785	7596	5663	2765	2053	850	485	4293	3345	6945	4485	9322	6327	1209	1109	3042	1905	2061.5	1115.5	7849	5069
RP11-20O13	5	92986024	93173416	3888	4254	7795	6214	989	545	621	648	5061	3507	589	526	8036	8217	4352	3548	4192	3332	737	515	18925	19697	6747	5174	6248	5854	574	716	17335	15506	235.5	209.5	4385	3382
RP11-39B14	5	93540085	93709247	8807	7782	344	764	4931	2411.5	710	944	3737	2761	2061	1279.5	30904	24837	6640	5488	6581	5109	1383	737	8919	7667	9188	6632	12503	9375	3280	3064	8809	5853	NA	NA	9185	6565
CTC-366N20	5	94527791	94663165	3054	3165	167	744	3073.5	1643	687.5	909	3294	2511	1212	856.5	8981	7545	4013	3418	2098	1722	591	394	4217	3704	5732	3785	5634	4831	579	602	4996	4109	1165	775	5780	4295
RP11-526D16	5	95842138	96007440	3401	3361	3473	2467	1674	915	767	974	4189	3430	1361	986	6693	6854	4586	3886	3211	2825	608	406	6162	5675	5607	4014	9641	7713	NA	NA	7668	5441	1020	798.5	6402	4864
RP5-959C21	5	96427505	96513753	6124	5992	3860	2728	2278.5	1207	210	274.5	5125	3432	1309	910.5	15027	13988	7908	6477	6324	5173	634	397.5	9039	8789	10517	8929	22663	19248	10115	11539	7056	4785	1333.5	1029	11829	9616
RP11-3G13	5	96944782	97113079	10040	10479	320	1230	4042	2064	750	998	7763	5561	2095	1780.5	23468	19617	8037	6316	10692	8432	938	639.5	13566	12444	12832	9963	22588	20576	8713	10963	11758	10738	2106	1612.5	16841	11847
CTC-564E20	5	98073104	98073634	5228	4496	387	1160	3205	1636	312	471	3011	2192	1046	681.5	13901	11782	4208	3156	3973	2948	891	525	7337	6307	6719	4619	7805	5967	1371	1302	7155	4911	1727	1038	6330	4599
RP11-195A20	5	98954115	99111442	7541	6044	1589	1055	2530	1157	415	549	5004	3606	1273	889.5	14093	14099	5969	4566	6222	4408	1331	701.5	4714	3974	7695	5479	13573	9832	6381	5785	4392	2906	2681.5	1522.5	8299	6509
CTD-2068C11	5	99850207	100001668	6674	6915	2383	1506	809.5	416	441	503.5	5152	3415	517	438.5	7884	8094	4787	3861	5046	3764	651	370.5	4612	4155	6263	4998	14205	11619	1364	1697	1479	1112	249.5	204	3610	2839
RP11-418P19	5	100711511	100906817	7722	6320	2427	1542	1663	794.5	452	678	4933	3319	1560.5	1002.5	14629	14113	6316	4590	5000	3720	1150	632.5	7226	6091	7557	5274	15825	11062	5400	5345	5545	3897	2516.5	1475	6262	4367
RP11-560F8	5	100991121	101181889	4566	3461	1188	910	1652	827	NA	NA	3323	2456	795.5	503	7505	7944	3696	2719	3605	2503	853.5	450	3041	2714	4858	3353	9544	6892	3380	2990	3202	2207	1536.5	907.5	NA	NA
CTC-425H14	5	102291745	102448736	6724	6829	1932	1277	898	459	365	455	4960	3232	484	402.5	7614	9493	3781	2821	4823	3544	691	391.5	5468	4706	5958	4700	12636	10079	1713	1949	6041	3635	300	222.5	3422	2527
RP11-528K12	5	102992405	103190088	2460	2134	294	906	1757	894	330.5	429.5	1586	1033	766.5	525	8808	8084	1521	1151	NA	NA	524.5	300	9738	8142	3705	2319	3090	2409	970	840	9713	6427	583.5	354	2731	1815
RP11-319P13	5	106747796	106920923	12717	11325	5988	3929	2563	1324	619.5	898	9243	6493	1722.5	1017	25767	22949	7543	5553	8249	6539	1466.5	856	13017	10984	12248	8831	27876	20528	12171	11587	9043	5469	3953.5	2451	12690	10380
RP11-17L14	5	107339380	107503471	7977	6942	7023	4346	1795	942	453	605	6421	4284	1980.5	1311.5	20244	20903	8358	5874	6237	4946	685	388	19857	16734	10700	8178	23013	17415	11043	11197	19397	13938	2253.5	1588	13554	10243
CTC-329H14	5	108016191	108180023	5494	5050	3531	2206	3178	1707	477	646	5529	4027	1448	913	12213	10977	6105	4547	3702	2838	1210	724	9178	8108	9510	6582	6040	5109	2178	1938	8908	6424	2570	1640	9529	7242
RP11-276O18	5	109349873	109506373	9236	7850	4649	2957	3888	2050.5	696.5	921	4223	3226	1664.5	1116	18553	15883	5579	4645	5675	4363	1131	644.5	9604	8271	10362	6956	11121	8992	3562	3299	10637	7474	2557	1546	8682	6655
CTC-534K6	5	110059851	110181740	7845	6619	2787	1826	3750.5	1823	490	720	6234	4670	2035	1286	12819	11870	5457	4493	4602	3542	1962.5	1061	6687	5444	12672	8983	11268	8935	3265	2719	7191	4839	3715	2127.5	12028	10223
RP11-3B10	5	111992074	112162419	6952	6868	297	839	1710	945.5	470	612	6166	4676	1674.5	1177.5	19104	19295	9016	7134	6874	5898	650	396.5	13705	12346	11053	9054	22387	20098	14455	15522	14342	10750	2410	1828	13911	10729
CTC-1554D6	5	112074297	112242499	5516	5380	232	757	1476.5	813.5	608.5	809	2098	1480	1528.5	1093.5	5656	4920	4543	3923	5972	4602	594.5	369	8147	7350	3668	3065	6406	5363	1289	1382	8085	5984	959	713	4077	2904
RP11-467F22	5	112488884	112695479	1767	1624	556	1229	2024	1127	386.5	489.5	NA	NA	868.5	685	7528	6609	1557	1369	1353	1147	366.5	242	11657	10518	NA	NA	NA	NA	714	690	11348	8478	596.5	396.5	1869	1360
RP11-153B10	5	113199522	113366010	7708	6846	409	1300	4039.5	1984	624	816	3803	2739	1245	847	16479	14402	4592	3667	6690	5111	969.5	577	7846	6470	8183	6079	9120	7396	3648	3475	10314	7332	2384	1565	6895	5540
RP11-115D4	5	114441173	114603245	1452	1583	3725	2647	189.5	118	493	467.5	2313	1856	314	286	1600	1570	2072	1943	916	732	373.5	230.5	9096	7795	2808	2124	5182	4817	NA	NA	7587	5040	76	91.5	1058	889
CTC-453E13	5	115147000	115297134	1958	1793	4450	3060	2274	1196.5	231.5	339	NA	NA	617	398	7681	7125	2670	1961	1530	1144	729	485	10946	10026	4327	3106	6534	5177	772	762	10965	7577	946	711	NA	NA
RP11-249M12	5	115966010	116138288	14176	11557	5989	4067	3443.5	1837	602	728	8107	6241	1505	1053	19292	19179	8058	6615	9954	7692	2157	1298	10848	10196	10728	8365	24027	21837	10273	10184	11741	8135	3164.5	2416	10991	9524
RP11-567A12	5	117322499	117464139	11281	9232	3581	2291	3123	1424	596	818.5	8343	5772	1747	1090	26082	24154	8195	6090	8508	6458	2236	1230.5	11987	10200	10321	7598	19785	14037	10843	10017	12868	7836	5059	2000.5	11408	8904
RP11-321G16	5	118271452	118444329	4259	4575	2569	2112	1292	729	526.5	704.5	3911	3074	1109	728	9640	7962	4131	3179	3877	2808	827.5	575	7118	6653	6890	5094	7613	7691	4732	5016	5379	3560	1536	1198	4690	3693
CTC-461G12	5	118981262	119111489	2462	2299	NA	NA	2081.5	1127	726	976	2532	1973	922	700	7121	6200	2623	2123	2141	1764	560	329	4120	3872	3429	2190	4397	3558	NA	NA	2670	1710	927	611.5	4585	3557
RP11-13K8	5	119668835	119831950	4792	3758	3902	2895	1234	643	512.5	536	4370	3082	1149.5	865	5516	5893	6479	4819	6782	4810	718	432	14789	12239	6282	3975	15042	10530	2401	2263	15286	9125	1077.5	749.5	7539	6025
RP11-565F4	5	120133844	120134605	3694	3080	2969	2014	1582	742.5	504	653	2017	1457	999	619	8681	8305	NA	NA	NA	NA	760	417	7068	6275	3457	2360	5369	3951	2327	2105	3767	2337	1517	882.5	4516	3333
RP11-11P11	5	121061430	121226477	12600	9815	4861	3007	NA	NA	127.5	143	NA	NA	NA	NA	NA	NA	NA	NA	9271	6664	NA	NA	10401	9119	NA	NA	NA	NA	8140	6978	11879	6996	NA	NA	NA	NA
RP11-14L4	5	122463059	122626530	12644	10848	6999	4992	1652.5	884	823.5	838	7070	4981	1755	1334	7473	8085	10578	8591	16727	12917	1120	714	16914	14773	10363	7285	27158	21155	6209	6045	13300	9533	1427	1065	11107	9511
RP11-48C14	5	124179322	124350943	3885	3766	1523	1028	1655	944	996.5	1222	3069	2398	1831.5	1251.5	6973	6926	3733	3155	3408	2528	852	607	4506	4097	4768	3006	6475	5398	1201	1261	4306	2946	1397.5	1126.5	4241	3468
RP11-394D6	5	125160995	125355179	5390	4710	295	1003	1583.5	836.5	348	438	4819	3285	1062	822	12591	13849	4882	3941	3073	2430	765	447.5	11073	9350	6332	5487	12344	9249	1497	1703	8237	5740	883.5	555	6918	5331
RP11-434D11	5	126045881	126232819	3910	3984	1474	1040	2427	1433	246	326	3037	2824	1425	928	5399	4684	3018	2952	3247	2326	779.5	555	4755	4386	7365	5855	8054	8535	1753	1600	4164	3256	1264.5	1273	6767	5790
CTB-54G2	5	126918085	126918711	9180	8034	4868	3214	3507	1793	538	720.5	6724	4580	1973	1359.5	15462	15497	7662	6721	3994	3397	1326	748	13577	12142	13710	9794	9062	7250	2964	2546	10343	7733	2410	1415	14005	10732
CTC-352M6	5	127603123	127759109	7024	6392	NA	NA	NA	NA	750	984	3698	2734	1435.5	1096	14126	12657	4516	3819	4288	3458	798	480.5	6786	5892	8332	5393	8386	6696	2116	1841	8946	6603	1322	879	7833	5803
RP1-179P12	5	129269732	129450042	998	802	1357	879	1167.5	576.5	284.5	384.5	NA	NA	528.5	350.5	3311	2908	NA	NA	NA	NA	541.5	305	4765	4194	NA	NA	NA	NA	NA	NA	4928	2941	712	403.5	NA	NA
RP1-236L2	5	129549259	129624330	1510	1358	4458	2851	458.5	255	92.5	112	NA	NA	443.5	365.5	2488	2317	1692	1451	NA	NA	335	200.5	10648	9408	2159	1625	5214	3783	NA	NA	8673	4986	352.5	271	2816	1965
RP11-114H7	5	130314901	130412531	8532	7858	NA	NA	2991.5	1511	572.5	877	NA	NA	1782	1247.5	15571	15024	9801	7645	8231	6319	1396	814	5355	4693	11994	8729	16251	13187	6778	7382	4950	3812	2482	1644	8359	6623
RP1-247F3	5	130573546	130657824	723	852	2511	1862	229	153	193	214	NA	NA	236	208	972	842	NA	NA	1110	794	181	130.5	9617	8501	NA	NA	1830	2253	NA	NA	6104	4203	111.5	127	1477	1172
RP1-66P19	5	131009149	131090780	964	907	1574	1895	377	192	250.5	341.5	NA	NA	443	333	3981	3476	1361	1207	NA	NA	164	105.5	11208	9414	2016	1455	3039	2678	NA	NA	11877	7975	310	265	2453	1730
RP1-241C15	5	131365774	131577988	908	871	2669	2075	617	386	601.5	608.5	1451	1204	837.5	654.5	3454	3333	1893	1671	NA	NA	690.5	506	8135	7656	2151	1744	3863	3362	NA	NA	8152	5929	591	473	2008	1569
CTB-104P14	5	131642147	131731304	3617	3871	264	917	2702	1584.5	558	653	2924	2579	1171	906.5	7950	7252	4542	4172	3765	3113	575.5	377	4000	3641	5566	3798	4977	4469	577	613	4614	3809	987	858.5	5442	4673
RP11-729C24	5	131817042	131977001	2163	2409	1944	1552	2090	1169	121	202.5	2918	2302	870	643.5	7934	6674	3527	2989	1703	1425	894.5	598	4700	4701	5359	4398	6966	7060	2127	2515	3143	2098	1021.5	799	5197	4580
CTB-49A3	5	132506176	132704549	5665	4736	4188	3171	1573	922	361	384	2577	2258	1541	1134	7003	8089	3759	3450	2405	2227	912	662.5	7598	7370	7411	5509	5378	5028	899	973	7691	6264	432.5	312	8972	7169
CTB-28J9	5	135549796	135738232	12503	11648	448	1934	948	585.5	523.5	468	10133	7298	722	658.5	5738	6177	9214	7966	7744	6528	944.5	684	12057	10986	10788	9759	24151	19869	4226	4670	10376	8566	497	486	5770	4634
RP11-114H21	5	135915628	135916057	3444	3059	311	901	689.5	395.5	285	397.5	2398	1772	540	413	5756	5980	NA	NA	2056	1650	539	353	4809	4255	3502	2527	NA	NA	1329	1523	5155	4000	692.5	506.5	2525	2011
RP1-244J5	5	136365521	136366234	4971	4350	4609	3144	4006	2094	165	175	5555	4304	2307	1541.5	18482	20215	6017	4716	NA	NA	2037	1222	12484	10567	8533	6042	12785	10673	860	753	11391	8329	4611	2925.5	8480	6808
RP1-186K10	5	136892127	137064639	13905	13254	7253	5065	1811	1021	335	471	8371	6614	2710	1917.5	22548	23762	10598	8939	10450	9155	1355	853.5	15972	15316	15748	13083	26700	24492	18492	20956	14255	9950	3764	2689.5	12741	12668
RP1-98O22	5	137758103	137758844	NA	NA	1479	1201	1332	792.5	210	233.5	NA	NA	625	487	2557	2457	NA	NA	NA	NA	674	485.5	3391	3623	1620	1274	1276	1753	NA	NA	1581	1291	820	896.5	1518	1225
RP11-256P1	5	137785372	137785868	11259	11705	5309	3823	2475	1365	558.5	759.5	4772	4347	1716.5	1172	18348	15966	6504	5300	8845	7010	1526	1064	13293	12025	9984	7514	17513	16312	7732	8235	12053	8925	2657.5	1982	7764	6015
CTB-46B19	5	138219217	138414953	8269	7411	4663	3551	2443	1376.5	588	711.5	3666	2899	1967.5	1504.5	10011	10447	4239	3784	4194	3830	1526.5	1002	11239	10876	9239	7259	7157	6808	2352	2121	6789	5448	2216.5	1800.5	11420	7880
CTB-133C10	5	139529377	139663269	7625	9756	2223	1896	824.5	553	347	322.5	10786	8848	451	437	8327	9939	8917	8226	6713	5717	671.5	496	6250	6238	11408	12283	8721	9817	3403	4630	6527	4763	147.5	211	7749	7792
RP11-515C16	5	139904062	140124588	4752	4460	4451	3506	2706	1562	497	602	2140	1886	1812.5	1187	6744	6429	2182	2042	NA	NA	1526.5	1109	11175	10905	7121	5008	3713	3445	2139	1853	8859	6860	2167	2057	6270	5284
CTD-2323H12	5	141041469	141198799	7187	6350	774	1523	2585.5	1635	455.5	444.5	3156	2637	1556.5	1108	8477	10206	4065	3803	NA	NA	1202	942	6266	6167	8851	6574	5608	5277	2052	1769	5192	4476	NA	NA	10719	8528
CTD-2332G20	5	141852268	141998278	3053	3289	3702	2573	2158.5	1168.5	335	432	2908	2170	1040.5	755.5	9780	8018	2920	2502	NA	NA	645	431	7791	7228	6945	4725	3486	3603	NA	NA	7559	5649	768	675.5	6027	4300
CTD-2185H17	5	142505106	142742827	16586	15968	5281	3758	4552.5	2436	536.5	736	12614	10526	3097	1898	23929	21225	15411	12777	10410	8488	3043	1969	10801	10349	17134	14819	38752	35436	15548	15277	7487	5239	3723	2823	20531	18957
RP11-226O9	5	143298228	143480824	8706	7208	277	890	3259	1672.5	346	477	6105	4803	1943	1289	14636	13175	6440	4598	7528	5595	1588	997	6360	5681	7670	5821	13494	11640	5971	5337	5354	3820	3166.5	2106.5	10245	7337
RP11-25F13	5	144610138	144777056	7688	6497	4028	2875	894.5	461.5	707	839	4803	3260	1573.5	1157	7165	6712	5958	4735	8707	6320	960	568	14279	12060	5860	4290	16192	11776	2779	2595	13171	8427	972	659.5	6239	4618
CTC-370H24	5	145152023	145152440	3051	3149	1565	1461	1886	1045.5	349	417.5	4088	2919	602	506.5	10934	11539	3828	3127	2323	1867	812.5	517	7432	7204	6390	5061	10053	9247	1040	1167	6547	4531	386.5	338	5994	4757
RP11-481E16	5	146313344	146482537	3205	2866	3636	2665	1286	658	311	395	2238	1610	1131	777.5	6972	6230	2447	1971	2425	1877	392	227	9794	8558	3477	2264	NA	NA	NA	NA	8944	5806	874	545	3422	2298
CTB-107A22	5	146975536	147089688	4224	4074	1204	964	1223	700.5	319.5	285	4916	3644	635	519	8332	9530	3300	2896	2623	2087	665	418	5207	4249	5648	5079	13531	10780	2135	2418	4137	2635	398.5	353.5	7087	5965
RP11-394O4	5	148642237	148846264	4897	4475	4576	3764	2456.5	1391.5	481	564	3390	2688	1210.5	829	7871	9090	5788	4791	6672	5106	1121	785.5	11291	11108	8294	5930	9773	8982	5533	6027	141	32	1472.5	1380	5915	5183
CTC-307M15	5	149219507	149349990	1423	1456	3571	2705	716.5	388.5	221.5	281.5	900	727	672	488	4123	3662	1338	1140	840	714	425.5	286	6455	6309	2425	1793	1686	1823	NA	NA	7890	5951	562	500	3451	2348
CTB-1013H5	5	149407439	149494253	5875	4461	853	1662	2086.5	1256	548	578	5430	4648	1765	1207.5	8572	10558	7103	6411	5559	4363	1154.5	788	6508	6102	7687	5625	8252	7207	4321	4219	5071	3831	1782.5	1567	5802	4670
CTB-137O22	5	149978532	150055332	4644	5058	1613	1337	637	483.5	291	199	7305	6042	361	318.5	4141	6275	6410	5986	5557	4594	431	390	4580	4751	8197	8098	9474	12062	2522	3238	4700	3296	147	240	4841	4710
CTC-209K13	5	151319679	151506795	8460	7777	3652	2577	4084	2153.5	612	821	6131	5301	1419	976	18664	17259	5765	4763	5930	4334	1507.5	984	9075	8319	9214	7444	20116	17452	2597	2669	8461	5986	2955.5	1996	8355	6844
RP11-26B2	5	152539684	152728888	6177	5720	5499	3878	1043.5	578.5	748.5	823.5	4185	3102	1291	1011	7155	6800	5535	4342	9042	7278	NA	NA	13892	12044	6292	4806	16317	12363	2451	2679	8517	5613	1009	741	NA	NA
RP11-494C5	5	152817276	152985131	NA	NA	3516	2433	NA	NA	NA	NA	NA	NA	NA	NA	NA	NA	NA	NA	NA	NA	NA	NA	8466	7963	NA	NA	NA	NA	NA	NA	4798	3441	NA	NA	NA	NA
CTC-263A14	5	154417750	154418252	1892	2098	NA	NA	151	98	107	85	NA	NA	159	146.5	922	815	NA	NA	1239	995	193.5	128.5	1069	911	1521	1075	NA	NA	NA	NA	1099	931	87	116	NA	NA
RP11-265I24	5	154429161	154604443	6677	6784	4567	3407	2363	1255	642	844	4588	3595	1739	1196	13833	11602	6927	5317	5714	4525	1211	713.5	11988	10575	8595	6716	13058	12429	5358	6344	9298	6480	1712	1352.5	8539	7331
CTB-3C20	5	155562586	155563351	3229	2720	118	551	476	245	212.5	214	3715	2539	409	352	3633	3490	4126	3261	3108	2278	292	185	4564	3697	4202	3105	8307	6283	1886	1947	5652	3879	475	349	4352	3053
CTC-251H24	5	155672681	155673119	NA	NA	NA	NA	NA	NA	NA	NA	NA	NA	38	57	NA	NA	NA	NA	NA	NA	NA	NA	NA	NA	NA	NA	1435	2052	NA	NA	NA	NA	28	57	NA	NA
CTB-120L21	5	156426997	156427407	4600	5727	1334	1263	1718	1074.5	412.5	401.5	4944	4150	727	614.5	12044	9407	4203	3864	5175	4142	750	527	6748	6164	7415	6919	11796	12985	2417	2926	5346	3599	401	427.5	7754	6541
RP11-102A1	5	157180105	157349297	3383	3790	4873	3626	1395.5	776.5	468	542	2990	2199	1389	959.5	10313	8642	5000	4051	4400	3555	453	336.5	12585	11532	6841	4894	9093	9780	4900	5330	13537	9398	1135.5	1128	6233	4909
RP11-391B7	5	157384965	157573351	2835	2884	6709	5327	2056	1127.5	562	722	3646	2635	1232.5	832	13794	11416	4632	3561	3166	2577	1398.5	948.5	15033	14736	6540	4634	9030	8573	2729	2938	11319	7849	2005.5	1424	4015	3166
CTC-279E3	5	159195225	159278790	9977	10216	NA	NA	408.5	264.5	405	329	11436	8255	478	413	3726	3690	6597	6544	7625	6034	590	420.5	6952	6058	11119	9695	19870	18590	2607	2788	7816	6294	389	384.5	NA	NA
RP11-505G12	5	162295731	162296397	5922	4987	NA	NA	2718	1337	480.5	658.5	4908	3208	1387	941	15436	14749	3909	2882	2539	2171	977	560	NA	NA	8759	5652	6213	4850	1384	1162	1130	846	1722	1039.5	8357	5637
CTC-320C6	5	163117739	163118288	12443	10416	5146	3557	5845.5	2873	554	780	8933	6360	2798	1949	20841	18103	7755	6165	7073	5737	2720	1533.5	11032	9553	17847	13430	14423	11738	5136	4480	12437	8357	5740	3052.5	17050	14200
RP11-469G19	5	164752357	164922098	5851	4837	339	661	3420.5	1621	712	927	NA	NA	1772.5	1110.5	14797	14045	5017	4028	5052	3471	997	525.5	8698	6987	7196	4848	8044	5932	NA	NA	8745	5171	NA	NA	6906	4777
RP11-170P5	5	165677723	165841050	9756	7835	2640	2108	3539.5	1702.5	396.5	498	6397	4991	2135.5	1290	11337	10771	5331	4648	4941	3562	1349.5	708	10850	8925	12286	8780	21984	16514	5995	5127	9895	5640	2746.5	1769	11072	8163
RP11-511M9	5	165737022	165925395	5789	5147	2458	1444	760.5	406	391	393.5	3365	2278	808	583	4195	3990	6475	4876	6630	4841	568	335	6160	5118	6271	3953	14392	10040	2048	2013	4194	2513	612	465.5	6423	4783
CTB-180C19	5	166550028	166647640	9835	7812	4695	2976	4976	2391.5	431.5	526	7564	5702	2235.5	1342.5	11977	11389	3842	3962	6297	4514	1510	840	9524	7786	13386	9513	19391	15464	7712	5982	10976	7072	62.5	116.5	9728	7672
CTB-55A14	5	167592497	167807600	5429	6076	148	530	3168.5	1865	573	628.5	2933	2538	1350	1003	9541	9376	3809	3545	NA	NA	751	596	8442	7917	7874	5440	6164	6313	1926	1923	6809	5602	1077	1074.5	6528	5268
RP11-420L4	5	169138790	169139510	7990	8209	3927	2822	3308	1930	923.5	1128.5	4690	3876	2192.5	1614.5	20510	16771	6015	4912	7565	6333	1139	756.5	9865	9316	8829	6217	8952	7985	3216	3260	8777	6330	NA	NA	6452	5132
RP11-20O22	5	170996460	171159864	12454	11822	5877	4410	1500	894	635	683.5	10602	8615	1787.5	1277.5	15215	18698	12806	10951	10645	8661	931	661	11397	10900	18590	15665	10652	8436	15508	17317	11520	7917	3221.5	2223.5	13486	13266
CTB-54I1	5	171714383	171955264	5600	4637	3188	2188	3049.5	1726	476.5	540	4235	3253	1395	1035.5	8065	9537	4228	4201	2484	2170	804.5	579	9004	8671	7835	6004	4773	4897	NA	NA	7879	6278	1081	959.5	7855	6615
RP11-489P1	5	173800904	173985872	2963	2958	3910	2719	1915.5	1010.5	267	323.5	1847	1573	870	573.5	6279	5669	2825	2275	NA	NA	867	626.5	10609	10055	4101	2954	4105	4198	765	693	7649	4903	1082.5	958.5	4311	3205
CTB-73D21	5	174474436	174643725	5264	5082	169	712	2714.5	1473	591	717	3388	2394	1407	1064	14749	12899	4645	3899	3277	2796	803.5	513	6036	5370	7752	5389	7282	6357	868	827	7902	6055	1250.5	903.5	6224	4522
CTC-355H1	5	175139770	175266330	4840	4297	205	600	3673	2139	179	164	3122	2460	886	591	8935	10459	4459	3803	3994	3267	825	643	7682	7183	8180	5617	6965	6420	2416	2449	9693	8110	1330.5	1074.5	5820	5175
CTB-87L24	5	175835979	175909096	2934	3507	207	746	1784.5	1042	255	328	3076	2557	661.5	432.5	6166	5120	3604	2913	3800	2996	742	567	4639	4336	5120	3470	6338	7648	946	895	NA	NA	1140	1245.5	5332	4459
CTC-1286C20	5	176391379	176542031	2022	2806	1720	1468	1812	1037.5	520	617	2256	1894	952	686.5	6694	5564	3087	2585	1892	1615	700	541.5	6415	6230	4904	3672	4793	5947	2476	2842	4918	3677	1119	1115.5	3736	3420
RP11-564G9	5	176797689	176798343	5067	5114	1658	1311	508.5	339.5	132	124.5	5258	4279	552	391	2982	3539	5357	4347	6518	4812	630	511.5	3803	3725	6148	4428	7525	7717	2215	2134	3471	2934	NA	NA	4044	3430
RP11-520O10	5	177813406	177961747	3887	3636	2471	1657	1769	1054	434	441.5	3634	2834	1000	589	7175	8141	3549	2681	4768	3425	1143	829.5	6552	5815	5034	3394	6931	6374	4127	4050	5348	3838	1379.5	1113	5786	4525
RP11-281O15	5	178243610	178455510	6995	6998	2829	1916	2920	1462	686	857.5	5413	3933	1652.5	1119.5	11495	11278	7706	5673	6113	4884	1090.5	745	6526	5964	10583	8080	13296	13310	6481	6789	4151	2588	2203.5	1775	8451	6723
RP11-451H23	5	179870172	180060082	3577	3220	2382	1671	2464	1386.5	354.5	408.5	3031	2295	1233.5	806	6570	5932	3289	2484	3847	2737	1003.5	690.5	5104	4738	5723	4122	2999	3104	2371	2000	4867	3597	1597.5	1423	5516	4337
CTC-240G13	5	180512398	180626608	1021	908	3133	2213	859	517	116	126	NA	NA	430	258	1764	2001	NA	NA	NA	NA	390	297	6342	5875	1879	1363	1821	1714	697	565	6794	5265	464	504	2134	1544
CTB-62I11	6	90997	207636	1202	1116	1880	1432	731.5	430.5	58	62	NA	NA	401.5	269.5	2465	2446	NA	NA	NA	NA	345	254	4768	4634	1414	1033	1767	1849	NA	NA	4432	3294	600	477	NA	NA
RP11-13J16	6	1241036	1397672	13530	14151	6194	4488	3004	1615	1018	1152	12068	10037	2570	1707.5	20767	18341	12057	10828	11059	9747	1927	1420	11075	11335	17355	15759	24945	26342	14132	16106	11420	8881	3903	3124	16723	15076
RP1-283K11	6	2207673	2309155	8855	8548	3039	2058	3194.5	1609	683	801	9443	6724	1964	1423.5	17233	18171	9978	8221	7208	5554	902	525.5	9250	8020	17479	15310	34638	30999	11798	12848	9728	6804	2040	1543.5	21936	18202
RP1-136B1	6	2316533	2413083	7996	6534	5701	4050	1643	938	959.5	994	5318	4187	2196	1613	9133	9845	7456	6660	9426	7420	1348.5	876	10536	9499	8359	6139	14152	12560	7371	7263	11757	8613	1406	1071	7180	6375
RP11-15N12	6	3292077	3471147	11196	10271	4488	3185	3270	1915.5	815.5	1016	7298	6300	2501	1642	9002	10753	12371	11342	10590	8552	1205.5	847	7600	7004	10380	7407	18439	17934	6205	6407	9502	6361	2032.5	1721	9789	8891
RP11-174B19	6	5028697	5217232	10796	9774	6334	4304	3462	1785.5	295	401.5	8236	6207	1707.5	1115.5	16244	15666	9148	6931	8302	6211	1809	1133	12336	10709	11515	8833	14876	14246	7494	7142	13346	8891	2570	2038.5	12882	11298
CTC-471F3	6	5060091	5209043	4658	4288	1691	1502	3928	2045	418	548.5	6202	4675	1063.5	588	13600	12759	8181	6574	4847	3599	1545	969	4729	4249	10817	7489	17684	15450	2723	2722	4810	3354	157.5	140	11378	9663
RP11-232H4	6	6119858	6280511	9380	9320	3431	2617	2524	1480.5	865.5	1047	4493	3667	2115	1553	8324	7975	8000	7052	8284	6868	1116	740	6301	6370	7636	6376	16695	14054	2783	2862	9795	5770	1380	1050	7925	6303
RP11-163I22	6	6217514	6382300	3947	4421	2367	1746	547	434	237	273	3754	2721	319	277	6528	7080	2087	1850	2342	1988	390	260	6222	5957	4875	4127	7493	7082	868	1041	5652	4325	155.5	146	3518	2872
RP11-320C15	6	6647138	6805876	4140	3944	6122	4523	1150.5	691	432	486.5	3476	2965	1138.5	731	6775	6811	3926	3344	3981	3160	572	424.5	11773	11070	5358	3675	5306	4842	2039	2062	12876	9316	1159	925.5	4033	3186
RP3-336K20	6	7427280	7575675	6919	7213	462	1308	792	499	333	303	5281	3962	904.5	681	3952	4103	6006	5264	9434	7451	700	502	8400	7551	6206	4454	11644	10604	4134	4154	6534	4870	603.5	613	5952	4444
RP11-196B15	6	7898162	8078796	6723	6937	1521	1215	3167.5	1658	378	495	4611	3726	1347	881	11035	10544	5361	4027	6417	4927	1349	936.5	4055	3782	8827	6249	12931	11917	5687	5733	3639	2702	2085.5	1738	9967	7769
RP11-385L2	6	8464242	8664833	8334	7179	2797	1751	4175	2050	565.5	781	5373	3856	1610	1076	14503	14793	6868	5585	8089	6331	1136	605	5768	5129	8530	6187	12612	9552	3034	2797	5345	3392	2781.5	1689.5	7150	5418
RP1-90O12	6	9606972	9733133	9624	9525	3413	2255	1327	717	412.5	394	7366	4901	805	580	18266	18394	5945	4726	7637	5835	1052	589	8155	6527	10937	9367	18232	14843	4216	4745	7023	4959	387.5	350	6890	5435
RP11-360O19	6	10551747	10751130	2114	2569	NA	NA	926	535	278	332	1763	1407	723	510	2808	2116	3095	2648	NA	NA	392	273.5	14036	18441	3240	2284	3834	4077	1661	1750	NA	NA	413	382.5	2586	1993
RP3-473J16	6	10888465	10970313	2060	2439	937	746	574	353	455.5	448	1989	1662	924	745	3028	3072	2672	2424	3163	2525	564	426.5	3375	3301	2808	2179	5030	5061	772	880	3808	2420	485	551	3170	2342
RP3-510L9	6	11482211	11482901	9722	9779	NA	NA	1126.5	710	882.5	924.5	5262	4193	1569	1308	6406	6597	6731	6181	9980	8963	1155	791	NA	NA	6813	5625	15893	13778	3571	3969	NA	NA	1128	909	5813	5510
RP11-97A19	6	12406236	12579760	3039	2773	494	1457	1622.5	893.5	398	517	NA	NA	819	581	4742	4428	NA	NA	2818	2247	516	337	10927	10156	3415	2336	4104	3857	1748	1850	11574	10016	768.5	539.5	2273	1878
RP1-257A7	6	13285350	13413239	11025	11439	3041	2259	2876	1671	654.5	780.5	6593	5306	2073.5	1461	18122	17453	9026	7321	8051	7053	1457	916	7144	6782	12432	10802	20120	20027	12921	15090	7334	5768	3092.5	2398.5	9350	8608
RP3-365E2	6	14536149	14673791	8178	7578	4292	3044	2304.5	1233.5	818	1015	3968	3274	2099	1625.5	12245	11418	3970	3547	4360	3652	1711	1079.5	11302	10232	9938	7603	6579	5730	2168	1928	9375	7422	2880	2162	12484	9264
RP1-232K4	6	15432597	15630682	9116	9480	6940	5009	811.5	521	511.5	427.5	8650	6189	789	699.5	5644	6114	7572	6569	7805	6201	1096.5	745.5	16078	15246	8917	6879	13010	13196	4079	4434	16760	12162	365.5	383	5166	4074
RP1-13D10	6	16165649	16318642	9186	9501	5194	3907	2873	1572	634	794	6688	4915	2094	1361.5	17182	17180	8638	7108	6210	5375	1396.5	825.5	14737	13297	12712	10264	15845	14321	11699	13030	14222	10449	2777.5	2139	10785	8964
RP11-68J15	6	17735600	17880829	2169	2443	2496	1697	1859	971.5	260	301	NA	NA	766.5	484.5	6467	5068	3556	2727	2945	2234	482.5	306	5298	4594	3993	2484	3069	3027	1229	1194	6654	4550	834	750.5	3085	2240
RP11-408C8	6	19131250	19131847	12753	10179	4697	2852	2107.5	1022	616	795	9372	6504	1860.5	1055	23069	22430	8157	6156	7144	5589	1688	906.5	8863	7629	11510	8739	21180	16501	11061	10824	6963	3996	3300	1845.5	11669	9972
RP4-625H18	6	19833231	20018547	11704	11451	5177	3288	4062.5	2052	741	882	10021	7083	2504	1689.5	19525	21639	10791	8418	9202	7311	1265.5	701.5	9457	8143	19419	15544	34766	29509	17471	18868	10738	7273	2282	1824.5	24227	19950
RP11-86O17	6	20101886	20272058	11154	9765	5704	3963	1692	931	914	1033	6727	4982	2370	1743.5	9121	9546	9038	7395	11746	8694	1446	942	NA	NA	8646	5217	15044	11011	4363	4264	NA	NA	NA	NA	7241	6172
RP3-444C7	6	20630798	20759036	6285	7005	3068	2072	609	369	526	495	5391	4072	891	657	4845	4637	4550	3939	5150	3986	752.5	489.5	8197	7654	5791	4609	10042	8587	2033	2070	6740	4442	755	695	3626	2636
RP11-204E9	6	21512035	21698557	4277	4768	4894	3492	991	542	257.5	378.5	NA	NA	625	370	7271	6128	3278	2636	2804	2263	671	443	10585	9104	4773	3481	5189	5221	3205	3130	11639	7526	707.5	611	4932	3836
RP11-33I5	6	22580422	22736310	12735	10829	5271	3351	1128	625.5	615	681	7109	4816	2084	1293	12427	12700	10748	8364	13642	10319	1127.5	654.5	10096	8602	11017	7890	24940	17410	10394	10126	11413	7130	2256	1486.5	7543	6021
RP11-289M23	6	23499391	23684090	6935	5975	5129	5626	1763	911	258	371	4236	2741	1610	1122	14279	14544	7253	5386	6954	5505	506.5	306	8064	6965	8069	5972	14178	11108	7140	7473	9575	6122	1857.5	1074.5	9106	6594
RP11-176J5	6	24254617	24421543	7637	6598	388	1249	2184	1190	721.5	840	4279	3355	1743	1188	9056	8407	7065	6164	6435	5229	893	587	7790	7151	6890	4931	12001	11400	3782	3681	7057	5154	1592	1206	6533	5645
RP11-289G11	6	25482580	25677388	8693	8666	7860	5227	961.5	553	607.5	719	3401	2460	1408.5	1066	8968	7550	5049	4101	7695	6173	981.5	582	14990	13304	5433	3727	7180	6521	4311	4286	14768	9733	1510.5	1007	3560	2583
RP1-34B20	6	26302873	26459898	7140	7011	3719	2465	2844	1531	558	726	7896	5769	1905	1350	16077	16092	10316	7891	11412	8307	954	544	9671	8432	14379	11110	20838	20796	12778	13554	8631	6332	1670.5	1533.5	18065	13880
RP1-86C11	6	27152460	27241417	5479	6212	385	1177	1761	907	325.5	349	6127	4444	1009	729	14724	14834	5453	4225	5844	4256	717.5	407	10859	8975	10139	8031	12806	12102	6699	7499	9556	7357	773.5	721	9706	7881
RP1-153G14	6	27422168	27563699	6491	5710	1407	1669	2572	1310	494	592.5	5023	3436	1913	1293	12794	15169	8011	6091	8908	6916	719.5	435.5	9457	8437	10015	7409	16395	14631	10067	10533	9501	6219	1646	1294	13015	9451
RP1-265C24	6	28140043	28246315	12726	10548	5799	3933	5456	2825.5	582	696	9320	7688	3029.5	1860.5	19485	21631	10643	8509	10161	7707	2595	1614	12028	11184	15447	11468	19240	16346	NA	NA	14335	9321	5315	3762.5	14472	11517
RP11-373N24	6	28599637	28767189	3677	3709	4079	3014	595	338	394.5	449	1876	1417	847	600	4681	4515	3828	3057	4326	3247	600	418	9221	8418	3310	2131	3628	3376	2437	2671	10429	7241	751.5	536.5	2459	1759
RP11-150A6	6	29321047	29495843	8773	7650	2461	1493	1054	570	397.5	521	5464	4112	1494	1067.5	15234	16696	6153	4948	6062	4825	659	445	6540	5623	10166	8424	13612	11367	9505	9873	6067	4288	2301	1439	8510	7531
RP1-34F7	6	32031967	32200774	4448	3725	573	1388	935	672.5	491	322	2675	2551	950	644	1994	3147	4725	4533	9538	7310	553	516.5	10872	11251	5291	4012	6585	6750	1974	1962	10200	9301	468.5	612.5	4119	3832
RP5-1077I5	6	32404070	32498505	7005	6856	361	1031	1016.5	607	526.5	495	6327	4866	1261	971	6300	6272	7249	6223	9156	7354	821	545	10034	8956	7733	5967	13297	12624	6335	6765	11235	7866	959	850.5	8536	6639
RP1-93N13	6	32586952	32673847	5452	5647	2088	1394	1382.5	587	352	327	7604	4956	717	452	8910	13315	8171	6385	9282	4975	710	434.5	7972	5529	8405	7920	11615	10153	3862	3295	6347	3694	443.5	326	8200	6174
RP11-175A4	6	33467588	33615999	4098	4128	282	1035	1550	994	343	321.5	3458	3385	1011	631	5662	6883	5178	4415	4667	3530	836	676	5502	6033	7528	5729	5762	6210	6735	6918	4675	4285	1155.5	1273	4761	4450
RP3-468B3	6	33876274	34013125	7635	5975	2243	1625	1628	1067.5	665	547	4358	3619	1886.5	1262	6454	9331	6441	5813	7474	6126	1210.5	917.5	7091	7014	7331	5422	13019	11455	6014	6988	6021	4475	166	181.5	6514	5380
RP3-349A12	6	34918606	35051428	6881	9256	3184	2429	1245	723	327	334.5	6198	4669	606	464	15065	13457	5279	4551	5534	4460	925.5	570	7706	7101	9633	8639	11024	13792	3254	4245	6818	5196	228	285	5600	4999
RP1-90K10	6	36906248	37077769	8698	8762	3226	2636	1102	721	406	337	9092	7171	848	656.5	4676	5698	8777	7683	9248	7585	1102.5	876.5	6070	6227	9444	8129	14927	15143	5286	5768	2343	1747	383.5	505.5	6148	5168
RP3-431A14	6	36946045	36946570	951	888	3693	2884	452	308	350.5	334	NA	NA	652.5	541	2159	2321	1284	1275	847	691	495	421.5	9354	9273	NA	NA	2768	2860	NA	NA	7515	6017	337.5	367.5	1311	1141
RP3-441A12	6	37889307	38009607	7578	8570	2268	1742	617	389	390	336	7165	5232	860	752	5544	5329	6750	5723	7469	6161	860	547.5	7603	6901	6806	5832	11080	10736	3800	4069	7306	5208	NA	NA	4737	3841
RP3-350J21	6	38990350	39129181	10129	10441	766	1798	2588	1517.5	515	551	7087	5047	1298.5	981	19580	21803	6294	5203	7802	6414	1130.5	721.5	8768	8334	12401	10767	17770	17080	10779	12610	6458	4502	1032.5	863	12122	9836
RP1-278E11	6	39977178	40078522	7599	6991	3518	2618	1463	842	438	493.5	5340	4096	1812	1169	16745	17596	7967	6397	5523	4498	801.5	539	10287	9083	11088	8524	13687	13660	11762	13391	10218	7741	2615	2007	9994	8527
RP11-162O6	6	40860381	41038343	6683	6353	3047	2088	926	561	521.5	529	3486	2613	1124.5	903	4257	4563	4098	3574	8600	7277	770	545	7547	6979	4579	3788	8325	7079	2122	2523	7258	5646	NA	NA	4269	3350
RP11-533O20	6	41997884	42172187	4591	5074	4697	3773	1522.5	886.5	595	668	4039	3754	1481	975.5	8326	7322	4884	4486	5663	4652	706	561.5	8558	7999	6790	5041	6259	7460	3201	3359	8421	6379	NA	NA	5133	4537
RP11-501I18	6	42887766	42955906	2363	3101	3355	2825	537	347	362.5	403	NA	NA	756	605.5	2739	2267	2939	2626	3975	3264	402	326	6811	6388	2972	2271	3262	4036	1132	1178	3192	1917	300	360	2288	1831
RP11-227E22	6	43965943	44149957	2605	2397	3799	2886	854	521	192.5	232	1406	1236	502	334.5	3084	4040	2257	1922	2022	1670	531	373	12241	11503	3067	2418	3146	3054	2083	2349	10170	7364	519	398	2138	1887
RP11-554O14	6	44987777	45164728	8673	7893	4683	2987	1854	875	749.5	1061	7569	5657	2315	1610	16248	14743	7486	6126	8429	6468	1047	603	8951	7731	9473	6337	13974	10778	3660	3356	8472	5640	2732	1764	9061	6911
RP11-546O15	6	45777376	45778135	9009	8304	4262	3024	5027	2794	616	802	5123	4081	1801	1285	19923	18680	7389	6264	6095	5058	1619	1043	8434	8177	10235	7138	9722	9033	3682	3753	7306	4858	2621	1869	7622	6029
RP3-365O12	6	46918436	47035989	12406	11194	7268	5137	2528	1352	727	854	7172	5391	2838	2036.5	16514	15851	4622	3813	4214	3836	1884	1143	18720	16180	12042	8633	9207	7138	2329	2073	14519	10398	3300	2411.5	12895	9802
RP3-402H5	6	47870455	48002399	10272	8814	5900	3848	2050	1164.5	769	815.5	6029	4297	1974	1493	10286	10528	11208	9007	13814	10940	1079	645	11408	9558	10276	6825	23519	17180	8542	9453	13873	8800	2074	1459	11133	8266
RP11-334H12	6	48824625	48993352	4766	4052	4369	2566	1149	570	524.5	700	4332	2964	1248.5	802	10890	9573	3869	2982	5118	3634	551	343	8199	6639	4923	3200	8022	5667	2083	1898	7855	4888	1528.5	934.5	4470	2950
RP3-442L6	6	49686804	49805309	5585	4234	2732	1796	2443	1182.5	432	552	3076	2218	1488	977	7156	7751	3095	2347	3342	2510	1282	729	7181	6382	8571	5389	5766	4126	2031	1535	8083	5188	2676.5	1701	8127	5795
RP3-336H9	6	50775747	50907356	8684	7610	566	1506	1605	827	412.5	394.5	8302	5894	585	459.5	14164	19412	9532	6973	7507	5414	934.5	536	13953	11587	13188	10880	24094	17620	3623	3629	12206	8693	424	320	9045	6748
RP11-529A21	6	51267587	51472545	12453	10297	6209	3945	3520	1808	472	659	9519	7204	1994	1213.5	22362	21835	9475	7401	9746	7270	1878	1068.5	11397	10028	12588	9773	24538	18231	9118	9345	11862	7950	3595	2203.5	15143	12420
RP11-255M9	6	52294378	52456670	8419	9268	3388	2374	2965	1657	518.5	733	5528	4557	1953	1407	18174	16222	9042	7788	8740	7279	1376.5	841.5	7563	6818	11497	10056	15460	15005	9015	10522	7089	5013	2267	1938	9414	8414
RP3-341E18	6	52995970	53088442	7496	7897	2923	2140	349	222	337	296	8111	5798	588	482	3577	3717	6325	5466	6442	4992	751.5	484.5	6963	5966	8064	6767	12628	12077	1785	1879	6667	5076	556	549	4437	3373
RP11-362K18	6	54092161	54254813	10080	8600	5181	3365	1203	617	430.5	623	6850	4631	1645	1156	19655	21418	8794	7021	8234	6733	922	528	10716	9319	11923	8893	20808	15690	9915	10656	12097	7875	3569.5	2028	9480	7308
RP11-524H19	6	54720745	54910224	7289	6659	3867	2527	2189	1086	525	677	5280	3606	1787	1182	17988	17949	7359	5670	3287	2497	694	398	9054	7799	10381	8566	17792	13750	10039	10644	6308	3895	2564.5	1675	13069	9825
RP11-472M19	6	56747408	56926686	5599	5609	NA	NA	2037	1099.5	400	594	4418	3190	1265	844.5	12186	11071	6772	5363	5815	4351	914	562	6694	6018	8906	6946	8896	8137	4939	5413	4466	3065	1350.5	1010.5	7360	5939
RP3-422B11	6	57292519	57451664	11259	11030	2262	2210	1703.5	938.5	846	884	10616	7992	1758	1462	12845	11076	11025	9242	12966	10423	1463	886.5	11654	10864	12645	10137	20851	18428	10694	10908	10889	7482	1720	1443	16104	12020
RP11-199A24	6	58610235	58788598	9769	8451	5780	3447	1887	931.5	544	779	6085	4251	1735	1075	19007	17251	6476	4356	6690	4826	1368	774	11707	9645	10483	7285	13703	9162	6592	6022	13076	7558	3537.5	2011.5	8986	6239
RP11-506N21	6	62586405	62725287	7718	6153	4813	2859	799	391.5	471.5	583	3979	2624	1460	1013	11329	10545	6941	4910	5922	4253	863	449	9847	7978	7083	4853	12744	8206	4905	4674	11276	6916	1761.5	987	4548	3057
RP11-767J14	6	63764613	63922893	7919	7355	2707	1765	2392.5	1186	759	963	6087	4753	1908	1316	15815	14957	8291	6686	7082	5775	1339	824.5	7002	6228	10753	9683	15470	13054	6370	6739	5981	4088	1910.5	1429.5	11411	9440
RP11-349P19	6	65092079	65280053	10192	8362	1016	1622	2732.5	1293	676.5	921	5704	3989	2308.5	1564	11766	11624	10624	8148	9318	6941	1436.5	780	5809	4743	10658	7929	26365	17585	6719	6356	4874	3018	2358	1346	10361	8113
RP1-40C9	6	65839991	65840775	6630	5093	2903	1920	957	531	629.5	649	4107	2944	1203.5	966.5	5100	5710	6979	6192	9362	7200	778	490.5	5264	4889	7813	6331	14093	9518	2352	2289	4784	3011	964	694	7238	5166
RP3-324B8	6	66876814	67021555	8069	6333	294	742	1607	783	425.5	487	6008	3908	1274	890.5	14226	17286	5911	4341	7372	5371	810	431	6117	4860	9151	7185	20849	13505	5710	6051	7853	5233	1031	643	10400	7595
RP11-409K15	6	68213170	68355088	6947	5602	2981	1834	1131	537	455	655.5	5631	3764	1088	674	12912	13398	4946	3501	4804	3544	872	447	5505	4625	6958	5098	12725	8289	5666	5392	4918	2719	2457.5	1245	7301	5404
RP1-46B1	6	69438735	69596850	9716	8531	419	1058	2236	1082	485	584	7421	4670	1773	1292	20146	21645	7237	5654	8526	6524	1207	618	9569	7624	11122	9072	21792	16214	7075	7551	8448	5606	1239	832	12548	9693
RP1-160B9	6	69938032	70037252	10057	8942	3586	2144	627	375	461	428	7490	5189	959	787.5	6087	6962	8129	6672	7727	6157	907	530	8409	7593	7736	5992	14333	10697	2874	2831	7072	4211	972	738	4417	3264
RP11-462G2	6	71065292	71255915	4898	4845	3102	2178	1284	673	660	853	3495	2565	1274.5	944.5	4985	4305	5177	4298	5085	4000	631	376.5	6726	6014	4646	3698	8837	7101	1203	1306	4579	2768	732	525	5238	3682
RP11-111D8	6	72157311	72342266	2779	2527	5128	3327	1310	667	233	358	1885	1276	613.5	398	5738	5554	3345	2617	2692	1952	590.5	358	9827	8375	3904	2825	4564	3772	2010	2200	9453	6720	936.5	521.5	3342	2474
RP11-256L9	6	73094225	73275800	3648	3389	6228	4195	1100.5	594.5	468	620.5	NA	NA	901	639	4067	3839	3917	3063	2833	2284	547	331	11027	9586	3078	1981	6618	4938	1610	1670	13424	8218	624	406.5	3259	2246
RP1-234P15	6	75947919	76073439	9705	8519	5847	3904	5782	2795	94	124	7111	5554	2389.5	1537	10058	9981	4696	4767	6308	4767	1463.5	893.5	10432	9626	13992	10322	22374	18068	5252	4431	15177	9892	4102.5	2993.5	7953	6569
RP3-472A9	6	76566432	76685186	8035	7124	4888	3029	5107	2452	457	600	6190	4902	2618.5	1618.5	10504	9343	4077	4360	4615	3732	1508	989	7964	6882	13235	9577	14124	11965	4084	3504	10855	7176	3653.5	2899.5	9188	7396
RP11-343P23	6	77624011	77788328	9535	7938	331	1059	2865	1351	498	685.5	5977	4122	2068	1257	20298	19227	8321	5749	7139	4996	1391	778	9908	8061	10863	8136	17006	12744	4936	4667	8565	5344	3887	2177.5	7622	5709
RP5-995C14	6	78821469	78822201	7539	6712	491	1029	1860	884	445	517.5	6434	4456	1142.5	820	14809	16453	5534	4028	4848	3690	988	524.5	7015	5883	9906	8331	17320	13312	6865	6894	5516	3811	1074	648	10332	7807
RP11-173D14	6	79531824	79716854	5276	5077	4322	2753	3166.5	1610	459	642	4230	3063	1411	923	13672	11113	5987	4430	4495	3302	936	547	8175	6986	7916	5305	7636	5976	2058	1912	8921	5562	1863.5	1177	6318	4574
RP11-296E7	6	80800588	80953422	7856	6238	2649	1702	2608	1310	630.5	851	4343	3382	1897.5	1263.5	11341	10595	3089	2507	NA	NA	1501.5	879.5	3372	2989	9863	7029	7605	6043	1741	1517	5278	3224	2815.5	1741	11743	8632
RP11-707H15	6	81474419	81671778	4466	3876	256	950	NA	NA	539.5	737	3361	2350	1360	868	6654	6081	6277	4578	3280	2363	NA	NA	6015	4691	6071	4260	11327	7948	2692	2725	5373	3799	NA	NA	5235	3392
RP11-379B8	6	82503161	82690511	10676	8939	6667	4161	1175	625.5	491	601	6124	4179	1628.5	1098.5	20047	20430	7203	5259	7123	4990	822.5	456.5	12284	10283	11748	8398	16844	12701	9500	9921	10681	7081	3401.5	1890.5	7084	5421
RP11-25O6	6	83405526	83590455	5013	4740	6926	4596	1268	717	559.5	645.5	2729	2604	1077	769	5133	4563	4379	3883	5497	4357	577	419.5	12807	10989	4250	3215	10129	8710	2391	2633	14699	9445	673.5	470	4467	3893
RP1-120N9	6	84309072	84475987	4082	3503	3236	2048	937.5	506.5	725	951	3611	2415	1288.5	934	7576	7182	4558	3850	3846	2976	890	544	8214	6751	5104	3216	8236	5896	2057	2169	9099	5691	1242	838.5	4032	2873
RP11-223L24	6	85028192	85201298	4280	3604	4558	2701	1206.5	618	656	888	3881	2631	1204.5	826.5	5032	4715	4643	3579	4053	3055	567	332	12698	10689	3992	2901	8630	6000	915	832	12189	7294	NA	NA	5265	3584
RP11-30P6	6	86034671	86222195	7598	6920	4478	3035	940	604	548	654	4707	4143	1366	985	11441	11456	6068	4934	6469	5090	655	467	8483	7387	9651	7340	4199	3904	7213	7492	9788	6384	1976.5	1411	6037	4935
RP11-106G15	6	88286044	88456239	2484	2778	247	995	1001	548	376.5	498	2195	1643	732.5	460	3685	2750	3951	3336	2372	1821	504.5	324	8023	7171	3188	2278	2926	2657	1369	1512	6666	5171	NA	NA	2033	1463
RP1-23D17	6	88811053	88923153	3762	3558	3204	2443	934	556	383	519	3246	2319	1281	868	11427	11850	3886	3177	2538	2144	708.5	424	7624	6778	6732	4880	9665	7913	3192	3552	8881	6617	1662	1183	6044	4731
RP1-122O8	6	90373980	90514096	9749	9187	3559	2496	1610.5	928	749.5	798	6158	4409	3076	1885.5	13342	12226	9034	7606	11398	9106	1197	757.5	9002	7867	8065	5782	18314	15622	8097	8451	9538	6399	NA	NA	7781	6297
RP1-154G14	6	91251335	91352253	8094	7216	2078	1963	777	440	412	393	6143	4429	1032	758	5050	5854	6830	5610	9937	7925	698	417	9621	8337	6739	5042	16011	12000	3837	3815	8804	5236	875.5	640.5	7040	5110
RP11-21G12	6	93072999	93225231	6805	5468	3095	1809	1978	932.5	466	605	3836	2807	1102	730.5	14022	14666	5668	4058	5691	4219	751.5	439.5	8218	7466	6862	5153	12537	8456	4810	4945	8397	5746	1809	1040.5	6069	4829
RP11-538A16	6	93629580	93823810	7294	5662	3904	2199	830	397	322.5	481	4310	2887	1094.5	722.5	13043	13554	5778	4102	5834	3877	680	365.5	7758	6228	8350	6111	11829	8037	6373	6194	8153	4843	1803	946.5	6617	4810
RP11-58A9	6	94783870	94898446	18212	14689	4330	2675	5352	2551	469	662	10158	7671	2347	1469	29746	28767	13615	10318	8699	6399	2468	1348.5	7455	6241	16883	12213	26700	19464	14044	12643	9436	6741	371	295	17650	14202
RP11-572N15	6	96322030	96503179	8699	7060	3538	2022	1719	794	561	769	5091	3691	1957	1361.5	11471	12037	6439	5211	7447	5874	673.5	386	9863	8339	7002	5163	17156	11444	1505	1382	10764	7149	1950	1076	7267	5747
RP11-4D24	6	96958620	97139258	10761	8752	3155	2106	NA	NA	553	559	NA	NA	NA	NA	NA	NA	NA	NA	8248	6659	NA	NA	9412	7768	NA	NA	NA	NA	8330	7391	5698	3689	NA	NA	NA	NA
RP3-393D12	6	97092117	97184863	7550	5911	2941	1828	662.5	353	434	478.5	4148	2842	1585	1134.5	5622	6814	5082	4155	7798	5807	763.5	443	7269	5926	4747	3749	12517	7876	2585	2483	8919	5085	NA	NA	4278	3246
RP3-418C23	6	97824224	97971094	6609	6942	522	1093	904.5	498	341	342	6818	4677	684	492	11877	12942	5013	4075	5281	4051	845	460	NA	NA	8977	8028	15294	13046	3475	3894	6867	4545	366	348.5	5724	4776
RP1-273N12	6	99385880	99386658	5034	4683	2259	1594	1097.5	591	531	643.5	4173	2981	1659.5	1057	13686	13996	5408	4075	4833	3456	760	431.5	6614	5720	7922	6069	12662	10271	6389	6966	7288	5369	2133.5	1437	7918	6134
RP11-98I9	6	99896150	100068707	3274	3793	407	982	1369	750	273	411	2221	1744	789	526.5	7507	5798	3359	2628	NA	NA	753.5	495	8085	7235	5008	3568	4967	4505	2875	3226	7835	5847	920.5	757	3313	2485
RP11-117M4	6	100781592	100953408	3274	2651	4527	2636	510	269	292	388.5	NA	NA	608	418	4549	4119	3501	2834	2864	2098	537.5	318	8864	7517	3084	1947	3152	2447	1900	2049	8992	6609	719.5	392	2336	1571
RP1-167P23	6	101399800	101541206	8238	6594	2793	1811	4054.5	1946.5	465.5	621.5	4712	3832	2163	1312	8069	7908	3868	3932	4422	3273	1148	763	6816	6197	11553	8464	15013	12375	3764	3176	7300	4525	3041.5	2029	NA	NA
RP11-347H8	6	102119094	102294630	16467	13522	844	2169	5442	2553	617	848.5	6278	4817	2982	1912.5	29075	27233	14489	10753	16325	12222	2362.5	1315	15718	13288	17574	13066	35903	26540	13971	14353	8717	6288	5137	3007.5	12795	9723
RP3-449G2	6	103441042	103538793	6476	4813	2558	1578	2909	1414.5	584	774	4963	3345	2228.5	1281	16831	16868	5251	4176	3398	2571	1348	735	5021	4138	9289	6692	5795	3898	2704	2121	6483	4222	NA	NA	9081	6531
RP1-244F1	6	104541641	104626173	7245	5710	4698	2747	3918	1819	358	466	5699	4102	2155.5	1333.5	10147	9719	3248	3149	5626	3947	1352	784.5	7175	6302	10159	7517	11724	7536	3832	3213	10175	6396	4045	2531	7073	5222
RP11-685G11	6	104973586	104973967	5158	4816	501	1842	2050	1090	555	692	2453	1980	1513	1078	7924	6988	2363	2127	4092	3318	695	466	12036	11267	4321	3137	2718	2307	1933	2257	20010	14348	1053	706	1759	1394
RP3-454N4	6	106038433	106153492	11293	11708	5044	3696	1667	938	395	402.5	9103	6546	802	673	18569	17405	8260	6983	8029	6429	953	579	11467	10885	11973	11202	18691	17294	3665	4342	11477	8028	439.5	411	8008	6966
RP3-448K1	6	107020676	107112028	5527	5311	4530	3143	1943	1108	348	462	3018	2318	1411	970	9029	7694	2450	2079	3134	2788	1149.5	739.5	9772	9042	7196	5174	3912	3695	1881	1607	9490	6462	2173.5	1750	6286	4493
RP11-35D6	6	108026474	108214952	7405	7026	2616	1749	1720	1037.5	314.5	313	4918	3785	1557	1096	11398	13299	7405	6174	8383	7032	495.5	377.5	4259	4088	8823	6988	14615	13512	10642	11705	4804	3271	1852	1355.5	9952	7979
RP3-429G5	6	108524960	108647021	5305	5352	1886	1491	1462.5	836.5	371	355.5	3890	2915	1178	826.5	8171	8761	4955	3878	6341	4888	573	424	5321	5440	8156	5928	9506	9323	5492	5752	3117	2302	674.5	650	7853	6742
RP1-71D21	6	110784447	110785221	6931	6481	3236	2081	1117	647.5	555.5	558	6465	4835	1221	1002.5	7662	6725	6308	5126	7293	5721	855.5	530	5406	5072	7936	6399	13313	11113	6702	6821	4188	2763	1034	865.5	NA	NA
RP5-1112D6	6	111684690	111819918	7149	7499	2928	2142	376.5	243	431	400	5695	4529	633	566	3742	4170	5187	4273	5943	4592	639	434	9895	8839	6137	5458	10522	9444	1892	1948	10011	6627	659.5	631.5	3903	3122
RP1-276A6	6	112430374	112486834	11672	12076	3899	3028	2463.5	1320.5	801	998.5	9518	6680	2396.5	2100.5	27025	22356	9782	8902	8927	8274	1439	950.5	10080	10063	13076	11538	22303	20712	15389	18494	8449	7144	4153	3183	12041	10129
RP1-142L7	6	112484860	112485640	3575	3446	5025	3368	2037.5	1134.5	434	565.5	5711	3912	1252.5	922.5	18092	19201	5658	4478	2598	2058	1088	609.5	13690	11996	10067	8652	15539	12079	1207	1394	12881	9818	1250	913	10954	7923
RP11-505K1	6	113213629	113374404	6860	5921	3836	2494	900.5	470	344	499	4282	2988	1171.5	806.5	11759	12530	5023	3702	3954	2936	717.5	403	9656	8772	8389	5713	9570	7475	5759	6000	11025	6564	2038	1188	5423	3965
RP11-346K2	6	114513327	114699492	6458	5517	435	1296	2461	1278.5	564	754.5	4008	2875	1710.5	1112	11625	10338	NA	NA	5326	3854	887	523	13443	12030	6788	4431	12407	9073	2898	3057	12377	8628	1685.5	1013	NA	NA
RP3-383B8	6	115381841	115506680	8422	7299	388	937	1360.5	743	809.5	746.5	8994	6549	1654	1387	9031	9233	8659	7077	8405	6628	1236	774	8363	7007	10368	8942	20215	16368	6063	6127	8574	5737	1537.5	1173.5	11532	10113
RP11-721G11	6	116166727	116304219	9963	8860	3950	2547	1760	892	592.5	841.5	7128	5152	1721	1038	18175	17944	6285	4927	6271	5126	1380	776	6939	6588	9945	7388	15412	12041	7799	8261	5569	3341	2586.5	1642	9604	7849
RP3-412I7	6	117034043	117169404	4514	4499	1091	1175	2156	1147	590	710.5	4198	2975	1559	1052	13985	13982	5251	4131	4845	3900	692	400.5	6921	6167	9458	7943	14282	12547	7550	8429	6700	4345	1508	1257.5	11011	8692
RP1-94G16	6	117915464	118016129	6911	5821	4473	3060	2375	1123	460	625.5	4277	3059	1682	1185	10932	9707	2884	2297	2980	2380	1402	804	11830	10343	8167	5876	5213	4008	1793	1507	9834	6809	2587	1754.5	7846	5490
RP1-230I3	6	118676249	118787894	8998	9193	4238	2831	1217	688	411.5	413.5	8699	5892	679	519.5	17397	17887	6669	5240	6214	4926	1007	566	11423	10273	11192	9784	22083	18609	4082	4801	12835	9120	405	352	7263	6313
RP3-329H16	6	119595033	119707570	6839	6257	3995	2511	2229	1203.5	407.5	556	7492	5197	1609	1199	16835	17180	10929	8571	8110	6188	755	420.5	7432	6792	13404	11016	25641	20950	10658	11325	8260	5851	1711.5	1215	16866	13524
RP3-475J3	6	120494244	120592597	8119	6483	1730	1033	995	534.5	642.5	729.5	4044	2847	1604.5	1228.5	9292	8770	6357	5026	6550	4893	953	542	5077	4395	6205	4563	13682	9285	5318	5205	3956	2396	364	282.5	5714	4311
RP11-301B7	6	121373179	121565240	5999	5443	5817	3586	3467.5	1735	556.5	781	4904	3475	1531.5	1077.5	14368	12990	7160	5447	5549	3992	878	514	10704	9364	6595	4604	NA	NA	1740	1647	12963	8363	2313	1389.5	5631	3970
RP1-87H18	6	122617580	122660549	5831	4979	1491	1009	456.5	254	220.5	193	5032	3190	401.5	332	3650	4284	5067	3717	4931	3662	670	372.5	6545	5332	4376	3466	9180	6373	2832	2650	5693	3748	393	278.5	NA	NA
RP11-95G17	6	122952226	123105805	10249	8703	3736	2359	1794	878	672	873	7933	5718	2022	1289	18611	17763	7886	6395	8374	6327	1143	621	9474	8245	10876	7479	19903	13699	5337	5218	10607	7391	3108.5	1677	8828	6547
RP1-84N20	6	125389199	125541230	5981	5717	2214	1604	1718.5	917	443	492.5	7702	5247	1051	748	13723	14265	5824	4527	4283	3079	1020	590	4831	4519	10792	9035	19172	14431	4683	5514	2780	1783	949	688	11281	8960
RP11-524A17	6	126458972	126630444	6717	5919	5301	3567	795	471.5	491	627	3153	2323	1338.5	936	8340	7757	5001	4008	6951	5264	970	576	9167	8111	5584	3650	9268	6653	3327	3300	7504	4741	1398	927	3450	2683
RP11-416F22	6	127363622	127546913	3555	3102	5647	3690	1548	792.5	471	636	2237	1546	1083.5	704.5	6487	5967	4204	3037	3391	2543	589.5	344	9368	8866	4284	2950	NA	NA	1634	1636	7948	4913	961.5	565	NA	NA
RP11-384A24	6	128448619	128633208	8250	6899	3579	2212	1016	530	442	524.5	4719	2998	1441.5	1042	7492	7597	7625	5720	5169	3904	705	375.5	6610	5080	6742	4372	16261	10539	4656	4673	6960	4337	1262.5	817	7062	4979
RP11-530M23	6	129664388	129861059	9478	8097	5028	3326	4478	2265	431	617	6115	4369	1869	1301	18506	18358	7545	6135	8480	6687	1087.5	618	10986	9372	9727	6433	12407	9181	2098	1970	10901	6999	2807.5	1770.5	8287	5810
RP11-593A16	6	130232415	130405154	10469	9775	3580	2398	2116.5	1114.5	656	850.5	7711	6093	2365	1546.5	15804	14809	8476	7222	9620	7883	1336.5	805	8754	7985	11717	8593	18808	14640	6779	6631	10000	7472	331	239	8328	7165
RP11-692C10	6	131311502	131529403	11635	11243	593	1167	2877	1417	734	978	7766	5719	2259	1443.5	20792	18243	10174	7734	8444	6228	1634	942	7361	6621	13745	10998	17181	14244	10008	10634	8314	6471	2956	2278	10401	8444
RP3-323K23	6	132102708	132208085	6002	5802	3465	2155	777	466	513	506.5	3641	2718	1041.5	779.5	4191	4383	5800	5206	8923	6907	586	375	6326	5899	NA	NA	13162	10091	2583	2434	8088	4883	442	384	5375	3725
RP11-295F4	6	132876727	132877160	10557	9771	4094	2761	3398.5	1734	556.5	748	8136	6280	1661	1043	20533	18283	9365	7488	8968	7034	1829	1082	9977	8728	11738	9238	22490	18791	8168	8200	10255	6924	3109	2215.5	13633	11838
RP11-557H15	6	134784559	134979508	9012	9103	4155	2899	3525.5	1807.5	234.5	352	8054	6083	1592	992.5	19803	16401	8516	6781	8893	6774	1818	1067	8911	7998	10791	8258	17878	16415	10416	9982	8124	5103	3142	2196	11814	10800
RP1-32B1	6	135475561	135663726	6378	6824	3979	2992	1196	686.5	585	703	5526	4145	1912	1328	19246	15890	7203	6038	4506	3758	708.5	471	13219	12078	10153	8130	14901	14419	7771	9398	10599	8469	2266.5	1816	10681	8949
RP11-323N12	6	135533146	135718367	4366	4132	2774	2132	3440	1856.5	420.5	548	2245	1594	1403	1036	9463	7402	2620	2282	2330	1985	1543.5	979	9027	8850	4412	3171	3866	3473	997	888	7024	4798	1981	1522	5780	4369
RP11-448D5	6	137133725	137301607	9121	9317	3621	2552	2106.5	1114	506.5	702.5	6610	5168	1784	1124.5	17202	14325	8790	6840	6613	5117	1286	757	6314	5954	12570	10110	14279	13736	9070	9762	5002	3177	2304.5	1868	9571	7910
RP11-95M15	6	137962604	138142635	7996	8203	365	1281	2674	1481	553.5	779	3640	2761	1363	941	17391	14220	6439	5243	5980	4902	1361	881	9579	9497	8389	6454	9980	9517	5206	5762	12569	9911	2159.5	1639.5	4894	3971
RP11-15H7	6	139955534	140131757	10770	10179	5495	3510	2227	1220	676	855.5	6311	5110	1784	1181	16549	15466	7595	5997	7831	5865	1260	873.5	16930	14750	10703	8654	16481	14284	8910	9388	13390	8812	2358.5	1678	8315	7113
RP3-460G2	6	141124549	141227062	6660	4894	3495	2232	2787	1267	286.5	405	3741	2736	1533	1022.5	10620	10257	3226	2684	3710	2924	1505	756	8063	6568	8753	6155	6203	4698	2081	1593	9009	5557	3042.5	1735	8313	6780
RP11-368P1	6	142222399	142361416	2313	2102	5093	3213	1149	578	197	310	NA	NA	590.5	370.5	5307	5588	3316	2544	NA	NA	538	323.5	7825	6930	3765	2689	5533	4068	1913	1965	7238	4834	889.5	547	3054	2275
RP11-86O4	6	143442949	143622404	12210	11348	6124	4130	2107	1157.5	936	1193	6598	5038	3065.5	2259.5	17318	16958	8346	7336	9239	7806	904	574	12553	11890	8295	6873	6580	5370	2431	2415	11973	8920	NA	NA	8450	6621
RP11-3B11	6	144431624	144627356	7901	7956	3497	2532	1908.5	1161	996	1187.5	5508	4793	1985	1418	7909	7175	6692	6032	6728	5580	883	624	11734	10638	6083	5334	12482	12167	2237	2502	10974	7155	1169.5	953	7234	6248
RP11-386H19	6	145034633	145199352	8834	8527	3953	2611	2995	1468.5	415.5	628	6742	5174	1320	886	18574	15643	6771	5294	6817	5330	1354	797	7550	6819	9070	6978	15464	13197	7580	7923	7450	4789	2724	1872.5	10418	8568
RP11-545I5	6	146065393	146266178	9674	8464	4010	2543	1425	758	524.5	579	5878	4162	2099	1493	8865	8937	9018	7438	7074	5368	1056	603.5	7470	6473	8789	6554	20616	15036	6599	6632	7279	5111	1682	1202	9121	6800
RP11-631F7	6	148426072	148609952	11614	11344	289	907	2193	1129	555.5	688.5	8440	6622	1988.5	1250	18101	16678	8255	6736	8835	7135	1725	1078.5	10433	9007	12239	9991	21989	19320	11983	12201	10260	7902	2777.5	1934.5	12707	10224
RP1-111D6	6	149545624	149673890	9431	8726	5229	3667	2058	1220	602	828.5	5061	4162	2179.5	1619.5	13039	11643	3446	3077	NA	NA	1436.5	908	13082	12280	9229	7254	7024	6683	1990	1806	11194	8744	2531	1921	11793	8500
RP5-1179L24	6	150590203	150697215	10776	9315	2726	1923	4218.5	2290	446	540	4546	3842	2108.5	1350	7400	7812	5054	4845	5784	4401	1278.5	885.5	7962	7243	11736	8991	18174	17297	5006	4588	6007	4300	2924	2043.5	7962	6864
RP1-297M16	6	151493096	151612420	4566	5260	NA	NA	1035.5	632.5	375	432.5	3435	2761	1320.5	954.5	10436	8765	5756	4488	6103	4586	648.5	461	NA	NA	7051	5376	9949	9827	8703	9107	NA	NA	1511	1495	5762	4728
RP3-443C4	6	152144952	152238855	1640	1292	1679	1168	778	456	483.5	503	NA	NA	1041	748.5	5325	5204	3149	2453	1187	879	695.5	464.5	6913	6265	2490	1873	NA	NA	NA	NA	5504	3836	84	79.5	1687	1174
RP11-450E24	6	152175457	152383994	4813	3966	4428	3100	2686	1484.5	405	526.5	1091	941	1625	1108	7510	6643	1965	1538	NA	NA	1299	813	8808	7875	5304	4075	4095	3428	1538	1387	9194	6911	2772	1946.5	5019	3695
RP1-63I5	6	152374654	152462241	8182	7767	209	570	817	469.5	458	437	6409	4808	965	793	6216	5930	6631	5585	9945	8346	646.5	414	11624	10521	6642	5389	15913	12723	3859	3904	9888	7122	893	735	7202	6076
RP1-130E4	6	152570490	152571024	1767	1489	4421	2914	1621	845.5	389	454.5	2384	1656	1003	756	9369	10106	3355	2603	1506	1158	481	321.5	11487	10527	4884	3390	8107	6072	1318	1415	12516	8747	1131	789.5	6013	4358
RP4-546K19	6	153155422	153267690	6185	5632	2358	1577	1759	938	344	428	4439	2907	1302	881	13256	13487	7283	5383	5908	4577	576.5	339.5	5296	4607	9198	6900	17454	12344	7586	7970	4991	3022	1440	992	12518	9334
RP11-495B4	6	154093360	154274079	11755	10103	5130	3164	3084.5	1600.5	461	576	9370	7484	1749	1175	18113	17007	9153	7382	9639	7185	1677.5	996	9874	8918	11720	9430	25512	20283	7621	7194	10671	6755	2828	1917	15073	14534
RP1-66H9	6	155340228	155340786	2964	3495	1698	1326	1552	893	250	292	NA	NA	979	685	4364	3694	2064	1732	2483	1972	770.5	565	5448	4739	5425	3798	2547	2596	1282	1144	4921	3559	1142	1111	5503	4190
RP11-100E6	6	156012291	156173082	7715	6752	2140	1375	828	483	374	431	3998	2868	1147.5	925	5109	5202	5659	4676	9517	7594	678	422	5098	4383	5083	4023	12474	9398	2586	2627	4512	3267	83	97.5	5428	4133
RP3-336G18	6	156936198	157105296	9169	8838	426	1353	860	539	618	574.5	6004	4801	935.5	802	4594	5009	6596	5990	10583	9205	763	533	10783	9326	6941	6068	14380	12514	3514	3774	9731	8164	758	682.5	6826	5668
RP11-266C7	6	158295277	158491193	7464	6347	678	1422	3135	1728	423	481	4101	3269	1425	945.5	9002	10701	7831	6352	9770	7125	1179	769	7928	7131	10300	7686	14717	13097	9140	9533	4697	3371	2107.5	1664	7189	6773
RP3-442A17	6	158775991	158904765	6954	6951	2418	1808	1395	832	429.5	474	6797	5280	1929.5	1292.5	13190	13836	8562	6919	7061	5402	646	447	7352	7193	11300	8430	15651	15113	11750	12643	6711	4879	2454.5	2030	8672	7092
RP11-13P5	6	159454986	159636887	1523	1385	3972	2923	202	128.5	191	223.5	NA	NA	245	223	683	446	1110	1020	1225	1037	266.5	191	6808	6124	1228	976	NA	NA	NA	NA	7781	5657	NA	NA	NA	NA
RP1-249F5	6	160274605	160404487	7643	7025	3288	2447	4012.5	2195	470.5	593.5	4853	3699	1767	1146.5	14467	14040	5040	4591	4531	3677	1607.5	1022.5	6431	6054	10264	7886	5004	4630	4184	3709	7714	5654	2799	2126.5	7942	6714
RP11-288H12	6	160551849	160552642	4780	4301	4507	3291	4270	2342	590.5	697	3511	2783	1809	1187	12788	14632	5388	4357	3625	2660	1701.5	1112	12454	11537	7491	5671	11410	10537	3418	3402	10469	7176	2715.5	1993.5	7272	5709
RP3-366M24	6	160669746	160752644	9000	7326	3346	2352	1344	858	910	854.5	5325	4396	1830.5	1557	6968	8528	6873	6108	9406	7363	1313	965	8536	8130	7317	5383	15624	12988	3867	3986	9283	6998	1594.5	1149.5	8028	6522
RP11-30F7	6	161716940	161872652	4838	4601	1592	1100	1727.5	895	827.5	1181	4102	3589	1909.5	1278.5	17829	16760	5401	3671	2906	2098	1429	888.5	3807	3765	7957	5362	10020	8671	2795	2869	2890	2002	158	139	5415	4024
RP1-257A15	6	163406320	163541614	9443	7343	4132	2534	1588	810.5	532	652	7498	5235	2137	1412.5	16425	21063	9631	7310	8293	6146	879	535	9408	8214	11751	8808	21262	16220	14706	14379	8992	5964	4058	2399	10117	8277
RP3-471D13	6	164315960	164316208	8054	7190	5218	3361	1441.5	863.5	680	628	5146	3635	1623	1117	5056	6355	8648	7537	13659	10354	910	616	10382	9262	NA	NA	16669	13206	4066	3992	11258	7747	1044	886.5	7651	6066
RP11-300M24	6	165111800	165295109	6824	5744	4182	2443	2925	1486	615	698	3927	3348	1376	965	7756	8121	4186	3740	5073	4142	571	400.5	8373	6822	5673	3896	6474	5416	1256	1249	6907	4320	1162	740	6076	4863
RP11-351J23	6	167866419	168055345	5229	3837	4097	2814	911	501	395.5	379	3520	2780	1199	699	7717	11756	4396	3280	NA	NA	545	404	10483	8936	7345	5538	7039	6081	7136	7275	8899	6708	1515.5	1083	5155	4565
RP3-470B24	6	168109785	168197553	5299	4301	5725	3584	5023	2274	242.5	316	3823	2740	2080	1197	7816	9224	2392	2399	3289	2305	1282	784.5	8282	7203	7753	5546	12586	9492	2348	2021	10022	6075	3731	2649	5228	4058
RP1-137D17	6	169563922	169651825	841	740	124	118	59.5	59	82	38	NA	NA	68	87	NA	NA	NA	NA	NA	NA	NA	NA	768	696	NA	NA	1462	1844	NA	NA	NA	NA	39	70	NA	NA
RP5-1086L22	6	170448948	170585486	6025	5405	663	1749	1404	810	354	292	6433	4821	666	451.5	9842	11746	NA	NA	6084	4285	768	524.5	9367	8223	8815	6981	11193	10502	3144	3164	9354	7173	364	373.5	6038	5160
CTB-57H24	6	170698480	170803707	3859	3453	1560	987	1263	655	182	213	2732	2090	546	417	6732	5856	2649	2017	3163	2264	971	447.5	4155	3589	4045	2724	7044	6098	3366	2979	3514	2660	1210	873	3547	3296
CTB-164D18	7	188219	257533	1542	1000	1778	1260	1000.5	535	171.5	139	1158	848	366.5	212	2410	3376	1168	865	1556	862	511	326	4789	4251	2218	1174	2764	2114	1191	879	4382	3178	735	485	1596	1284
RP11-449P15	7	887284	887978	1157	971	623	582	578	352	144.5	119.5	NA	NA	347	216	942	1253	1616	1228	1561	774	242	229	1960	1837	NA	NA	1801	2225	989	929	1561	1146	281.5	342.5	NA	NA
RP11-510K8	7	1418556	1614319	2009	1875	584	700	1699	955	389	344.5	1471	1336	560	331	3228	3349	1629	1299	1596	1115	557	429	3221	2899	3195	2012	1822	1986	804	707	3015	1971	726.5	626	NA	NA
RP4-607J2	7	2177488	2326661	889	680	1426	1270	749	468.5	89	67	NA	NA	310	211.5	682	829	NA	NA	NA	NA	205.5	212.5	4696	4578	NA	NA	1426	1634	NA	NA	3096	2886	267.5	321	NA	NA
RP11-106E3	7	2584530	2584898	3157	2614	1706	1345	1178.5	681	411	401	3518	3014	1093.5	627	5641	6242	3453	2811	3545	2489	677	505	5883	5376	5179	3734	6336	5883	3761	3518	3618	2523	976	792	6323	5906
RP11-348A21	7	3256535	3456532	2618	2375	3970	2560	1647.5	824	390.5	404.5	2866	2197	644	425	6104	5587	2983	2216	3253	2451	813	480	10649	9297	5001	3507	7291	6828	1359	1451	10627	6842	874	589.5	6120	4731
RP11-172O13	7	5511430	5651793	4593	4962	3288	2514	1619.5	968.5	755.5	619	3396	3119	1270.5	864	5591	4804	5853	4982	5192	3906	601	475	8134	7632	5382	3687	2757	3283	3073	3128	9132	6720	922.5	959	4911	4057
RP1-42M2	7	5909528	5910336	2959	3815	NA	NA	1178.5	666	208.5	185	2116	1958	652	445	3431	3052	4004	3428	3556	3022	619	379.5	5198	4778	5971	4684	3321	4012	4706	4895	4553	3743	772	807.5	4125	4300
RP4-810E6	7	6008464	6009141	752	613	1657	1240	657.5	396	149	139	NA	NA	327.5	234	522	345	NA	NA	NA	NA	284.5	214.5	3655	3519	NA	NA	1065	1959	NA	NA	2014	1278	351	331.5	NA	NA
RP11-425P5	7	6040767	6041302	2110	2516	1182	891	964.5	582	340	299	2349	1849	681	526	4745	3930	3555	3070	NA	NA	342.5	237.5	2465	2451	4893	3599	6004	7477	2314	2397	2424	1713	488	550	5270	4465
RP4-733B9	7	6983157	7099050	1355	1172	4128	2620	1637	781	255	285	NA	NA	874	566.5	6579	6110	2079	1497	NA	NA	807	482	7350	6381	2654	2094	3480	2634	NA	NA	8099	5364	1674	1027	2843	1945
RP11-505D17	7	7754492	7932754	4739	4187	4020	2885	2863	1521	694	735.5	4223	3147	1709.5	1322	12824	11101	4705	3738	NA	NA	1559	912	9375	8628	10279	8466	7927	6530	708	638	7989	4983	2753.5	1861	11634	9212
RP11-352E12	7	10048508	10049316	5002	3928	2487	1452	718	378.5	528.5	482.5	3635	2491	989	697.5	4001	4264	4724	3536	4996	3747	648	372	4716	3770	4583	2781	11174	7498	1822	1737	5242	2921	554	350	5403	3593
RP11-392P1	7	10166632	10323923	7351	5904	230	570	2158	1059	538	582.5	4453	3338	1406	926	12003	12262	9138	6827	7013	5177	865	513	4745	4147	9558	7190	24627	18068	7098	6978	2954	1931	2186.5	1356	9673	7087
RP11-502P9	7	11579626	11747412	5846	4808	3687	2295	892	462	706.5	582	3419	2253	884.5	677.5	3899	4428	4916	3873	7944	6047	712	412.5	7343	6082	4587	3386	14105	9751	1780	1723	6134	3476	797.5	505	5422	3734
RP5-1100A7	7	12532294	12634286	1753	1862	4546	2889	219	134.5	369	274.5	2104	1587	351.5	287	2454	2436	1564	1227	1216	1031	450.5	274.5	7790	6909	2596	1906	3008	2586	NA	NA	6913	4070	283	269	1329	960
RP11-195L14	7	12725785	12886328	4534	3884	2339	1244	1427.5	695.5	767.5	736.5	2791	1808	1123	729	4934	4630	5276	4072	4355	3126	662	387	6048	5078	4546	2705	11019	7721	1864	1769	5851	3681	695.5	469	5094	3671
RP4-685A2	7	13659154	13816175	1045	813	3895	2326	1418	672.5	120.5	137	NA	NA	719	432	4786	5386	1032	819	NA	NA	672	359	11698	8728	1693	1246	2107	1597	643	554	9804	6306	1237	710.5	1978	1430
RP11-512E16	7	13915293	14085895	5739	4714	3930	2287	1420.5	651	800	800	6587	4086	1841.5	1255.5	26318	25034	8292	5877	4198	3075	1076.5	541.5	12351	9871	11510	7759	19392	13710	4648	4760	12098	7383	4514	2349.5	8212	5888
RP11-547G15	7	14670375	14863203	10314	8308	4414	2733	1523	730	1085	966.5	4998	3365	1832.5	1283	12980	11549	8220	6389	NA	NA	1408.5	735	12368	10171	7598	5134	16976	10728	4676	4522	10730	6259	2241.5	1219.5	6960	4788
RP11-196O16	7	15830017	16012345	10588	9054	4841	3016	1767	855.5	926.5	941	6885	4793	1580	1039	20022	20217	6659	4910	6049	4413	1361	794.5	12731	10454	11264	8721	18506	13949	9094	9271	11773	7399	2664.5	1395	8887	6627
RP11-403N12	7	16668353	16862507	3681	3495	3552	2276	670	358.5	358	434.5	2373	1714	558	426	6537	6165	3787	2846	2846	2184	585.5	344	6946	5921	4984	3354	6516	5593	1805	1986	7064	4612	840.5	552	3748	2696
RP11-323K15	7	17563636	17737892	6704	6305	3318	2257	NA	NA	613	513	4421	3262	553	477	3424	3618	4331	3524	3632	2740	617	396.5	9923	8918	5934	4064	8381	7184	915	968	8525	5346	459	417	2809	2144
RP11-71F18	7	19209270	19394137	14449	12158	3695	2347	2745	1409	1514.5	1565	7895	5994	3484	2265.5	23222	19976	12602	9955	10747	7947	1437	831.5	7820	6937	12695	8476	23737	17870	5747	5387	8227	5085	NA	NA	8986	7249
RP11-486P11	7	19803804	19992741	2851	2715	4368	3034	1941	1073	269	291	1773	1443	1014	698	4387	4074	2356	1669	NA	NA	674	440.5	10766	8933	3942	3258	6439	5237	727	750	10422	6828	1302	794	3306	2667
RP11-211J15	7	20980655	21148060	3217	3018	3580	2274	555	308.5	359	370	2100	1454	637	455	3094	2469	2709	2096	3499	2632	453	285.5	7011	6178	NA	NA	5476	4618	1279	1331	9070	5537	401	282	2599	1768
RP11-445O1	7	21394990	21591035	9710	8745	518	1384	3548	1764.5	737	766.5	7446	5430	1466	952	17069	14538	8095	6049	7705	5467	1928.5	1088	10380	8651	9650	6774	17220	14194	1946	1897	9326	6535	2794	1901	11973	9821
RP11-451F11	7	23453908	23642522	6050	5358	2523	1699	3039.5	1524	490	501	6394	4651	1640	1093	13127	10760	4983	3356	4759	3656	1595.5	970.5	8612	7699	6842	5094	11866	10426	5363	4899	8293	5265	3019	2130.5	10011	7249
RP11-343P21	7	24296364	24465893	6430	5793	3272	2257	2849.5	1458	723	738.5	3296	2579	1420	1025.5	13430	12580	4340	3809	4612	3661	782	506.5	7700	6824	8522	5423	7864	6366	2396	2179	8088	5741	1868	1221	7052	5447
RP11-99O17	7	25593364	25594122	4821	4493	8103	5695	3730	2083	930	858	4743	3543	1608	1079.5	19125	17994	8890	6869	7146	5476	1524	941.5	17981	15881	10129	7089	17001	14032	4931	5404	20094	14350	3648	2300	8179	6601
RP5-1066K24	7	26183840	26366282	1330	1273	NA	NA	2294	1249.5	454	436	NA	NA	1102	742.5	11159	10070	1389	1301	991	767	603	410.5	9095	8468	3789	2450	2741	2396	NA	NA	5593	4888	1416	967.5	2878	2008
RP11-232C20	7	26555495	26556050	4432	4404	2971	1955	709	414.5	721	608	3300	2397	652	526	3715	3452	5284	4347	6118	5054	355	241	5647	4975	5095	3665	10246	8825	2584	2641	7461	4809	619.5	518	5795	4553
RP4-781A18	7	27783169	27973520	4718	3994	5006	3256	4717.5	2452	701	653	3951	2953	2094	1504.5	16588	13560	3291	2683	NA	NA	2133	1237	11231	10483	10237	8209	6359	5013	1215	1171	5407	4213	4300	3011	9452	7635
RP11-276H1	7	28066798	28240967	11454	10538	7420	4894	1635	830.5	717	671	6812	4851	2327	1516.5	20238	19678	9274	7382	8818	7068	1174.5	690.5	14563	12311	13580	10546	20282	17427	14309	15880	14256	9794	2570.5	1839.5	10128	8421
RP4-596O9	7	28266524	28410316	5338	4529	488	1323	4446.5	2349	747.5	655	3741	3108	2408	1625	9621	9655	4827	3656	2606	2105	1559.5	993.5	14782	12342	9131	7261	15684	14366	1369	1264	7478	5593	2537.5	1786	6935	5507
RP11-550A18	7	29256783	29431175	2604	2100	2162	1442	1420	710.5	677.5	802	2612	1829	1190	846.5	5446	5375	6149	4276	2015	1458	693.5	379.5	5171	4412	3790	2437	13390	8474	NA	NA	2143	1407	919	532	5313	4040
RP11-111I9	7	30188298	30188880	11652	11318	192	696	2420.5	1273.5	881.5	974	7714	5602	2216	1472.5	22445	18862	8472	6350	NA	NA	1626	947	7636	6515	13008	9984	18636	17239	9779	10354	9397	6469	NA	NA	8700	7063
RP5-1143H19	7	30427158	30554521	1721	1527	308	1030	2809	1586.5	311	262.5	1608	1590	1338.5	915.5	4665	5392	2245	1784	NA	NA	827.5	626.5	9462	8792	4611	3789	6192	5701	NA	NA	6785	5550	1825	1539	NA	NA
RP11-175P8	7	32081720	32266272	3834	3425	1126	791	1694	934.5	430.5	419	1596	1347	1149	807.5	5804	5521	1825	1521	NA	NA	918.5	590	3256	3256	4659	3168	3275	2739	707	641	3309	2325	1606	1198	4813	3209
RP11-89N17	7	33525398	33703976	8528	8580	3718	2666	1601.5	914	587	528	7909	5547	727	565	14921	16324	6334	5033	7535	5812	955.5	595.5	9303	8920	9629	7610	21800	18737	NA	NA	7794	5319	314	276	6570	5403
RP11-179B11	7	33950278	34099381	2958	2992	2780	1840	577	318	374.5	310	3102	2297	335.5	260	6666	7173	2380	2008	NA	NA	438	271.5	7779	6739	4755	3898	7826	6722	592	722	6649	4681	190.5	174.5	2860	2297
RP11-155G7	7	35974844	36144133	6822	6286	1730	1266	823	548	510.5	322	5700	4467	947	725	4163	4549	5951	5442	7682	6163	589	450	5135	4903	7160	5335	12352	11308	5121	5313	3178	2294	678	675	7153	5921
RP11-302L6	7	37214522	37404428	4539	3874	3227	2350	1516	845	538	519.5	1963	1425	1293.5	948.5	10006	8107	1699	1349	NA	NA	1033	667	5362	4792	4640	3184	3977	3296	NA	NA	6161	4201	1713	1223	6247	4263
RP11-121A8	7	37992008	37992642	9431	8580	4912	3334	3006.5	1586	807.5	885.5	8613	6227	1657	1159.5	18775	17559	7230	5905	8018	6359	2128	1308	13027	12212	10190	7739	17776	15632	8430	8710	11726	8230	3373.5	2224	11419	9359
RP11-64I2	7	39275289	39421582	8922	8355	426	1009	2051	1220.5	1446.5	1299	5411	4097	2358.5	1626.5	10634	9300	7624	6543	9222	7413	876.5	572	12289	10040	7589	5911	12395	10485	3049	3003	11494	8111	1597	1297	7380	5707
RP5-1178G13	7	40247586	40433427	1996	1716	224	717	2544	1238.5	470	493	2254	1685	NA	NA	12259	11530	2646	1954	1484	1152	1193	691.5	6902	5823	3981	2744	5684	4700	1607	1518	3914	2931	1803	1185.5	4889	3497
RP4-612F12	7	41015568	41152163	4821	4405	553	1190	1501	784	602	605.5	2247	1677	664	467.5	8357	8014	3685	2815	4286	3222	693	422	13914	11456	4991	3757	9317	7112	3710	4239	13602	8801	1214.5	759	3686	2772
706L12	7	41883106	41897904	8836	7396	501	1262	1063	559	NA	NA	4805	3413	1418	1019	8736	8949	6803	5462	8989	7008	1032	551	7699	6622	7592	5244	16512	12599	5496	5806	6326	4546	1510	1039	5350	4406
RP11-100C21	7	42454358	42617046	4033	3280	2404	1511	3524.5	1815.5	627	608.5	2929	2124	1453	1055.5	9779	9211	2768	2368	2781	2231	1510.5	932.5	7400	6261	5909	4159	6138	4681	643	582	7647	5133	2724.5	1700	6419	4283
RP5-1032B10	7	42956930	43079409	858	829	4973	3811	1834.5	1001.5	484	446	NA	NA	811	531	6380	4791	1014	815	NA	NA	694	456.5	10348	9586	1947	1251	NA	NA	NA	NA	10527	7162	945.5	671.5	1845	1211
RP11-36H20	7	43232168	43401540	7455	7333	2979	2296	1057.5	604.5	572	514	5036	3836	1269	918	11738	11124	6768	5495	5658	4690	753	509.5	8236	7902	9491	7599	13682	13178	9134	9983	7324	5876	1794	1384.5	6877	6547
RP5-1022I14	7	43725765	43830011	1810	2267	NA	NA	392	272	492	330	2582	2061	500.5	474	2585	2692	2198	1923	2821	2244	479.5	452.5	12156	12624	3189	2568	3939	4296	NA	NA	5034	4392	182	275	1800	1361
RP11-52M17	7	44283016	44463984	6159	6688	3484	2740	1653	1032	NA	NA	5483	5115	1619	1105.5	8844	7732	5463	5021	6885	5878	748	579	8926	8276	8260	5704	NA	NA	3784	3945	7728	5711	1578	1428.5	6572	6157
RP4-647J21	7	44854818	44855580	1229	1352	NA	NA	1235.5	702.5	345	330.5	NA	NA	505	373.5	3491	2689	NA	NA	NA	NA	471.5	332	4012	3738	NA	NA	1422	2131	615	512	2454	1891	626	571.5	NA	NA
RP11-111G20	7	45056744	45221917	4810	4414	1703	1215	1390	783.5	483	536.5	3528	2710	1011	694	9566	9654	3466	2866	3903	2959	893	609	8189	7248	6208	4723	8010	7343	4156	4580	7554	5400	1458.5	1009.5	NA	NA
RP11-132L11	7	45710385	45883913	3346	2644	3931	2613	2551.5	1359	1061	978	3216	2477	1576	1074.5	10259	11986	3473	2857	3299	2645	1018	635.5	12534	11270	5215	3500	8060	6330	1294	1332	10314	7058	NA	NA	4773	3366
RP11-571N3	7	45930234	45930840	6942	5682	1907	1237	1289	687	NA	NA	4720	3649	1324	854.5	9316	9746	4919	4199	6295	4929	719	445.5	6656	5778	5961	4361	12935	9789	3228	3227	4871	3142	2058	1121	5251	4284
RP11-95J15	7	46360317	46540919	8723	7110	3043	1748	4202	2209	511.5	518	4496	3658	1897.5	1201	9221	8452	3533	3485	4320	3273	1184	748.5	4606	3832	10435	7994	18929	14302	3248	2883	5491	3590	2723	1605	9097	7118
RP11-21H20	7	47317837	47481567	7344	6157	1989	1653	1029.5	633	658	501	5461	4365	707	596	4352	4913	5445	4575	5834	4522	883	649	6997	6609	6368	4725	10885	9872	3249	3246	5350	4353	384	459.5	5287	4081
RP4-815D20	7	48627798	48718675	NA	NA	6358	4070	240.5	140	211	163	1479	1038	400	319	1889	2010	1803	1362	1504	1087	298.5	206.5	12058	10603	2309	1531	4448	3055	928	945	8754	5711	292	201	2624	1799
RP11-127A24	7	49591865	49754407	3346	3015	394	1182	1599	839.5	400.5	361.5	1722	1200	884.5	652.5	7704	7458	1831	1721	1623	1346	415.5	274	5386	4494	4442	2837	2967	2521	755	650	4765	3369	693.5	462.5	3158	2256
RP11-95E2	7	50249407	50424357	5396	5356	2666	1822	212	133	443	377	4509	3351	544	472.5	7123	8840	4181	3454	4714	3692	769	548	5617	5319	5928	5093	8306	7404	1141	1290	5982	4203	259	223	4539	3652
RP4-718N17	7	51402480	51538183	1142	1097	451	997	232	140	144.5	125.5	1123	836	NA	NA	1090	1219	NA	NA	NA	NA	206	139.5	12445	10830	1776	1338	3005	2516	NA	NA	9589	6623	NA	NA	1296	1000
RP11-324M21	7	52473347	52673949	9405	7785	3680	2422	2801	1269.5	737	742	5491	3816	1681	1149	16598	16104	9387	6814	8352	5968	1233	669.5	8161	6829	10865	8106	21413	14730	8679	8933	NA	NA	2468	1548	10111	8032
RP11-449G3	7	54413839	54591432	6738	5465	4275	2967	2844	1585	595	570.5	2727	2220	1860.5	1193	8520	7774	2785	2338	NA	NA	1525	949.5	12271	10343	8435	6443	5503	4435	2255	1974	10322	7396	2933	2108.5	7161	5915
RP5-1091E12	7	54816618	54816921	2098	1557	3169	2165	1644.5	922	504	395.5	1860	1377	1055.5	711	7036	10160	3173	2584	1609	1192	554	369	9048	7945	4944	3203	5916	4434	939	973	7706	5501	1045.5	743	4491	3555
RP11-339F13	7	55002840	55154650	2312	1880	NA	NA	1423.5	811	110	121	1050	842	822	550.5	5795	7135	1304	1033	1898	1388	1015.5	693	5461	5402	1844	1374	3059	2617	1257	1146	4026	2877	1160.5	890	2206	1687
RP4-725G10	7	56071683	56072432	1040	1076	4157	2896	424	265.5	332.5	289	1017	782	NA	NA	88	47	1542	1275	1341	861	NA	NA	9551	8690	NA	NA	NA	NA	NA	NA	7041	4422	NA	NA	1403	1192
RP11-10F11	7	56446173	56609791	14310	14714	2567	2013	NA	NA	205	329	NA	NA	NA	NA	NA	NA	NA	NA	17465	13740	NA	NA	10802	11309	NA	NA	NA	NA	14023	14683	7974	4960	NA	NA	NA	NA
RP11-196D18	7	61901553	62075504	5358	5184	1927	1399	874.5	477	NA	NA	5216	4106	1217.5	838.5	9509	9198	5854	4802	NA	NA	713	453	1003	748	8778	7132	11596	10783	6026	6430	NA	NA	1573.5	1130	8056	6843
RP5-905H7	7	62132326	62271685	3883	3695	649	2238	1841	926	577	463	5853	3789	872	636	15963	16402	5366	3815	4446	3195	1116.5	672.5	17953	14080	6864	5166	11735	9540	NA	NA	18017	11487	402.5	379	6736	4528
RP11-340I6	7	62715511	62909589	3215	2977	1221	1379	2403.5	1120.5	604	658	3052	2205	1412	961	11315	9305	2999	2189	1868	1346	804.5	526.5	11431	9164	6875	3980	3690	3246	810	733	8194	4862	1423	940	6330	4046
RP11-797H7	7	63623445	63762305	3149	2925	197	450	663	359	NA	NA	2229	1870	743	530.5	3750	3857	3117	2384	4463	3061	770	478	NA	NA	3613	2329	5025	4509	2356	2317	NA	NA	688	529	3355	2578
RP11-479O9	7	64536651	64730788	6263	7010	4569	3522	1811	993	797.5	619	7432	5343	784.5	649	9363	9269	6099	4453	5631	4383	1113.5	665	12038	10348	9903	8086	4579	4004	1165	1400	9852	7506	406	394	6643	4472
RP4-756H11	7	65454278	65589179	768	819	3599	2880	984.5	581.5	244	226.5	NA	NA	427	289	3046	2487	1021	829	NA	NA	569	455	9692	8925	NA	NA	2174	2586	NA	NA	7335	5747	NA	NA	NA	NA
RP11-458F8	7	65741461	65899105	5714	6251	505	1450	3246.5	1794	1213	1159.5	4138	3356	1722	1200	13605	10644	4182	3391	5870	4620	1188	953	7595	7311	9377	6591	5958	6173	5009	4454	5666	4305	1938	1832.5	7277	5198
RP4-736H5	7	66473410	66622012	4898	5457	5213	4156	1992.5	1132	1271	1051.5	2132	1729	407	304.5	7412	5115	3460	2929	1492	1137	800.5	579	11497	11162	3999	2686	NA	NA	1509	1626	8708	6105	1004	926	3623	2723
RP11-358M3	7	67035574	67035991	4944	5452	1976	1512	744	454	600	458	3437	2664	1068	826	3851	3316	4964	4112	6414	5143	574.5	416	3788	3481	4654	3002	9388	9212	2533	2628	3018	2045	412.5	397.5	4906	3921
RP11-156A14	7	67352800	67510628	4999	5492	1182	1189	633	384	423	269	4751	3672	705.5	520	3925	3296	5232	4345	5914	4640	505	362	5165	4514	6063	4105	9949	9759	3421	3400	4254	3101	430.5	471	5970	4555
RP11-3P22	7	68057726	68225186	8161	9275	2950	2144	NA	NA	186	243	NA	NA	NA	NA	NA	NA	NA	NA	11098	9140	NA	NA	8225	6824	NA	NA	NA	NA	4303	4311	5933	4502	NA	NA	NA	NA
RP4-715F13	7	68911602	69057457	2144	2163	2952	3532	1048	566.5	84.5	88	1767	1211	512	398.5	7406	6717	1651	1319	NA	NA	501	271	12696	10543	3832	2679	3717	3344	1170	1098	9674	6250	434.5	337	3226	2350
RP11-409J21	7	70493989	70649592	5650	6372	4177	2925	1017	571.5	371	336	3552	2953	1165	752	9907	7425	4395	3518	4709	3792	446	340	8275	7577	7610	5971	19487	9059	7717	8421	7967	6032	975	917	6276	5438
RP4-635O5	7	70951490	71081419	1176	1233	2550	1867	1992	1055	212	198	1710	1529	744	468	3315	2259	2154	1670	668	1023	482.5	375	8237	7274	4141	3287	4924	5207	NA	NA	6935	4682	835	766	NA	NA
RP11-313P13	7	71777469	71777891	1759	2184	1744	1441	1069	648.5	415	377	1770	1575	556.5	410	3094	3122	1708	1427	1719	1316	281.5	253	NA	NA	4071	2801	2993	4173	1633	1642	4278	3136	239.5	312	3998	3179
RP11-450O3	7	71880420	72075907	7398	9436	4687	3964	2835	1648	1324	1036.5	4869	4141	2385	1707	13245	11830	5989	4851	5114	4233	1222	1134	15394	14833	11245	7657	4865	5842	2956	2652	11038	9295	1543.5	1710	11528	8605
RP4-771P4	7	73539520	73540313	2274	2400	5100	4112	805	472	773	686	2154	1747	938.5	612.5	3929	3186	3905	2969	NA	NA	546.5	438	11568	10893	3923	2546	3752	4272	1796	1746	8666	5490	620	604	2807	2138
RP11-107L23	7	74778121	74960454	5868	7445	1226	1006	1675	997	660.5	587	5771	5309	1304	843	8730	8025	5624	4658	6721	5485	982.5	808	4338	4064	7906	5813	9651	12489	8244	8931	3522	2720	1437	1523	9020	8448
RP4-799O8	7	75996735	76168240	2852	2369	2911	2189	449	242	652.5	793.5	NA	NA	937.5	699.5	5608	4933	2700	2221	2915	2201	415	295	11926	11918	2601	1830	5784	4294	1357	1427	9867	5869	894	520	2116	1706
RP11-467H10	7	76297417	76493961	10449	11356	2765	1978	2519	1436	1755	1829	7542	5867	2427	1758	12999	10775	11373	9474	12176	10004	1236.5	836	5495	5552	9456	6527	17826	16162	3376	3716	5010	3231	1699	1385	11158	8833
RP4-562A11	7	76770549	76923897	NA	NA	2421	1787	NA	NA	129.5	91.5	NA	NA	227	211	1717	1461	1556	1302	NA	NA	NA	NA	8055	7692	1840	1458	2367	2645	NA	NA	6376	4453	111.5	127	1370	1003
RP11-538D15	7	77517580	77706578	3262	2928	2004	1484	1190.5	643.5	943.5	973	3276	2364	1251	922.5	6704	5031	3814	3264	2968	2408	586.5	353	4818	4384	3110	1931	NA	NA	662	688	4174	2734	809.5	544	2956	2359
RP11-343J14	7	78117420	78292282	5053	4346	2706	1813	665	357	558	525	3189	2006	891	614	6003	4994	3156	2805	5155	3866	715	424	4750	4271	4472	2686	NA	NA	1181	1257	3401	2242	695	479	3335	2468
RP5-1057M1	7	79345867	79451870	6860	5819	3435	2269	4187	1945.5	438.5	429	4827	3668	1692	1015	7399	7343	3326	3241	3672	2677	1026	622.5	7301	6085	10395	7070	14305	11743	3091	2617	7473	4618	2897.5	2007	NA	NA
RP5-1136A10	7	80194826	80334859	4357	4320	2854	2059	479.5	273	521.5	344	5300	3698	806	618	4025	4619	4637	3816	3897	2832	599	371	8105	6434	5893	4430	8342	6705	1625	1578	4747	3351	518	482.5	3687	2681
RP11-28I21	7	80712755	80890522	9039	7291	7629	5863	619	343	458	341	9829	6590	792	588	5472	5971	9033	7000	8514	6025	534	314.5	12156	14839	8943	6376	17393	10300	3668	3565	17681	11483	721	530	8806	6044
RP4-560O14	7	81163511	81308134	1458	1202	3842	3014	NA	NA	174	174.5	1289	918	291	237	1838	1596	1590	1275	NA	NA	212.5	121	7916	6859	NA	NA	4036	2894	756	758	6835	4076	225	161	1990	1431
RP11-575G1	7	81243894	81441847	10191	8068	5640	3485	926	493.5	893	770.5	5238	3296	1849	1264.5	7994	8342	6994	5528	8622	6196	1180.5	605	10336	8498	6945	4517	18784	12035	4824	4502	13015	7760	1515	888.5	6054	4392
RP4-784G16	7	82164164	82307495	3606	2788	2329	1440	NA	NA	529.5	521	1778	1136	713	491.5	4269	3715	2443	1767	3385	2353	405.5	242	10291	8589	2748	1697	5234	3004	1382	1323	7584	4596	653.5	363	2397	1580
RP11-242J14	7	83037519	83220727	6293	5635	2529	1620	1274.5	624	538.5	464.5	5583	3558	648	518.5	15716	16675	4878	3738	4701	3425	831.5	462	6277	5504	6833	5583	13514	10315	1922	2213	4622	2768	415	304	6732	4992
RP11-313H6	7	83278296	83442066	3748	3410	2282	1583	1181	579	323	339.5	2599	1719	983.5	657.5	10197	9816	4211	2925	3123	2334	NA	NA	5074	4237	6186	4739	11899	8893	3851	3847	5159	3380	1155	757.5	7445	5191
RP5-1093O17	7	84237422	84397909	9167	8496	469	1284	1704	872.5	487	455.5	8454	5472	888	633	21817	23028	9082	7062	5531	4357	992	533	9812	8229	12658	11072	24235	19715	3102	3569	10073	6725	542.5	401	9189	7183
RP11-533L22	7	84536398	84711181	3172	2514	2290	1375	820.5	421.5	1108	1029.5	2632	1783	1162.5	819	2069	1600	3529	3033	2578	1817	1027	591.5	8600	6844	3650	2706	8119	5222	707	714	8148	4972	586	386.5	3643	2549
RP4-701O19	7	84562723	84695925	947	744	4510	2895	1611	756.5	480	524	NA	NA	709	479.5	8060	7287	773	760	NA	NA	676.5	373.5	9549	7987	NA	NA	NA	NA	NA	NA	8709	5425	1058	481	NA	NA
RP4-650P9	7	85177871	85292639	NA	NA	5112	3109	518.5	297	70	69	1533	1156	518.5	391	3286	3144	2452	2017	2329	1688	284	190.5	10359	8503	2241	1698	6057	4209	1350	1359	10114	6211	628.5	328	NA	NA
RP11-212B1	7	86712927	86861070	3136	2969	3190	2130	534.5	330	348	327	1899	1473	559	450	2463	2364	2684	2175	2999	2579	467	312	5986	5308	2291	1615	5757	4702	1325	1310	7117	4809	337	244	NA	NA
CTB-1137N13	7	86740252	86869055	1987	1939	2630	1810	2236	1212.5	554.5	680	2216	1641	1286.5	808	11609	11174	2614	2170	2402	1987	1008	633.5	8872	7669	3771	2648	6421	5524	1498	1737	6264	4289	2770.5	1852.5	3061	2421
RP5-1078A23	7	87594361	87713689	1553	1208	2473	1649	1781	925	484	467	2191	1548	1054.5	722	11765	11273	2036	1586	1132	833	1266	719.5	5397	4351	3032	2353	5477	4186	811	856	5129	3759	1865.5	1162.5	3498	2803
RP11-174I14	7	87796179	87974078	6973	6033	2614	1666	787.5	445	572	546	4182	2797	917	759.5	5132	5019	6124	5098	8756	6755	359	198.5	5458	4643	5315	4187	14663	10362	1923	1819	3771	2276	824	560	6545	4710
RP5-998H4	7	88478044	88602693	1471	1183	1670	1068	1378	673	286	344	1347	999	824.5	530	6394	6204	NA	NA	820	479	682	379.5	7447	6135	2470	1865	3917	2996	NA	NA	5366	3993	1390	774.5	2847	2003
RP11-263N12	7	89128066	89280831	7936	7079	4492	2756	1722.5	890.5	775	859	6397	4662	1650.5	1110	20871	18414	8382	6342	5626	4172	1485	876	13674	11539	10010	8470	18237	14082	6773	7046	11520	7641	2611	1523	8872	6907
RP11-311I10	7	90181252	90362617	6674	5901	2903	1975	3429	1807	497.5	474.5	3109	2491	1179	804	13677	12287	2826	2395	4922	3791	842	522	5275	5045	6389	4612	7442	6177	2593	2443	4142	2636	1964.5	1269.5	6233	4962
RP5-1084H12	7	90767342	90886403	952	846	2018	1401	1364	731	622	732	NA	NA	609.5	457	6775	5323	966	861	NA	NA	495	302	5647	5326	2475	1671	2292	1960	NA	NA	4889	3188	603.5	374	2079	1358
RP5-1099C19	7	91779920	91897192	1227	1092	279	711	2191.5	1111	392	391.5	1295	1082	942	604.5	1058	699	2019	1493	550	399	620	415.5	9087	7907	3704	2739	4283	3908	NA	NA	8131	6222	916	694.5	2819	2007
RP11-101N13	7	94121760	94287000	5748	5059	5991	3693	1135	595	737	834	5314	3632	1645	1047.5	16172	14186	6723	4657	6703	4802	795	496.5	14239	11822	8454	5966	16194	13345	5611	5596	15412	9721	2626	1731	7337	5999
CTC-480C2	7	94753793	94754400	7978	7363	343	1164	1010	604	600	455	6726	4688	964	778	6446	6787	7340	5879	7268	5570	820	542.5	11105	9522	8206	5657	16612	12765	1893	1953	9398	6612	929.5	700.5	7680	5652
RP11-95A10	7	94927793	95117242	5317	4659	5323	3527	454.5	254.5	655	509	4840	3385	535	474	NA	NA	3820	3048	3326	2457	645	421	13081	11684	5527	4241	8904	6845	1006	969	11742	7371	382.5	347	2683	1966
RP5-1145A22	7	96908303	97031890	2540	2331	276	672	1116	582	362	307.5	3655	2526	680	555	10068	10637	3522	2729	NA	NA	660	401	8338	7137	5087	4082	8435	7010	NA	NA	8091	5669	314.5	261.5	3766	2778
RP11-380G21	7	97121010	97121501	13656	14152	5449	4117	3055.5	1673	1798	2104	14132	12083	3026	2026	22961	20852	11798	8644	16960	13363	2751.5	1980	13924	13658	18372	14510	23017	23511	14779	14880	12934	9591	3894	3128.5	22330	17999
RP4-550A13	7	98591146	98591875	NA	NA	1819	1546	643	379	129	117.5	NA	NA	364	267	2733	2678	NA	NA	NA	NA	356	302	5126	4844	NA	NA	1443	2048	NA	NA	3206	2678	375	455	NA	NA
RP11-114P12	7	98651225	98815519	2621	2800	1258	1095	687	419	319.5	295	2123	1787	592.5	388	4286	4064	NA	NA	2850	2025	432.5	336	2565	2696	4650	3172	4334	4459	3143	3109	3461	2976	607	637	2795	2158
RP4-604G5	7	99175155	99275232	1004	1154	NA	NA	763.5	458	239.5	251.5	NA	NA	441	334	3459	3298	1682	1409	1343	1227	332	253.5	10649	9930	2526	1880	2433	2797	964	1110	8873	6655	347.5	387.5	1846	1594
RP11-506M12	7	99314269	99314749	1820	2225	1485	1360	598	436	434.5	263	NA	NA	697	563	1851	2125	2689	2660	3460	2865	440	423	4511	4879	3022	2040	3999	4622	985	1165	4187	3350	245.5	323.5	3564	2703
RP11-44M6	7	99680325	99845437	2237	2788	NA	NA	1305	819	81.5	78	NA	NA	701	488.5	3902	3311	2056	1843	2451	1995	770.5	597	2148	2227	3331	2498	3409	4526	2454	2433	1279	1111	557	753	3252	3280
RP5-1059M17	7	100783070	100957022	879	1027	NA	NA	606	429	270	160	1666	1428	287.5	247	3104	3608	1562	1329	NA	NA	311.5	280	4681	4274	2666	2252	2998	3795	NA	NA	3347	3154	119	169	1977	1766
RP11-333G13	7	100982209	101197397	2005	2094	999	803	804.5	467	498.5	378.5	NA	NA	601.5	375.5	1847	1717	NA	NA	3162	2347	293.5	241.5	2375	2156	NA	NA	3305	3683	821	880	1463	1108	259	244.5	NA	NA
RP11-401L13	7	102320999	102512703	2835	2428	6421	4075	1631	819.5	57	67	NA	NA	1112	722	5015	4726	1251	956	NA	NA	985.5	592	18075	15485	2966	2286	2507	2139	752	647	16732	11648	1582.5	1013	3367	2040
RP4-672O11	7	102756339	102916555	1212	1103	2326	1727	2110.5	1071	503	507	1320	893	721	522	6018	3091	1311	1089	NA	NA	794	466	9596	8467	NA	NA	1875	1683	NA	NA	8204	5459	903.5	511.5	2571	1806
RP11-148A10	7	103728751	103891116	7230	6642	NA	NA	3858	2147.5	866	873	7433	5535	1770	1221	20003	15259	7171	6312	4512	3694	1738	1113.5	9672	8432	12143	9277	8985	7545	3125	2839	11889	8573	3291	2101	12547	10364
RP11-22N19	7	105390613	105570111	7480	7660	2829	1913	1024.5	568.5	672	661	6780	4835	1647	1285	16596	16175	6215	5100	7187	5944	822	491	7773	6609	13067	10647	23776	22439	9131	9716	7942	5539	1632.5	1243	16023	12559
RP11-17I10	7	105597347	105756737	13196	12501	8712	6502	1982.5	1142.5	828.5	971	9862	6458	2591	1859.5	24409	22380	11418	9377	8134	6899	1626	1005	20549	18907	15759	12477	9477	8525	10650	11698	21335	15760	3182	2123	12025	8725
RP11-443I10	7	107279115	107279772	6229	6563	2239	1654	2827.5	1485	883	853	5831	4321	1375	864	16864	14533	5997	4659	6986	5331	1985.5	1198	8757	8306	8205	6087	10416	9728	6203	6412	7509	4870	2758	2006.5	8694	6761
RP11-5N18	7	107723811	107913946	2708	3023	5613	3618	840	443	450	360	5061	3329	NA	NA	10575	10591	5165	4092	3347	2528	562	350	16216	13723	7135	5476	4729	4379	NA	NA	13747	10087	NA	NA	4304	3350
RP11-238I13	7	108691438	108845537	9380	7553	201	761	2416.5	1273	1147	1134.5	6333	4452	1905	1249	18797	15236	12429	9294	7853	5546	1055	610	8989	7184	11709	8240	5990	4213	4783	4443	10322	6860	2536	1474.5	9246	7523
RP11-358A10	7	109812909	109973239	11577	10768	3140	2002	1065	581.5	501.5	421.5	8674	5938	723.5	558.5	7324	8690	8242	6650	7840	5856	867.5	510.5	8047	6832	9713	8251	24854	20418	2663	3163	6712	4724	357.5	326	6207	4945
RP5-905M6	7	110642394	110781773	4347	3925	4212	2557	NA	NA	949	1028	3209	2410	158	81	4798	4788	4911	3994	4508	3350	196.5	131	8535	7557	5908	3469	9688	7079	1932	1860	6572	3788	NA	NA	5180	4156
RP11-328M22	7	112086356	112241861	9191	7574	3869	2487	3672	1880	446	470	8042	6129	2176.5	1305	11230	11268	5156	5135	NA	NA	1313.5	731.5	11675	9579	12803	9374	17621	14030	5773	4986	11258	7604	3276	2173	11762	9086
RP11-563O5	7	113812034	113982430	14279	12227	4099	2564	5218.5	2454	773.5	783	6278	4380	1763	1073	27439	23305	9678	7277	9399	6758	2169.5	1216	11701	10178	11617	8939	25017	19746	12612	11578	7822	4802	4338	2519	11964	9276
RP11-45K3	7	114728450	114908093	6477	5569	547	1440	1707.5	840	607	601	5399	3533	1440.5	1049.5	19062	17587	7961	5921	6424	4900	628	361	12938	10822	8853	6882	22573	16803	8741	9290	12860	8735	829	559	9346	6972
RP11-354H2	7	115446926	115639145	10210	9295	389	755	2976.5	1542.5	1010	969	4737	3351	2466.5	1707	10209	10839	8897	7296	8445	6691	1266.5	756	14453	12445	7505	5021	20116	14620	4949	4975	11600	8118	NA	NA	8411	6633
CTB-1013N12	7	115886546	116110880	2596	2620	4484	3266	2477.5	1375	673	798.5	3066	2395	1817	1201	16046	13670	4626	3691	2567	2197	1255.5	855	8414	7950	6324	4665	9399	7832	2073	2250	6734	4647	1991	1487.5	4426	4071
RP11-374M7	7	116134625	116288498	3920	4176	2790	1987	717.5	421.5	365.5	320	2856	2100	655.5	512	2855	2528	4919	4226	6928	5290	503	332	6527	5952	5656	4011	8747	7899	NA	NA	4979	3446	467	432.5	5529	4367
RP5-866N18	7	116394550	116495648	1366	1014	2409	1742	1186.5	686	389	365	1138	929	551.5	418	2075	881	NA	NA	NA	NA	800.5	522	9226	8722	2247	1565	NA	NA	NA	NA	7143	4764	1041.5	687	2313	1572
RP11-126C19	7	117794884	117946827	8275	7276	5396	3054	1332	695.5	700	747.5	4485	3321	1450	1136	6264	6475	7120	5486	10090	7853	948	571.5	10264	8013	7527	4818	16004	14176	3455	4042	10726	6604	991.5	808.5	7437	6902
RP11-105B19	7	118436035	118613316	9403	7040	1980	1255	3080	1568.5	550.5	629.5	5021	4019	1915.5	1226	9418	9087	5512	4661	3833	2580	1213	714.5	6397	5306	10551	8057	22233	16318	2622	2252	5955	3464	2500	1382.5	10535	7492
RP11-376O14	7	119510681	119672658	2496	2311	3119	2086	256	153	283	254	NA	NA	302	266.5	2563	2430	3137	2573	NA	NA	435.5	255	8427	7543	3571	2857	6442	4724	NA	NA	8534	5485	259	197.5	1927	1501
RP11-384A20	7	121121507	121279367	11605	10039	4105	2447	2445	1193	695	716.5	8007	5449	1691	969.5	19327	19410	10004	7663	8268	5849	1459	773	7718	6549	12079	9449	23792	17885	12634	11949	9007	5902	3268	2013	9147	7799
RP11-560I19	7	121387550	121596440	8067	7238	3192	2107	1667	848	NA	NA	4452	3094	2009	1394.5	11549	10037	7426	5488	NA	NA	1417	830	13379	11605	7452	4883	12814	9213	4118	4089	11718	7275	1854.5	1263	6831	4923
RP11-106F1	7	122355786	122522810	14374	12920	3110	2378	2385.5	1329	1105	1359	6376	4782	2668	2143	10448	9822	11502	9305	17730	13981	1600.5	1040.5	9301	8814	12156	8530	24857	19411	9313	9665	11219	7899	1968.5	1385.5	11271	9286
RP5-902E20	7	123372743	123520547	1405	1179	478	886	814	436.5	308	281.5	2838	1720	327	261.5	8421	7911	2293	1850	NA	NA	580	344	13147	11264	4069	3446	7020	5350	NA	NA	11234	7589	181	115.5	2919	2138
RP11-264K23	7	123518592	123527870	11852	9415	206	546	1990.5	994.5	500	563.5	6806	4524	1480	910.5	18617	17625	7200	5213	NA	NA	1182	659	7857	6350	11033	8005	19265	13725	9821	9561	6034	3923	2580	1462	8142	6253
RP11-420H19	7	124484094	124672067	6921	5659	1034	918	1638.5	842.5	1011.5	1059.5	6008	4440	1871.5	1254.5	11500	11270	5488	4480	5906	4510	622.5	392	4636	3712	6904	4514	11592	8258	810	791	4145	2581	1649	993.5	7852	5334
RP11-21K15	7	125885273	126044867	6959	5498	5246	3475	4099	2102	533.5	552.5	5080	3483	1716	1177.5	12073	11633	4339	3532	4418	3326	1797.5	1025	10749	9155	8586	5937	8868	6135	2430	2007	14788	9791	3999.5	2240.5	10948	8332
RP11-224A1	7	126914546	127073576	10397	9377	5685	3968	1852	1013	1012.5	980	5199	3749	2185	1551.5	12823	10829	6296	5164	7988	6188	905	545.5	11174	10443	5978	3845	13905	10830	1996	1977	5786	3753	1574.5	1085.5	5131	3569
RP11-128A6	7	128216994	128375286	3443	3830	2285	1672	2134	1199.5	545	548.5	2710	2297	843.5	562.5	8768	6366	3050	2386	4089	3008	1004	696	6687	6132	4460	3450	6693	7313	3114	3226	3467	2590	1051.5	1004.5	5609	4545
RP11-437L1	7	129021133	129021533	3041	3885	2832	2157	1389	837	380	322	2941	2383	704	550	6774	5955	3257	2837	3050	2396	409	256	5454	5214	7048	5374	8085	9826	3057	3556	5703	4272	529.5	612	7835	6435
RP5-999D10	7	129045442	129135848	1113	1325	3230	2296	219	136	227	161	NA	NA	291	244	1462	1302	1363	1243	892	762	273.5	220.5	5960	5426	1900	1459	2393	2735	NA	NA	5168	3524	166.5	202.5	NA	NA
RP5-1000E10	7	129464762	129465423	2787	2766	NA	NA	546	335.5	431.5	428	1819	1375	555	449	2579	2573	2501	2035	2736	2321	386	334	11161	12415	2494	1696	4443	3769	646	728	12173	8366	412.5	386.5	2259	1618
RP11-36B6	7	129884793	130077511	3873	4038	4805	3347	1036	602	586	468.5	2855	2302	796	651	4815	4246	5431	4560	6168	4863	459.5	315.5	10312	9397	5330	3803	9509	8980	3187	3688	9934	7151	731	681	6377	4860
RP11-329I5	7	130405100	130599615	4861	4899	3105	2083	3232.5	1622	587	650	2319	1773	1338	993	11649	9234	4012	3377	5089	3939	693.5	422	7561	6315	6286	4184	6115	5964	1199	1116	8529	5316	1500	1092.5	4752	3224
RP11-193I17	7	130939154	131115290	9869	8592	244	902	3342.5	1774	577	470	5498	4252	1248.5	860.5	16748	14298	5088	4101	7113	5665	1574.5	1068	9051	8221	7198	5793	14114	14507	5707	5475	8414	7352	2318	1615.5	8207	6818
RP11-355K3	7	131778950	132001578	3360	3166	3413	2380	2154	1133.5	908	775	2571	1834	1306	914.5	6491	6484	5728	4474	3228	2606	758	497	7353	6827	5155	3479	10348	8477	2400	2573	3636	2621	1110	821	4864	3676
RP11-239G19	7	133665497	133829107	12067	11753	2336	1848	3830.5	1998	1040.5	1054	7102	5418	2131	1520	23759	21908	10227	8205	7307	5942	1647.5	1030	6896	6588	13341	10896	20472	17755	10071	11192	3665	2523	3583	2652	12660	10464
RP11-221G19	7	133885926	134041494	8671	8588	2805	1964	2000.5	1052	696	676.5	7716	5897	1462.5	992.5	18635	16213	6605	5290	7142	5699	1504	923.5	6701	6334	9560	7118	18559	16111	6377	6471	6497	4226	2912	2216	9988	8186
RP11-371N6	7	134491234	134649502	4774	4783	1341	1163	675	367	494.5	434.5	2362	1687	1002.5	793.5	5409	4864	4533	3624	4877	4062	630.5	410	5017	4677	3857	2775	9059	7899	2268	2367	5563	3640	779	600	3405	2581
RP11-88K4	7	136070680	136223629	6508	5099	3461	2094	2900.5	1401	473	506	3910	2789	1396	957.5	10358	9139	3342	2518	2699	2254	1221	684.5	9824	8423	8083	5322	3600	2795	1474	1262	8052	5607	2787	1560	9241	7028
RP11-102G17	7	136413025	136586844	7259	6743	3523	2247	2044	1064	678	610	7436	4959	1552	1121	18212	17988	6185	5056	4852	3631	1111.5	607	5547	4985	10782	8942	17998	14341	3808	4436	4329	2770	1265.5	883.5	11357	8500
RP11-8P6	7	136490854	136652750	12002	11286	5400	3561	NA	NA	624	830	NA	NA	NA	NA	NA	NA	NA	NA	10613	8234	NA	NA	10804	9679	NA	NA	NA	NA	2086	2107	11124	7303	NA	NA	NA	NA
RP11-269N18	7	137726021	137900583	3108	3598	493	1331	676.5	414	473	328	2851	2206	751	638	3343	2798	3578	2983	4507	3494	462	335.5	4854	4309	4395	2936	7041	7222	2292	2386	4310	3271	387	452	4382	3521
RP5-886O8	7	138992939	139136667	1783	2450	6309	4647	697.5	422.5	130	124	1698	3794	618.5	516	2675	2522	2370	4403	3085	2960	436	331	14043	12981	2666	3927	4482	8571	1019	1976	13539	9877	466.5	397	3228	5237
RP5-1173P7	7	140199117	140364880	1571	1624	3887	2674	3836.5	2180	986.5	901	1638	1540	1330.5	967.5	10800	9735	2564	2442	1596	1283	1113.5	751.5	6341	6463	4755	3465	3329	3039	699	691	2318	1497	NA	NA	4195	3118
RP11-237G17	7	140718440	140786392	8977	8866	5443	3644	2109	1149.5	654.5	660	7049	5634	1547.5	1015.5	15998	14888	5946	5021	6194	4876	1310	897	14534	12787	8122	6110	14850	13491	7921	8556	10057	7576	2336.5	1808	9649	8193
RP5-894A10	7	140784439	140899541	1317	1278	3330	4382	916.5	513	173	160.5	2088	1463	546	422	6092	6955	1965	1626	NA	NA	427	253	17182	14789	3758	2908	5718	4861	992	1029	15342	10430	392	280.5	4435	3326
RP11-282G13	7	142107886	142293697	12279	11807	2360	1736	3250.5	1841.5	849.5	961.5	6089	4760	2333	1776.5	17380	16350	9595	7834	9659	8293	1797.5	1122	11459	10758	13022	10066	17436	15624	9974	11309	7437	4944	3726.5	2485	10511	8492
RP11-298A10	7	142664671	142736486	10491	8066	NA	NA	2065	1542	975	999	8895	7245	2272.5	1339.5	16337	22147	8484	7727	10674	9254	1312	901	11333	8511	12485	12347	20465	13701	5757	6480	9440	7475	1530.5	1313	14537	12056
RP4-721B17	7	143659289	143765653	1138	1133	371	823	327	188	206	181.5	NA	NA	NA	NA	2301	2077	NA	NA	NA	NA	241	158	8698	7359	1423	1161	NA	NA	NA	NA	8477	5630	NA	NA	NA	NA
RP11-374N8	7	143950114	144040232	7706	7552	3677	2467	1760	916	589.5	720	6930	5351	1112.5	373.5	17057	13752	4860	3696	6522	4847	1315	795	11396	10076	8273	6292	18483	15246	6250	6278	10725	7260	2470	1601	7702	5892
RP5-819O4	7	144733790	144858057	1785	1541	3212	2082	337.5	188.5	171	128	1985	1426	391.5	311	2729	3026	NA	NA	1299	854	313.5	208.5	5849	5142	1958	1345	4485	2905	NA	NA	4328	2482	288.5	197.5	2073	1398
RP4-558L10	7	145766409	145909198	NA	NA	4992	3068	NA	NA	340.5	278	2213	1459	512.5	410	3308	2825	2640	1875	NA	NA	407	215.5	14223	11611	2946	2011	6325	4338	1061	1089	12344	7000	365	272.5	3847	2506
RP4-811H12	7	146755740	146756352	5420	5297	6765	4706	2144.5	1108.5	523	604.5	3709	2840	1526	1085	13821	13207	5189	4024	5056	4083	724	459.5	14546	13814	8512	6657	12546	10954	5607	6960	8193	5896	1197	971.5	10045	7538
RP11-302C22	7	146890984	147065895	2597	2800	3685	2586	706	424.5	426.5	433	1911	1443	608	435.5	5016	4436	2585	2134	1750	1338	553	415	7710	6947	4202	2914	4567	4512	1366	1561	7145	4680	571	473.5	2816	2458
RP5-1136G13	7	147712667	147896017	3880	4125	187	458	727	418.5	276	219	3416	2514	365	313	7305	8365	3448	2713	NA	NA	419	266.5	6499	5278	5121	4374	7280	7099	2023	2215	5591	3961	240	252.5	3943	3373
RP11-24N19	7	148031922	148195519	2422	2634	NA	NA	1036.5	609	349.5	334	2129	1877	413.5	177.5	4153	3766	3162	2488	3074	2262	585	445	5539	5138	4438	3047	4776	5165	2785	2861	4614	3791	635	720	3037	2537
RP4-800G7	7	148269325	148433124	1035	900	3008	2398	610	380	141	130	NA	NA	338.5	238	1690	1774	1220	1109	NA	NA	168	127	8753	8318	1948	1424	2877	3035	722	797	7436	5048	182	242.5	1966	1616
RP11-511P7	7	149457569	149645416	5950	5529	2781	2224	949	611	1072	856	4413	3501	1590.5	1135.5	5502	5900	5228	4883	7665	6026	998	743.5	8745	8537	6646	4276	8733	7152	4850	4835	7397	5284	1165	1015.5	5047	4400
RP4-548K24	7	149976473	150101290	5895	6400	7233	5160	2622.5	1546.5	232	195.5	4965	4122	1806	1163.5	11738	14440	7334	6011	6310	5435	780	524	13364	13039	10135	8994	13260	13776	12109	13889	12360	9403	1630.5	1467.5	10925	9935
RP4-548D19	7	150297797	150437638	2721	2709	6008	4823	NA	NA	216	187.5	2820	2374	1417	924.5	6816	9160	3838	3152	NA	NA	645.5	503	15040	14499	6802	5391	NA	NA	4372	4809	12273	8937	1054.5	1052.5	7078	5787
RP11-208G20	7	151364979	151538785	4228	4041	5130	3339	941.5	444.5	677	1024	2633	1774	981	745.5	7394	5569	3970	3241	6215	4175	1053.5	593	10428	9880	3886	2571	NA	NA	1472	1434	11239	6385	804.5	559	3598	2447
RP11-312C1	7	151896427	152077856	4657	5461	1711	1279	350	227	449.5	314	4026	3094	421	370	3177	3060	3768	3002	2871	2194	514	381	4101	3808	4202	3276	6581	6626	1291	1341	2919	2043	347	391.5	2846	2226
RP11-422E4	7	153527757	153708275	8429	7444	2670	1728	3572	1849	698	676.5	5382	3739	1794	1250.5	16808	13620	5494	4372	4756	3653	1387	830	7396	6047	11050	7489	5589	4935	3160	2667	6314	4440	2791.5	1846.5	8994	6517
RP11-269M19	7	154070824	154221164	2984	2715	2798	1740	1528	829	522	388	2758	2037	750.5	561	7968	10232	2579	2133	2173	1582	NA	NA	5587	5005	5367	3950	6686	6154	NA	NA	4374	2873	617	550	5289	4033
RP5-1015O24	7	154793573	154991091	1766	1778	NA	NA	335.5	217	247	165.5	1810	1372	388	323.5	2222	2149	1982	1581	1439	1049	420	302	11261	9737	2643	1829	3442	3302	NA	NA	9733	6223	387	370	NA	NA
RP11-69O3	7	155000450	155155029	7010	5178	2482	1669	2164	1234	883.5	630	5454	4566	1704.5	1015	6441	9228	8718	7058	7751	5446	785	580.5	7316	6778	7827	5253	14510	11799	4009	3681	6000	4167	113.5	88.5	6588	5820
RP5-982E9	7	155850859	156009052	2603	2391	4553	3208	923	558	517	354.5	2555	1928	949	781	3869	4535	3181	2562	3853	2826	628	426.5	12181	11218	4163	2716	6467	5652	1350	1403	9723	6286	775	656.5	4274	3150
RP4-703P8	7	156849814	157028497	1631	1444	3612	4927	NA	NA	89	69	2426	1723	657	449	8204	8391	2051	1661	NA	NA	504.5	303	16535	14422	4238	3300	6763	5518	1051	1040	15537	10311	364	274.5	4293	3247
RP11-452C13	7	157112754	157325041	2850	1928	2793	1922	887	520	558.5	356	2384	2084	818	525	2595	4267	2430	2098	4058	2476	262.5	221	5716	5307	2495	1510	3111	3092	713	728	4169	2720	599	447	2759	2205
RP11-518I12	7	157356377	157563431	1649	1184	2813	1959	1333.5	720	266	194	1200	918	631	377.5	3371	4107	1468	1101	1374	876	475	375	7233	6069	2749	1635	1544	1734	964	724	6385	4542	613	490	2292	1703
CTB-3K23	7	158302707	158432707	1404	1005	1669	1093	712	393	204	183	1049	841	384	237	2583	3533	NA	NA	1182	748	483	329	4612	3705	NA	NA	2810	2242	1147	988	4842	2969	497.5	380	1742	1340
RP4-764O12	7	158345327	158455135	879	685	3725	2636	681	365	139	121.5	1002	770	627	421	2557	2732	1307	1096	NA	NA	494	315	7829	6873	1639	1154	NA	NA	NA	NA	5427	3501	483.5	324.5	NA	NA
RP11-338B22	8	477653	658324	2920	2019	380	1004	1999	1090.5	411	419	2546	1925	1086	577	4990	6518	2448	1968	2616	1753	723.5	518	6215	4907	5870	3424	2672	2339	1473	1120	5421	3832	1261	914.5	4629	3356
BAC114J18	8	967998	1128443	2659	1775	2708	1938	1773.5	935	548	609	2845	2237	1606	885	8002	11416	4415	3110	2971	1920	864.5	605	7363	6236	6551	4225	6476	5259	2341	2277	7035	5184	2717	1684	5175	3902
RP4-593A12	8	1528552	1680296	967	669	1936	2786	993	537	320	375.5	NA	NA	773.5	468	4062	5354	1542	1168	1471	953	551.5	403.5	11314	9611	2536	1499	NA	NA	801	713	11018	7293	756.5	553.5	NA	NA
RP4-605G11	8	1610535	1706678	NA	NA	323	894	1582	809.5	148	187.5	NA	NA	691.5	423	1910	2067	NA	NA	NA	NA	452	312	9214	7861	NA	NA	2092	1996	NA	NA	8143	5572	786.5	626	1621	1233
RP11-104F14	8	2303640	2411205	2303	2167	4030	2833	1158.5	603	503	507	2326	1604	706	585	9156	8686	3398	2791	3178	2474	466	305.5	13587	11959	4104	3107	10697	8899	1901	2078	6543	4348	1217.5	916.5	4179	3047
RP3-461F17	8	2817096	2937029	3643	3324	343	1062	1812.5	948	186	244.5	3799	2462	1128	770	13577	13375	3125	2358	3541	2641	702	434	12186	10156	6678	4648	8970	7899	3074	3194	11716	8197	791.5	359	6844	4924
RP11-336N16	8	2898662	3068843	3856	3415	2646	1637	1532	746.5	485.5	602	2928	2170	855	503	10226	10894	3113	2225	4254	3140	919	589	11058	8729	4276	2740	6730	5963	2730	2581	9599	6299	1448	1000.5	5202	3524
RP11-45M12	8	3899657	4066797	6906	5814	480	1348	2388.5	1232	515	607	6704	4528	1599	1185.5	16095	17376	6153	4679	7438	5413	681.5	433	13982	11433	11607	8660	21538	17864	7381	7499	12143	8410	1748	1148	17525	12309
RP11-16H11	8	4187855	4386741	4295	3999	3303	2124	2406.5	1202.5	300	395.5	4033	2649	1468	1030.5	17297	20192	3233	2506	NA	NA	1087.5	599	10889	9071	7034	5298	11101	9361	1869	1786	8039	5286	1077	700.5	6709	5078
RP11-1K11	8	4596118	4755769	11326	9025	252	1499	NA	NA	84	119.5	NA	NA	NA	NA	NA	NA	NA	NA	10110	7704	NA	NA	9359	7622	NA	NA	NA	NA	3732	3540	2925	1941	NA	NA	NA	NA
RP11-29A2	8	5106183	5256062	4629	3620	155	585	1684	794	393.5	517.5	2520	1821	775	483.5	8312	8582	3075	2298	3248	2224	800.5	482.5	3679	2853	4214	2728	8028	5736	2680	2666	6492	4311	1409.5	799	3239	2272
RP5-991O23	8	5326034	5459267	3605	3018	NA	NA	3722	1860	710	894	2653	1715	1326.5	880	18309	15118	2381	1956	NA	NA	1074	637	10878	9029	6246	3976	4709	3352	1007	990	6095	3695	2265	1062	4433	3001
RP11-245H16	8	5805153	6001336	7945	7254	2860	1996	1469	775	584.5	757.5	3843	3111	1993	1444.5	16033	17000	6142	4855	4469	3468	982	624.5	10361	10238	9639	7659	11091	9593	7406	8684	10264	7014	2299.5	1588.5	7551	5887
CTD-2629I16	8	6684740	6685317	6384	5653	2799	1928	3704	2242.5	337.5	437	3933	3592	1765.5	1207	7661	9392	3036	3512	5087	4113	1338	996	6850	6889	10587	8295	10375	9842	2549	2671	5661	4553	2876.5	1989	8870	7502
RP11-540E4	8	8029024	8179923	3003	3212	174	893	6387	3180.5	664.5	914	6727	5246	2055	1679.5	13889	10154	3875	4384	1585	1348	2055	1364	6168	6358	11611	10067	15750	16396	2031	2225	5214	4643	152.5	175.5	14077	10823
RP11-211C9	8	8489834	8677590	7226	7585	3562	2489	3942	2273	433.5	557	NA	NA	1479	999	13329	10017	5801	4946	5848	4574	1065.5	734.5	8256	7523	7346	5053	9495	9092	2523	2389	7918	5297	1881.5	1553.5	7980	6057
BAC 375N15	8	9255589	9451740	5654	6057	2688	2156	888	506.5	NA	NA	4584	3543	1017	707	9644	8731	5158	4358	NA	NA	629.5	442.5	3932	3805	7943	6632	10550	11213	6430	6957	679	640	1151	965	7027	5861
RP11-241P12	8	9788890	9958420	6456	6164	933	2178	1247	739	785	742	3736	2835	1350	1066	4844	4976	5946	4977	9507	7155	809	605	12304	10782	NA	NA	11749	9903	2535	2442	10836	8083	947	762	6483	4666
RP11-177H2	8	10795780	10796421	6774	5958	2779	1989	1377.5	780	NA	NA	4476	3360	1098	868	11035	12920	6328	5264	5747	4520	763	563	7167	6723	8085	6002	11652	9997	5479	6210	6954	5234	1660.5	1138	6524	4995
RP11-589N15	8	11802619	11803057	3734	3811	3755	3042	1082.5	669	722	770	2899	2617	1392	925	5511	5434	3509	3221	4971	4038	520.5	392	7704	7610	4473	2945	5989	5691	1475	1550	8570	6445	992	908.5	3676	3066
RP11-433L7	8	14278141	14461142	8641	6890	3356	1926	2478	1168	929	1209	5770	3994	1932	1133	14326	12944	8240	6025	NA	NA	1059.5	604	7785	6227	8348	5239	16570	10501	3800	3625	8380	4739	2302.5	1282.5	7122	4845
RP11-60C8	8	15279388	15445713	11347	10058	2013	2151	2248.5	1093.5	617	801	6914	4826	2384.5	1375	20158	19342	8824	6485	8416	6043	1622.5	949	10996	9291	12162	7803	19401	15447	11362	10674	10443	6262	3855.5	2381	7960	5952
RP11-44L18	8	15557561	15699688	7478	5810	555	1007	2804.5	1233.5	468	634.5	4349	2688	1595	1152	14022	13743	3973	3196	2864	2146	1148	632.5	6265	4867	8334	5667	5864	4375	2068	1614	5631	3685	2532	1280	7943	5650
RP11-255E13	8	16323134	16472679	4966	4227	4186	2521	1075	581	293	332	3548	2366	1111	790	5023	5155	5511	4295	5594	4437	NA	NA	8916	7435	5421	3568	12243	8491	3340	3677	10540	6671	1037.5	703	5634	3921
RP11-19N21	8	16444047	16618550	1540	1211	2917	1722	1179.5	578.5	418	473	2526	1523	678	527	8499	10093	2223	1578	913	698	516	303.5	10561	8018	4034	2812	8490	10217	585	589	9976	6374	NA	NA	5765	3730
RP11-525O22	8	17782600	17783052	3387	3197	1152	2213	2217.5	1088	465	610.5	2079	1354	986.5	646.5	9943	9015	2016	1610	2188	1779	635	387	10252	8944	4845	3234	3312	2835	1516	1383	9111	6151	1101.5	627.5	3515	2308
RP11-809L8	8	18249326	18450010	8731	7882	212	658	3177	1677	345	405.5	3504	2518	2260	1530	11148	10754	7323	5959	8683	6652	1302	805	12144	10462	9057	5708	14073	11391	6150	6353	10340	8262	2103.5	1468	6205	4813
RP11-161I2	8	18447618	18644291	8813	8049	177	523	2514	1310.5	497	580	6329	4295	1861	1245.5	18957	18491	6507	4919	7352	5527	842.5	486.5	6069	4933	13261	10664	22598	19581	10843	11102	8474	5930	1663	1193	16243	12323
RP11-369E15	8	20700584	20890068	1803	1884	392	1465	682	396	265	256	2682	1809	332.5	285	6856	7397	2665	2233	1272	1108	440.5	303	11631	10380	3245	2625	8004	6768	NA	NA	10793	8569	113.5	113.5	2323	1594
RP11-529P14	8	21698622	21872574	6252	6684	3890	3005	4177	2326	631	737	7232	6005	1647	1077	13927	12803	8290	6464	8157	6099	1712	1246	10836	10026	10612	8391	18244	18026	1094	1029	10820	7676	2538.5	2357	11869	10501
CTB-187L3	8	21738051	21738864	5836	5950	3228	2529	3012	1765.5	355	380.5	3904	3579	1068.5	701.5	10094	10009	4303	3539	8417	5970	1021	828	8174	8828	7963	5938	12371	13530	4311	4735	7707	5557	2072	1998	5521	5735
RP4-660C16	8	22394183	22518920	843	792	4057	2963	259.5	158.5	52	65	NA	NA	280	208	1164	953	1284	1239	1509	938	184.5	135.5	8717	7744	NA	NA	1910	2072	NA	NA	8059	5538	166	145	NA	NA
RP11-177H13	8	23107287	23286627	8979	7170	2945	2331	2512	1428	476	513	6731	6174	1412	928	10306	11556	7998	6567	7610	5701	1406	1048	6963	6563	8296	6536	15213	15020	10040	9393	6475	4380	1914.5	1837	9988	9181
RP11-561E1	8	24278979	24469357	11349	10132	1646	1051	1532	770	NA	NA	8216	6111	1389	957	18828	17038	7179	5514	6322	5439	1076	615.5	4982	4250	10761	8587	18880	14672	10195	10484	2816	1807	2655.5	1732	10624	8624
RP11-395I14	8	25151094	25340084	1373	1418	3262	2308	585	337	521	576	1280	1000	822	601	4249	3637	2677	2200	1273	1022	587.5	410.5	6832	6499	2522	1622	3977	3670	NA	NA	5249	3349	595	466.5	1949	1424
RP11-14I17	8	26206462	26412209	3832	3818	3054	2152	978	564	468	473	3079	2267	877	681.5	4034	3655	5091	4208	5995	4721	636.5	416	6122	5320	5494	3763	9539	8216	2063	2136	6800	4421	698	553	5637	4403
RP11-138J2	8	27277284	27462575	5050	4805	1706	1445	821	487	613	667	2144	2099	1091.5	886	4073	4691	3438	3004	4071	3502	633	475	3858	3767	4012	3035	6707	6352	861	942	1953	1344	635	536	4040	3265
RP11-356F24	8	28432365	28432797	3766	4440	278	1096	1610.5	894	310	424.5	3562	2720	817	633	8754	7893	4539	3657	4662	3600	365.5	275	5911	5631	7093	5091	8799	8883	3650	4237	4944	3619	712	667.5	8803	6767
RP11-263C6	8	28927769	29094558	4804	4425	4307	3039	2232.5	1272.5	488	673	3031	2252	1662.5	1126	10930	10376	5369	4139	4478	3338	1060	698	8557	8076	NA	NA	8951	7849	4307	4831	5896	3848	1923.5	1503.5	4657	3770
RP11-366G13	8	29818492	30006914	4340	4422	262	851	1120	649	559	609	3202	2448	1574	1238.5	8095	6782	5598	4701	4850	3884	947	692	7394	6792	4800	3212	8964	8182	2072	2249	8843	7508	1172	890.5	4716	3379
RP11-293D9	8	30816370	30990446	6232	6546	2253	1506	600.5	374	461	419	5370	4292	804.5	591	4825	4086	5443	4481	8064	6268	531	401	6441	6295	5863	4268	10705	10064	2263	2355	5196	3540	572	535	5413	3902
RP11-473A17	8	30945721	30946131	2425	2096	6561	4286	1894	938.5	299	478.5	2242	1729	988	703	4544	1967	2586	2020	1568	1280	835	526	11449	10013	4329	3220	4612	4061	998	898	13479	8750	193	160	4887	3385
RP11-22F19	8	31908045	32086561	14028	12099	6900	4317	3775.5	1948.5	570	744	8141	5569	2330	1554	25852	28470	7899	6299	8991	7022	1100.5	622	16631	14046	17313	13757	29969	24862	15530	16085	17534	12153	2586.5	1630	20208	15700
RP11-301H15	8	32530048	32715279	5852	5029	4418	2786	3037	1443	814.5	1087	4050	2784	2029	1427	14777	13948	4000	3076	4625	3495	722.5	384.5	13972	11657	6001	3539	6924	5188	577	610	13109	8094	1924	1194.5	5495	3539
RP11-11N9	8	33027897	33028624	8923	7345	7801	5106	2574	1322.5	1251	1585	4081	3059	797.5	419	10093	8111	8663	6529	7379	5636	1051.5	653	17476	14682	7303	4551	17817	13203	2904	2883	18798	11977	NA	NA	8031	5896
RP11-75P13	8	34287764	34455012	11298	9339	2240	1281	3397.5	1648	1009	1206.5	5708	4210	2905	1844	13798	13281	10894	8624	10309	7829	1455	864	6017	4819	10524	7267	24555	18049	6723	6412	4884	3132	NA	NA	11874	8594
RP1-155L11	8	35234984	35343974	12147	9997	4174	2711	2467	1204.5	283	327.5	6075	4193	2064	1415	12209	12070	11351	8330	11762	9308	1856	1028	12787	10351	10731	7397	20471	15361	7393	7240	6705	4219	NA	NA	8285	6400
RP11-98I12	8	36363082	36516620	8078	6435	NA	NA	3547	1782	636.5	845	5510	3957	1819	1154	21739	17852	5023	3777	5285	3592	1822.5	1093	16125	13960	8196	5549	11329	9060	5650	4712	15854	9703	3398.5	2235.5	8808	6637
RP11-197P20	8	37142607	37309367	11439	11572	254	895	3978.5	2218	718	883	6366	5000	2316	1529.5	17770	17996	12382	10245	12496	10023	1574	1134.5	6344	5771	14655	11683	22820	22577	10698	11915	7917	5748	2825	2309	12081	10194
RP11-350N15	8	38289058	38488992	1609	1729	1829	1539	507	240.5	211.5	345	NA	NA	52.5	63.5	566	320	1274	1060	NA	NA	283.5	190	3868	3899	1259	901	1380	2124	NA	NA	3220	2275	NA	NA	NA	NA
RP11-44K6	8	39836613	39985589	3240	2926	2595	1801	615.5	340.5	394.5	499.5	2443	1861	956.5	648	7866	7165	3308	2531	3036	2398	536	354	6025	5183	4277	2873	7025	6364	3464	3506	6391	4426	1417	909	2980	2496
RP11-51K12	8	40501073	40649244	3183	2972	2174	1305	1461.5	764	751	1054	4580	3282	1849.5	1078	16807	13586	4508	3434	2058	1564	1285.5	800	4868	4599	7343	5085	9318	8155	1257	1406	5568	3579	202.5	186.5	5255	3941
RP1-198M21	8	41516869	41617043	5257	5553	5540	4259	2068.5	1187.5	295.5	291	4125	3275	1766	1157.5	10332	11511	5347	4376	6495	5416	622.5	412	10606	9834	7961	6659	15747	14963	10802	11497	10248	6744	1346	1264.5	9325	8204
RP11-231D20	8	42145213	42333644	3512	3451	4662	3505	3836	2396	56	67	1067	1065	996	738.5	4372	4401	3258	2550	978	763	1032	784.5	9134	8311	7012	5294	5277	5483	1914	1855	8872	6520	1720.5	1770	4249	3703
RP11-503E24	8	42487636	42674285	1537	1791	1856	1335	1059	585	228.5	317.5	NA	NA	562.5	355	3451	3031	NA	NA	1765	1378	424.5	327	5495	4824	2366	1705	2798	3175	1496	1574	5138	3560	520	488.5	2532	2089
CTD-2115H11	8	43315811	43438715	2157	1860	1704	1215	1274	696.5	245.5	343.5	2096	1855	828	556	3720	3501	2472	2169	1399	954	481	310	5328	4729	4663	3768	6795	5375	623	548	4856	3190	927	599	5054	3894
RP11-350F16	8	47816618	47982164	3609	3178	237	828	1253	659.5	538.5	708	2496	1722	575	292	10288	8297	2526	1995	3266	2408	1048.5	597	7500	6442	5018	3488	7826	6518	2628	2736	2805	2133	1567.5	972.5	5010	3813
RP11-137L15	8	48686840	48844731	4192	4249	2463	1818	1631	895	704	901	3265	2559	1472	1095.5	8687	7683	5331	4106	5824	4403	762	505.5	4942	4757	5706	3929	7971	6872	2718	2719	4282	2540	1379.5	1037	4729	3531
RP11-167E7	8	48736329	48914366	5476	5263	2727	1960	2793.5	1419.5	NA	NA	4872	4119	1798	1047.5	8468	8382	6191	4834	5084	3763	1169	745.5	7189	6334	7658	6158	9798	9878	5956	5005	4824	2908	1995	1585.5	7600	6679
RP11-567J20	8	49685131	49685914	8748	6925	4478	2933	2829.5	1469.5	691	833	6714	5404	1629	955	13831	16807	7289	5194	7410	5502	1903.5	1140	9583	8320	7262	5396	13365	10918	8440	8008	9023	5528	2548.5	1852	9735	7849
RP11-22C8	8	49937832	50097992	6231	5220	3695	2451	2322	1169.5	467	561	4870	3427	1297	841	12254	14818	4625	3525	4811	3549	622	352.5	8411	7149	10389	8064	16435	12526	8430	8243	8808	6103	1488	1064	11875	9440
RP11-401N18	8	50882181	51087101	1656	1358	276	941	782.5	381	303	464	1575	1100	864	566	7164	7628	1770	1409	976	687	500	296.5	7283	5851	3217	2024	5559	4180	NA	NA	6114	4008	1392	756	NA	NA
RP11-46G17	8	51483937	51664779	7944	5539	NA	NA	3571.5	1636	871.5	1147	3186	2300	1481	1026.5	14866	12937	4892	3757	4805	3625	995	560.5	4744	3826	7094	4698	8251	5755	2073	1792	4961	3375	2056	1168.5	6910	4974
RP11-11C20	8	52776792	52920522	6105	5130	3930	2691	3593	1731.5	548	750	5360	4161	1725	1125.5	14046	12402	5261	4318	5556	4022	1625	917	11958	10316	11486	9239	10596	8265	2718	2298	12368	8252	3741	2502.5	12652	10454
RP11-197I11	8	53078890	53252047	6652	6130	2225	1539	2310	1174	612.5	802.5	4722	3416	1592	960.5	13263	12601	5257	3907	6451	4829	1404.5	856.5	6576	5811	6927	4977	12356	10328	5819	5979	6006	4366	2027.5	1442.5	7934	6377
RP11-182E14	8	53938368	54105592	7843	6893	2358	1618	1192	646	571	622	4637	3392	1724	1176	8030	8345	6351	5001	8341	6036	989	633	4306	4230	7885	5833	16032	12923	5299	5621	3076	1995	1220.5	917	6771	5810
RP11-53M11	8	55504844	55667413	7634	7068	221	850	2989.5	1563	631.5	785	4617	3426	2260.5	1606	18759	15254	4843	4049	3808	3152	1111	717	9099	7711	10381	7288	6557	5745	2747	2438	9576	6697	NA	NA	9689	6940
RP11-446E9	8	56945439	57129714	1246	1409	1428	1057	2451	1329	300	349	NA	NA	1242.5	931.5	4124	3950	1613	1336	NA	NA	984	712	6400	6322	2815	2591	3387	3997	NA	NA	5663	4090	988	895	2601	2214
RP11-140I16	8	57211535	57353615	5828	5146	2330	1670	2161	1185	404.5	532	4338	3459	1166	749.5	9241	9083	4741	3860	4337	3461	1190.5	781	5964	5626	6984	5020	9201	8976	4240	4295	5547	4013	1405.5	1083	7497	6519
RP11-342K10	8	57918204	58101868	10932	9730	6074	3664	2666	1408.5	1059	1310.5	8321	5971	2658	1937	18685	16742	8025	6580	9335	7068	1115	653	10240	9102	11110	6715	17419	13949	2256	2193	13814	9139	2678	1717.5	10149	7368
RP11-513O17	8	58226066	58378511	6195	4889	2389	1720	1397.5	775.5	688	733	NA	NA	1326	913.5	8374	7814	4008	3501	5159	4047	660	453	3899	3249	5436	4028	8152	6952	1647	1710	4565	3128	1242.5	965	4839	4079
RP11-114M5	8	59452746	59619686	3630	3810	4664	3372	1731.5	938.5	496	504	3753	2656	995	846.5	11102	10801	5061	4429	4235	3544	744	480	9446	9168	7495	6157	6502	6266	1418	1641	11469	8830	528.5	476.5	8857	6570
RP11-414L17	8	61676214	61851180	9076	8482	1917	1297	4530	2421	340	487.5	7097	5604	1971	1370.5	15476	14668	8518	6499	5619	4635	2240.5	1450	4027	3509	9672	7253	11726	10374	5695	5450	5153	4009	2749	2140.5	13073	10434
RP11-35A5	8	61829586	62011027	10533	10810	7795	5097	1899	1039.5	538	709	6816	5007	1959	1331.5	19243	20618	9181	7448	7070	5777	1285.5	785	13064	12064	13092	10150	18586	16444	10420	11675	15650	11331	3057.5	2042	9897	8643
RP3-491L6	8	61918655	61993759	1839	1952	3873	2993	909.5	555	315	336	1481	1053	677.5	492	3771	3687	2435	2039	2465	1862	624	446	10532	10002	2760	1722	3694	3012	1231	1392	9226	6704	NA	NA	1829	1398
RP11-227F6	8	62411200	62572729	7081	6921	4183	2962	4042.5	2146	739	989.5	4968	3654	1510	1096.5	17139	13648	7001	5798	5908	4713	1136	703	12349	11242	9388	6701	NA	NA	2285	2299	8656	6690	2230	1541	6626	4527
RP11-45K10	8	64465972	64651147	2890	2463	4536	2809	1733	875	567	797	2226	1515	1424	874.5	13548	12873	3186	2378	1922	1438	1088.5	634.5	8538	7817	4965	3395	7082	5365	1376	1513	7003	4153	1971	1184.5	3401	2533
RP11-115G12	8	65377850	65551264	4298	3632	1184	1059	1776	881	375	492	2466	1911	751.5	513	9166	9018	2554	2063	3471	2678	1121	662	4984	4581	3904	2734	7981	5933	2313	2226	3672	2715	1339	854	4274	3151
RP11-89A16	8	66009709	66192073	8508	7542	3575	2390	1290	750	500	591	5065	3883	1721	1236	8249	7591	8095	6501	8276	6503	808	527.5	6148	5653	6364	4554	19784	14743	5492	5673	7235	4687	1434.5	974.5	7753	5995
RP1-252K6	8	66038030	66176788	1853	1693	3702	2596	547	319.5	378	355	2670	1947	494	408.5	3685	3455	2719	2298	NA	NA	674	439	10674	10078	2694	2126	5517	4225	636	829	8582	5602	451	385	2496	1896
RP11-366K18	8	67179019	67344055	6503	6001	3351	2415	1486	850	487	614.5	3816	2653	1625.5	1147.5	13266	13612	5530	4344	6058	4684	545.5	342.5	11230	10089	8932	6409	16240	13541	7832	8127	9500	7174	1626.5	1199	8722	6875
RP11-446H10	8	68363210	68363812	8079	8222	NA	NA	3644	1855.5	594.5	739	7085	5693	1482.5	1002.5	16162	13412	7748	5949	7578	5683	1879.5	1154.5	5468	4870	9648	7067	16123	15309	4870	4903	6056	4582	2531	1979.5	11364	10455
RP11-21C5	8	69451201	69616969	3115	2918	3020	2040	1046	568	119	141.5	3910	2819	1442	1043	6382	6184	4778	4027	4883	3793	844.5	504.5	8534	7189	NA	NA	11286	8379	1260	1241	8443	5944	1003	752	5610	3587
RP11-21C17	8	70223686	70378901	9913	9447	5799	3659	1226	671.5	579.5	584	12311	8635	820	632	12897	15056	10768	8614	7691	5754	883	531.5	15818	13631	14301	12896	7596	6002	2111	2477	15142	10197	402.5	322	10508	8235
RP11-2B15	8	72600219	72767625	14943	14349	3477	2391	NA	NA	155	209	NA	NA	NA	NA	NA	NA	NA	NA	9855	8214	NA	NA	8807	7995	NA	NA	NA	NA	2807	3021	7518	5820	NA	NA	NA	NA
RP11-351E7	8	73498872	73677480	4292	3836	3919	2719	3151	1660	467.5	602	2911	2177	1179	811.5	16343	13835	NA	NA	870	512	903.5	542	8436	7887	6986	4742	5892	4642	1382	1369	7725	5035	2291	1432	5376	3678
RP11-313C15	8	73722232	73910787	5533	4375	3497	2318	4105	2133	478	594	2705	1931	1748.5	1233.5	11770	10720	3013	2501	3730	3161	1765.5	1021.5	10057	9505	6636	4602	5550	4196	1322	1181	8928	5712	3204.5	1847	6996	5325
RP11-88N8	8	75573453	75722946	5547	4539	4119	2839	2680	1431	446.5	599	2254	1520	1653.5	1161	11556	9718	2401	1766	2718	2102	1357	799	10375	9166	5973	3999	5029	4542	1074	884	9112	6460	2404.5	1496.5	7745	5125
RP11-3N13	8	75850345	76026015	11398	9520	2285	1465	NA	NA	117	153	NA	NA	NA	NA	NA	NA	NA	NA	16686	13068	NA	NA	5515	4455	NA	NA	NA	NA	4310	4334	4096	3006	NA	NA	NA	NA
RP11-202L1	8	77233600	77394640	7340	6084	2320	1449	3439	1703	669.5	832.5	NA	NA	1530	979	14345	13566	5246	3815	5709	4069	1155.5	629	5687	5366	6566	4428	9804	7180	2286	2046	5899	3925	2518	1400	6477	4265
RP11-48D4	8	77869835	78033428	12451	10091	NA	NA	2014.5	946	689.5	915.5	7908	5187	2106.5	1281	23292	21782	7851	5676	7217	5353	1721.5	936	11623	9860	11432	8425	20975	15108	10812	10558	10763	6678	114	145	7747	5912
RP11-12L20	8	78915842	79062005	9346	7489	1618	1104	NA	NA	668	919	NA	NA	NA	NA	NA	NA	NA	NA	9431	7185	NA	NA	7280	6257	NA	NA	NA	NA	5954	6004	5184	3194	NA	NA	NA	NA
RP11-523D2	8	79633094	79802906	3558	3044	1321	1331	1047	566	307	393	1696	1282	1006.5	754	7122	6727	1725	1418	1245	1140	630	435	6668	6061	NA	NA	3821	3388	NA	NA	4869	3219	1344	867.5	4932	3459
RP11-27N21	8	80726279	80893793	8999	8779	2985	2258	3553.5	1867	235	322	5801	4704	1756.5	1247.5	18562	15328	5426	4414	7837	5976	2043.5	1304	5950	6143	8011	6415	14055	12891	6714	6612	4409	3207	2720.5	1961	9248	7291
RP11-48B3	8	81493448	81648841	1445	1755	1773	1463	1954.5	1127.5	642	789	NA	NA	1309.5	928	7946	6729	2271	1995	1191	924	526	372	6308	5950	3394	2282	3131	3465	NA	NA	6437	5022	869.5	790	2813	2049
RP11-62E9	8	81904402	82095683	12468	11652	NA	NA	4362	2380	862	1050	5790	4691	2543	1896.5	19877	18672	6011	5556	5681	5072	1348	832.5	NA	NA	12878	9702	10808	9646	3866	3735	6742	5316	2380.5	1525.5	10737	8614
RP11-34M16	8	82622728	82768419	3559	3429	4334	2922	2215	1149	459.5	580.5	3298	2512	1446.5	951	10912	11015	5199	4095	4002	2896	1071	635	9319	8496	7058	5073	10134	8478	4520	4830	10023	6495	1835	1396.5	5539	4591
RP11-51M18	8	84378331	84550071	6002	4622	579	1092	1167	585.5	1038	1260	4057	2652	1635.5	1010	9008	8586	5521	4069	4533	3145	836.5	467.5	7369	6183	5734	3428	7291	5464	1862	1699	5508	3547	1563	913.5	5590	3973
RP11-120I21	8	85136758	85319037	11137	9232	4437	2663	3090.5	1439	677	886	9837	7033	1674	1031	21851	20749	9775	6729	7389	5473	1938	1063	11325	8844	11841	8224	25560	18048	9591	8954	10400	6996	3948.5	2213	12871	10256
RP11-298P6	8	87610694	87816382	11130	10376	1115	1802	831	512	577	530.5	9317	6994	990.5	802.5	6282	6771	7959	6793	10876	8878	664	461.5	11106	9730	9119	7160	23329	17474	4796	4843	8564	6287	948	763.5	8978	7074
RP11-2F15	8	88145759	88302638	7495	6899	4795	3064	1603.5	781.5	602.5	876.5	6014	3973	1929	1298.5	20067	18788	7982	5742	5381	4212	1116	599	8632	7626	10839	8102	15557	12717	8307	8951	9485	6250	2813	1705	8887	6682
RP11-433O22	8	89218072	89400932	11975	9373	3126	2001	3189.5	1527.5	466.5	625.5	6597	4611	1837.5	1193	20793	20488	6199	4637	7632	5398	2045	1135.5	9155	7815	8817	6394	18351	12796	8506	7067	4279	2432	3385	1972	10046	7523
RP11-353O11	8	90077559	90220260	8318	8085	2700	1772	250	153	394	384	6524	4673	507	444.5	1799	1972	6278	4844	4920	3919	556	372.5	7267	6503	7244	5513	11242	8929	1037	1032	7916	4946	NA	NA	3295	2348
RP5-1098O20	8	90947388	91066955	2489	2413	916	1972	967	526	326.5	398.5	3296	2308	447	369	10688	10905	NA	NA	1863	1411	564	349	10084	8850	4477	3953	7119	5907	NA	NA	8583	5629	275.5	211	3761	2714
RP11-353D5	8	92382762	92553372	8554	7027	402	1181	2081	1065	879	1109.5	4606	3145	1704.5	1124	10710	10689	7130	5604	7757	5854	928	533	12086	10447	6516	4231	15497	10204	3086	2969	11113	7303	1777.5	1099	5947	4423
RP11-3J21	8	93160371	93308372	8355	7498	NA	NA	NA	NA	74	93	NA	NA	NA	NA	NA	NA	NA	NA	11027	8823	NA	NA	5525	4570	NA	NA	NA	NA	3720	3645	5653	4002	NA	NA	NA	NA
RP11-388K12	8	94214334	94424255	14629	12098	5986	3722	2992	1448.5	677.5	860	12330	8836	1993	1274	23608	24468	11159	8804	10143	8152	2196.5	1204	NA	NA	14848	11106	29749	22428	15006	14495	5155	3192	4423.5	2588	15090	13010
RP11-266D22	8	95335790	95508534	5875	6035	3816	2446	1822	1014.5	508.5	593	4931	3378	1048	800	14090	14564	4575	3481	4980	3815	864	529	8155	7342	8239	6546	13190	11590	4468	5038	7794	4702	1076.5	756	9296	7020
RP11-320N21	8	95978837	96177980	6977	7317	2623	1888	886	562	643.5	691.5	3528	2692	1365.5	1092	5630	5271	5314	4598	6652	5542	975	692	6734	6485	5802	4336	10380	9735	2627	2852	6378	4657	783	704	5207	3973
RP11-3D19	8	97773109	97944343	12223	10876	3015	2106	NA	NA	236.5	269.5	NA	NA	NA	NA	NA	NA	NA	NA	10202	8442	NA	NA	9683	8182	NA	NA	NA	NA	1776	1757	8516	6334	NA	NA	NA	NA
RP11-24H3	8	99215537	99366374	4871	5342	2655	2027	1672.5	954	186	218	4170	3165	879.5	657.5	15113	14508	3375	2708	2560	1905	1157	691	8980	8609	6202	5207	7984	8301	1459	1888	7155	5288	373.5	357.5	4488	3628
RP11-10G10	8	101279091	101431725	7272	8043	3695	2674	NA	NA	352	531.5	NA	NA	NA	NA	NA	NA	NA	NA	7832	6615	NA	NA	9465	9447	NA	NA	NA	NA	4151	4783	7532	4952	NA	NA	NA	NA
RP11-21E8	8	102295847	102476213	1331	1389	499	1454	784.5	480.5	515	524	1539	1249	715	603	3224	3122	2360	2065	1416	1244	628	437	13856	12713	NA	NA	5133	4705	NA	NA	11249	8595	187	195.5	2899	2090
RP11-373L22	8	102544799	102710032	1618	1664	1112	1330	392	235.5	292	305	NA	NA	425	355.5	2340	2057	2079	1836	1719	1403	395	278	8168	7313	NA	NA	5138	4841	603	585	6697	4409	298	255.5	NA	NA
RP11-150P21	8	103802271	103959652	3521	3692	NA	NA	1614	939.5	281	340	2456	1915	908	673	8054	7554	NA	NA	3462	2901	460	315.5	2886	2693	6075	5066	8205	8860	3669	4362	3289	2654	735	800.5	6541	5544
RP11-310H18	8	104441333	104600167	6431	6224	2781	1877	809	468	665.5	750	3600	2706	1279.5	1009.5	5737	5373	5691	4832	7098	5850	860	549	6598	6162	5327	3828	12818	10082	2397	2592	5199	3366	964.5	726.5	4972	3729
RP11-188I6	8	104875758	105015139	2875	2583	1626	1016	287	168.5	242.5	241	3550	2396	323	274	3034	2995	3109	2316	NA	NA	371	240	5934	5350	3494	2683	7143	5669	638	705	5638	3509	227	191.5	NA	NA
RP11-132E3	8	105218041	105402499	4856	4638	NA	NA	1977	1046	NA	NA	3766	2865	1304	849	12747	12202	5813	4611	4261	3569	1068.5	675.5	6605	5819	7841	6235	11281	9069	4132	4599	5154	3816	1826	1276.5	6334	5232
RP11-200A13	8	106002673	106200542	10799	8793	205	794	3270	1601	626	876.5	6130	4009	2086	1307.5	20849	20680	10027	7548	9363	6856	1741.5	932	11809	9824	12474	8654	20862	14088	8749	8674	10372	7328	3825	2192	9324	7172
RP11-84G22	8	106593772	106819264	13579	12103	6186	3798	4090.5	1999	909	1214	9162	6349	2877	1714	26376	24110	15244	11643	11715	9151	2122	1195	12216	10661	18291	14682	25767	19608	13414	13625	14316	9120	3995	2636.5	12851	10976
RP11-79F7	8	107820491	107973246	10689	9809	516	1381	2641.5	1405	1221	1528	8025	5305	2981	2017	14606	14129	9256	7613	9079	6830	1378	851	9196	8039	10103	6830	16970	13236	5141	4827	7745	5366	2404	1806.5	8630	6984
RP11-20P9	8	108006920	108167162	7574	6387	3641	2336	5656	2606	90.5	123	3123	2303	2177	1446.5	8569	8061	5149	3490	4980	3750	1613	907	6928	6207	9630	7277	15016	12019	2732	2403	7644	4713	3533.5	2207	6787	4878
RP11-115M13	8	108980084	109137354	5069	4526	3725	2341	2978	1485	507	709	2993	2002	1120	745.5	11375	9874	4340	3326	4074	3141	660	400	9653	8103	5896	3771	5619	4336	1102	1083	10867	6925	1548	987	5462	3674
RP11-419L20	8	110436818	110612510	7736	6814	2203	1879	4104	2159.5	833	1081	5112	3696	1741	1266.5	12970	12575	6848	5621	6366	5061	848	514.5	7913	6916	9213	6399	10425	7374	1788	1718	7341	4847	1570	1063	9640	7606
RP11-294M6	8	111740331	111910034	5580	4377	3709	2134	NA	NA	276	271	4795	3381	372.5	309	2535	3256	3724	2807	3121	2245	239	131	8131	6373	4740	3389	NA	NA	926	822	8855	5031	327	300	2400	1650
RP11-114O8	8	112100512	112266163	4000	3403	161	647	1400	666	407	608	2645	1662	1013.5	674.5	11075	10259	4018	2851	2576	1878	821.5	446	7956	6625	5461	3721	8174	5721	2671	2749	9367	7033	1148.5	720	4552	3288
RP11-544H16	8	112515727	112683952	2432	2005	NA	NA	1658.5	863.5	503.5	644	2688	2124	1087	649	9486	9565	5115	3858	3015	2165	872.5	552	3763	3116	5323	4167	9298	6861	1822	1940	3505	2560	1703.5	975	5809	4251
RP11-11A18	8	113491855	113659908	9958	8149	2600	1590	NA	NA	469	627	NA	NA	NA	NA	NA	NA	NA	NA	7193	5513	NA	NA	7515	6168	NA	NA	NA	NA	1256	1239	8229	5155	NA	NA	NA	NA
RP11-2K18	8	115760314	115915271	15544	15435	5149	3360	NA	NA	453	680	NA	NA	NA	NA	NA	NA	NA	NA	12412	9997	NA	NA	10036	9343	NA	NA	NA	NA	3426	3742	10449	6572	NA	NA	NA	NA
RP11-536K17	8	117283875	117484166	10393	8788	631	1268	5124.5	2416.5	874.5	1134	4371	3284	2139	1429	18665	17791	8471	6412	8519	6012	1473.5	881	11002	9363	11692	7481	12093	9598	4984	4489	11498	7567	3541	2200	9831	7195
RP11-67N21	8	118297084	118467725	14161	11793	NA	NA	2846	1412	776	1066.5	7053	4831	2441	1402	25828	24639	10933	8017	10808	7566	2213	1180.5	NA	NA	14814	9849	23754	17319	12706	12280	NA	NA	5163.5	2922.5	8567	6434
RP11-494N20	8	118573281	118737738	7067	6140	2601	1902	914	521.5	411	390	6176	4083	914	714	6530	6133	6164	4861	5833	4372	773.5	482.5	5543	4843	7118	5082	13645	10274	3140	3375	2649	1821	747.5	595	6735	5030
RP11-455I9	8	119189820	119373386	3737	3171	1538	3020	1848	943	299.5	419	2042	1365	990	677.5	10641	8192	2004	1591	1751	1510	770	440.5	13884	11948	3747	2622	NA	NA	1074	987	11209	8168	1381	872	3674	2480
RP11-72M5	8	119798302	119961178	15304	12617	2380	1600	4077	1996	648.5	844	7555	5474	2089	1407	24671	23056	7649	5897	11636	8449	2362	1290	5525	4906	12469	9415	23107	17040	10359	9297	3385	2281	4307.5	2706.5	12191	10282
RP11-22A24	8	120711400	120863829	5046	5243	259	1016	1852	976	408	502.5	5374	3771	1752	1173.5	17414	15936	7210	5314	4984	3999	593.5	346	8692	7709	9029	6451	19686	17375	7950	8191	10537	7589	1943	1649	12268	9016
RP11-16G11	8	122721235	122875986	1792	1748	3329	2174	1506	789	114	160	2472	1638	668	518	8486	8916	1717	1364	NA	NA	600.5	344.5	6338	5846	3481	2406	6148	5328	896	1057	4242	2532	650	462.5	4146	2946
RP11-115M9	8	122743719	122893632	5031	4640	2313	1502	3184	1574.5	541	703	2901	2053	1088	719.5	10416	9739	4862	3633	4655	3367	819	446	6329	5502	6411	4169	6630	5444	1855	1520	6474	4326	1596	1125	5452	3936
RP11-96B2	8	123525975	123697977	5613	5498	3219	2285	1451	826	794.5	920	3654	2823	1836	1360	8566	8020	5956	4862	5323	4357	1175.5	768.5	13530	12334	5238	3472	10202	8154	2092	2294	14199	9526	1454	1008	4821	4217
RP11-174I12	8	124550520	124718428	5171	5676	2511	1922	520	332.5	245.5	240	3983	3071	379.5	346.5	3950	3542	3387	2951	4032	3352	542	395	7414	7157	4931	3913	6904	6795	1443	1743	7727	4991	216.5	243	2961	2329
RP11-532M24	8	125633463	125840510	5267	4934	185	658	1366	717	520.5	568.5	3217	2439	619	278	10606	9415	4319	3400	4345	3299	930	599	3644	3156	5982	4874	8601	7568	5352	5721	2772	2096	1539.5	1105.5	3655	3245
RP11-495D4	8	126798041	126798844	3622	3823	4647	3418	NA	NA	507	477	3337	2494	308	272	1169	696	3569	3427	2850	2345	714.5	492	9945	10333	5393	4291	9418	8756	636	723	8885	6366	259.5	277	2509	2038
RP11-28I2	8	127563630	127764314	7478	7460	2044	1485	4306	2337	765.5	914	3092	2381	1985.5	1497	15973	13787	5307	4461	5879	4723	867	554.5	5237	4551	7885	5249	7120	6236	2639	2500	4718	3578	NA	NA	7030	5369
RP1-80K22	8	128735637	128884770	1506	1679	3544	2788	916.5	554.5	321	365	1988	1551	1017	779	11672	9255	2477	2101	1183	928	545	392.5	11003	10846	3764	2812	5304	4997	1262	1478	8267	6510	1528	1446	2976	2303
RP11-3O20	8	130226021	130345731	15204	14327	4324	3105	274	126	77	122	NA	NA	161	126	904	801	NA	NA	21550	17835	252	110	11804	10662	NA	NA	NA	NA	4569	4682	7533	5702	95.5	100.5	NA	NA
RP11-17E16	8	130562466	130702085	5508	5221	4953	3372	1561	896	232.5	255.5	3956	2899	1553	1275.5	9996	8344	7449	5929	6424	5409	1049.5	645	11162	10031	6471	4902	16576	12848	4956	5359	10393	7917	1881	1349.5	7487	5540
RP11-269I24	8	131641498	131795149	6499	6044	2561	1799	1327	791	436	456	4423	3325	1029	833.5	6044	5815	6711	5801	7582	5756	735	490	6904	6319	6833	4856	14955	12223	5031	5577	4689	3339	872.5	770.5	7607	5903
RP11-4C17	8	132474524	132638132	12914	10055	3723	2549	NA	NA	133.5	204	NA	NA	NA	NA	NA	NA	NA	NA	8463	7125	NA	NA	9903	8603	NA	NA	NA	NA	7605	6524	8441	5907	NA	NA	NA	NA
RP11-71N3	8	133156783	133317994	12374	11038	4155	3092	4641	2414	455.5	523	8454	6534	2459.5	1659	19261	18185	9989	7968	9149	7038	2506	1455	9566	9042	12055	10394	21718	17795	6004	5676	8115	5327	4317	2964.5	12322	11505
RP6-98A24	8	134125496	134255043	1489	1472	352	935	601.5	368	200	196.5	1665	1159	NA	NA	4703	5992	NA	NA	NA	NA	495	307.5	8955	7795	2687	2212	4009	3686	NA	NA	8062	6098	114	131	1597	1245
RP11-127J8	8	134871608	135047479	5181	5245	3310	2460	2624.5	1393.5	321	440.5	3982	3121	827.5	530.5	11577	9984	3796	3112	4727	3794	1110	725.5	9040	8241	5970	4592	11060	9745	4321	4532	8112	5610	1861.5	1408	7226	6211
RP11-45B19	8	135577514	135739934	9020	8187	1390	1068	4597.5	2620.5	380.5	482	4841	3904	1580	976	14249	16824	6319	5294	7309	5920	2159.5	1431	6599	6490	8562	6689	14073	12759	7280	7470	5804	4179	3242.5	2406.5	8265	7045
RP11-343P9	8	136470371	136653380	6663	5370	3515	2302	3680.5	1870	591	784.5	3631	2564	1448	1026	11893	11732	4369	3389	5116	3850	831	491.5	9180	7855	6604	4247	8186	6155	1369	1346	9899	6123	1701.5	1057.5	5964	3974
RP11-17M8	8	137773461	137919469	5362	4737	NA	NA	399	226	467	430.5	4134	3047	86	84	3139	3151	3489	3080	4455	3359	684.5	462	8069	6367	4219	3580	9192	7028	999	1039	5489	4031	NA	NA	3548	2548
RP11-356M23	8	137793581	137979625	8457	7693	291	839	1908	965	446.5	516	10520	7020	1187	872	16254	15308	7604	6013	6723	4995	957	554	8327	7073	12107	10113	17866	13907	3356	3557	8009	4901	767.5	525.5	12349	8964
RP11-172M18	8	139307409	139453227	7123	6906	3401	2367	722	450	445	413	4781	3519	778	644	5098	4526	5481	4593	7206	5616	616	413	8625	7675	5906	4665	12004	9732	2069	2076	6691	4133	660	561	5626	4318
RP11-526P7	8	140285430	140443678	1375	1252	495	455	36	31	351	396	1186	1069	588.5	478	3102	2462	2022	1943	1232	1019	NA	NA	1855	1816	NA	NA	4579	3776	NA	NA	1770	1455	393.5	317	1713	1758
RP11-65A5	8	141395906	141551776	2444	2076	6704	4331	3305	1771.5	553	724.5	2322	1679	1696	1230	13456	11187	3234	2554	1338	1094	1505	914	11541	10527	6363	4483	3689	3212	NA	NA	13493	9187	2561	1681.5	8370	6282
RP11-370K2	8	142612553	142790550	4131	3332	348	1637	3269.5	1731.5	269	326	3028	2332	1264	818	5984	6236	2154	2229	2485	1825	864.5	624.5	10403	9347	7149	4986	7690	6300	NA	NA	10370	8006	1948	1365	7120	5129
RP5-1118A7	8	144404202	144528022	915	610	1593	1121	239	170.5	156	115	NA	NA	313.5	254	1278	1533	NA	NA	NA	NA	264	221	3392	3286	1679	1019	1914	2023	NA	NA	2367	1531	201.5	220.5	NA	NA
RP11-349C2	8	145582815	145779789	1217	1137	572	422	212	138	195	178	NA	NA	207	154	701	741	933	876	1013	683	188.5	153	1331	1266	NA	NA	NA	NA	NA	NA	1310	930	132	132.5	NA	NA
RP5-1056B24	8	146003740	146167102	828	860	3604	2841	1085	657	127	138	NA	NA	506.5	357.5	2708	2367	1378	1134	NA	NA	470	380	8107	7808	1899	1530	2111	2078	NA	NA	7865	6073	358	363.5	1974	1503
CTC-489D14	8	146028926	146133884	6216	6977	1742	1486	1797	1041	423	432	4195	3879	1137	793.5	8241	8530	4174	3519	6198	5252	1376	978.5	4277	4115	5681	4854	10922	11847	7333	7295	5183	4042	1183	1191	5838	5983
GS1-41L13	9	190	100190	2530	1776	2508	1705	1964	1037	601	634.5	2107	1614	1467	878	8365	10680	3513	2533	2304	1488	1030	685	8830	7539	5752	3595	5127	4379	1730	1705	7940	5556	2225	1471.5	3754	2854
GS1-77L23	9	222308	336203	5393	4728	2909	2082	1356.5	772	981	1050	3532	2641	1977	1381	6799	6693	5076	4011	6662	4845	1057	691.5	9746	8273	5046	3227	6737	6666	2220	2072	8367	5429	NA	NA	4777	3946
RP11-147I11	9	991152	1101150	3730	3432	2369	1623	1935	1010.5	298	352	1553	1311	1092	770.5	6823	5873	2817	2360	2212	1841	839	542	5056	4688	6240	4425	NA	NA	1185	1036	5191	3821	1229.5	946	2302	1533
RP11-48M17	9	2136364	2296360	11741	10178	6466	4173	4324	2351	651	704.5	7189	5770	2410	1719.5	14391	14223	7329	6461	6009	5472	2005.5	1265	10913	9575	14268	11325	9786	9335	4173	3660	11925	7947	3280.5	2195	14483	12792
RP11-320E16	9	2521111	2521805	2074	2035	4063	2661	1011	528	154	215.5	NA	NA	386	283.5	3201	2869	NA	NA	841	669	323	180	6558	6054	1913	1250	1238	1965	NA	NA	5249	3280	314.5	197	NA	NA
RP11-509J21	9	3533199	3696631	7983	7945	2997	2249	645.5	383.5	466.5	469	5553	4052	632.5	547	5540	5190	5898	4788	6231	5278	726.5	457	9803	8991	5964	4591	10263	9296	3108	3239	7172	4765	453.5	477	4717	3444
RP11-125K10	9	4819733	4991796	4629	4584	5968	4344	1022.5	600	379	427	3154	2325	762.5	624.5	4064	3666	5426	4418	4289	3571	504.5	368	NA	NA	5996	4662	6925	6390	2980	3349	7774	5807	555	474	6162	4823
RP11-509D8	9	4911574	5121406	5703	6089	5704	4151	1640	913	502.5	568	3154	2254	965.5	739.5	13396	15038	3054	2661	2325	1953	1157	723	NA	NA	5485	4684	5951	5945	1809	2272	NA	NA	417.5	379	3553	2765
RP11-218I7	9	5993718	6146499	6274	5692	539	1195	3017.5	1612.5	368.5	524.5	5634	4541	1685	1176.5	12662	11444	5798	4629	5598	4413	1463	921	10650	9757	7835	5870	8962	8548	4084	3852	7234	5357	2874	2091	8980	7100
RP11-106A1	9	6566990	6567805	1121	1204	162	535	672.5	388.5	71	98.5	NA	NA	242	159.5	1520	1274	NA	NA	1304	871	305	230.5	5834	5490	1604	1142	1771	2089	NA	NA	6793	5434	244	243	1878	1403
RP11-283F6	9	7267032	7418276	7875	7067	5283	3490	2814	1503	545	689	5121	3583	2421	1613	17984	19258	6960	5819	6799	5519	1030.5	590	15162	13768	10034	8104	17955	15588	10207	10840	10589	8116	2055.5	1565.5	13220	10161
RP11-29B9	9	7904520	8056890	12914	11617	4796	3274	1153	760	778	631	5875	4654	1361	1129	6189	6573	9000	8135	15442	12477	730	548.5	11329	9778	9594	8178	25437	20043	4710	4809	11955	7785	977	726.5	9355	8196
RP11-175E13	9	8398615	8557610	6960	6036	694	1275	1560	766.5	236	326	6789	4422	772	553	14288	15027	8481	6156	5741	4284	520	295	9333	7541	9540	7331	NA	NA	1686	1759	7004	4861	481.5	327	10088	7181
RP11-527D15	9	9657611	9823754	4263	3800	3959	2450	1474	700	478.5	508	4397	2690	731	585	17827	21367	2935	2223	1436	1030	1202.5	613.5	11141	9079	5478	3959	11199	8573	1501	1567	6995	4714	409	334.5	3814	2544
RP11-19G1	9	9932073	10130653	5339	5041	6031	4273	1582	848	286.5	420	4213	2750	516	441.5	8902	10321	4196	3280	2958	2243	596.5	399	14196	12648	7119	5501	9981	7901	1539	1760	14836	10231	283	230	5889	4508
RP11-23D5	9	11170428	11341967	3596	2584	154	509	1667	778	126	176	2450	1594	817.5	496.5	4856	4735	2198	1615	2082	1447	576.5	322	8358	6450	4150	2881	4396	3130	1233	992	6103	4211	NA	NA	5099	3373
RP11-352F21	9	11389658	11588107	8533	6967	234	639	2080	958.5	386.5	519	5869	3649	1439	984	17074	18720	5470	3903	5789	4091	552	289	6611	5086	11373	8843	22420	15380	7969	7610	5852	3591	1582	852.5	13166	9265
RP11-446F13	9	12225005	12396287	7883	5908	3060	1865	3793.5	1778	522	678	5193	3361	1683	1012	16240	15729	5460	3888	4554	3287	1433	741	5292	4772	10361	7027	6779	4765	4103	3445	1370	858	3202	1802	7655	5784
RP11-187K14	9	12819715	13004078	4486	4440	5874	3680	587	303	264	268.5	4544	2973	257	201.5	NA	NA	3859	2925	2485	1923	404.5	254.5	12377	10064	5223	4319	NA	NA	823	807	11880	7307	109	103.5	3590	2590
RP11-413D24	9	13729630	13912935	9768	7793	3819	2535	1371	714.5	593.5	665	5529	3750	1818	1371	8245	8363	8143	6382	5998	4351	899	533	8104	6855	8351	5486	16188	11497	5700	5407	6026	3610	1406	922	7255	5132
RP11-408A13	9	14419816	14586697	10964	9182	695	1534	4054.5	2023.5	401.5	520	5404	3979	1518	972.5	19730	19268	7518	5856	7818	5729	1673	949	12552	11023	10757	8075	15218	13213	8838	8254	7874	5548	3203	2014	9112	7458
RP11-490C5	9	15219945	15401987	2744	3150	2278	1888	599.5	348.5	392	407	2209	1774	718	581.5	2928	2645	2968	2495	2995	2381	456	329.5	7232	7053	3685	2562	4653	4596	1543	1790	4379	3193	390.5	416	3612	2621
RP11-109M15	9	16141186	16325481	5741	4792	341	1211	2278	1284	222	266.5	2461	2004	782	545	7696	9696	3582	2930	4857	3827	820	542	8453	7697	5364	4017	6995	5906	3641	3674	7938	6425	1300	825	5027	3930
RP11-132E11	9	16987010	17148443	4684	4736	4530	2716	447	255	281.5	304	4038	2920	515	406	2812	2893	4814	3722	5903	4117	388	264.5	NA	NA	5469	4272	7437	6230	1567	1394	9538	6565	45	53	NA	NA
RP11-123J20	9	17839221	18013839	7907	7135	5206	3222	835	473	400.5	429.5	3420	2428	1002.5	791.5	5426	5098	6445	5128	9494	7378	574	364	13113	11241	6394	4951	11788	8741	2144	2066	12266	7603	805	550.5	6021	4429
RP11-503K16	9	18579957	18743091	9738	8982	3454	2494	906	519	587	612	6809	4842	884	752.5	7315	6852	6726	5368	6791	5557	926	566	9053	8693	7122	5771	13549	10750	3289	3557	5213	3274	621.5	523	5710	4346
RP11-513M16	9	19310518	19506748	3085	3292	2984	2022	656.5	386.5	470	435	NA	NA	534.5	469	4672	4420	2600	2049	3782	2821	651	479	10311	9447	3551	2746	4718	4584	1604	1782	11040	7308	323	343	2593	2054
RP11-15P13	9	20172465	20351121	12853	13105	6899	4642	2793.5	1538	383	412.5	9001	6573	1312.5	1022	20217	23561	11228	9735	8825	7487	969.5	612	14949	13583	17339	16416	20170	18019	5855	7381	10501	8437	784	625	13161	11180
RP11-113D19	9	21157685	21158452	7394	6467	3292	2183	1086	620	449.5	546	4422	3224	1503	1122	7569	7565	7316	5910	8757	6734	626	418	8480	7839	7004	5207	14655	11233	4615	4907	8420	5815	1441.5	1003	7422	5709
RP11-149I2	9	21851433	22046818	1996	1858	3499	2505	1019	558	197.5	257	NA	NA	579.5	403	3874	3307	1156	899	NA	NA	470	298	10237	9543	2124	1425	NA	NA	NA	NA	8640	6089	679.5	460	2799	1804
RP11-11J1	9	22479595	22579721	11189	10249	421	1165	3160.5	1662	450.5	606	6163	4279	1605	1225.5	17633	19301	6493	5262	7159	6011	975.5	601	7235	6257	13213	11168	17792	15607	8968	9181	NA	NA	1932.5	1257.5	13552	10856
RP11-495L19	9	23376562	23557443	8921	8028	4536	3002	561.5	304.5	390	377.5	5688	3915	660	538	4323	4654	4859	3820	6760	4871	841.5	497	14416	11689	6150	4760	10817	7845	1959	1893	11343	7481	402.5	333	3873	2808
RP11-33K8	9	24090721	24243438	5980	5215	4554	2609	623	426	349	257	5686	4386	615	534	4781	4886	4841	4188	5248	4091	315	239.5	7835	6533	6009	4731	12442	9575	3025	3194	9439	5324	500	408	5677	4758
RP11-468C2	9	24877888	25069382	1839	1513	2659	1548	408.5	209	253	285	1706	1187	475.5	335	2850	2831	1998	1503	1443	924	303	182.5	6755	5436	2345	1458	4150	2649	847	827	5705	3378	423	284.5	3016	1921
RP11-33G16	9	25690187	25853227	12210	11022	5747	3414	219.5	228	443	299	13473	9717	457.5	481.5	1930	3029	8232	7025	8512	6981	528.5	378	9914	8394	7583	6850	19288	15121	1970	2164	8425	5748	39	124	3724	3325
RP11-5P15	9	26681234	26681720	8674	7751	339	1330	2986	1475	514	619	6552	4624	2164	1414.5	20749	22735	8849	7136	6208	4802	818	474.5	11342	9298	12767	10255	20519	16856	11433	13252	12712	9237	2516	1769	14412	11315
RP11-27J8	9	27417088	27590261	11577	10087	430	1314	2836	1412	309	422	8463	6547	1678	1075	17699	17181	8593	6706	6583	5279	2077.5	1152	9702	8624	9987	7649	22324	18214	9529	8459	9074	6970	2591	1827.5	12190	10098
RP11-20P5	9	28027075	28204449	10681	9693	4462	2757	881	447.5	564	622.5	7452	4864	583	433	7401	9750	6919	5199	10171	7235	913	504.5	10567	8476	9377	7812	16797	13173	2477	2606	10302	6764	391	289	4780	3862
RP11-264J11	9	28840514	28840768	9941	8160	3177	2029	1330	679	599	680	6035	3983	1879	1476.5	8550	8645	9783	7605	6755	4894	919.5	500	5195	4293	8844	6037	21791	14159	6149	6039	3770	2393	1647.5	1044.5	8681	6122
RP11-383F6	9	29089125	29250390	5575	4374	1460	1486	1047.5	496	408.5	566.5	NA	NA	1172.5	713	11274	12226	4250	3262	4512	3195	814.5	414	10198	7913	7242	4772	4249	2670	4880	4460	8604	4984	1835	1002	5199	3838
RP11-48L13	9	29493271	29639053	10636	8875	4459	2524	416.5	328	488.5	373	10161	6784	532.5	502.5	1549	2178	8678	7106	7218	5427	540.5	368	8562	6450	7366	6771	20852	16041	2889	2969	8553	4990	273	310	4635	4037
RP11-229G4	9	43257055	43401044	32258	23787	10115	6334	5073	2328	2246.5	3419	23574	16106	3392.5	1407	58840	60073	22391	14964	20640	17925	4904	2687	27795	21732	33582	23139	64715	42547	25517	28406	21331	13046	9137	5115	28351	22130
RP11-274B18	9	68358409	68528389	6071	6457	2503	1952	788	488	376	391.5	5625	4251	608.5	522.5	5013	4478	6549	5574	4990	4245	528	374	5829	5811	7428	5790	10410	9237	2868	3353	5352	3848	526	458	6710	5373
RP11-265B8	9	68778953	68779698	2293	2630	3004	2289	608.5	375.5	179.5	206.5	NA	NA	469	364.5	2214	1949	2603	2199	3403	2472	263.5	203	6283	5969	2619	1873	3519	3171	2048	2215	4368	2800	295.5	315.5	3136	2450
RP11-109D9	9	69487306	69676572	4204	3917	382	1097	2203.5	1096	225	322	4001	2861	943.5	618.5	8544	7788	4631	3430	3628	2634	1075	656	10521	8632	5820	3967	6815	5669	NA	NA	8698	6619	NA	NA	6558	4728
RP11-141J10	9	70528528	70677340	11217	10696	5472	3682	172	116.5	390	373.5	9344	6533	474	432	2464	2616	7633	6448	10018	7862	636.5	392	9943	8692	7912	6806	14775	12163	1436	1456	9513	6124	NA	NA	3241	2719
RP11-563H8	9	71314567	71465298	NA	NA	314	944	688	390	261.5	270	1603	1184	316.5	258.5	4671	4646	1897	1604	NA	NA	379	231	11442	9483	2767	2191	3864	3311	NA	NA	10121	6516	127	101	2003	1466
RP11-429L21	9	72321408	72481088	3391	4025	3054	2209	240.5	158	236.5	214.5	2994	2125	167	165.5	1290	1141	2296	1941	2430	1886	250	192	6572	6122	2818	2435	3044	8217	770	808	5911	4042	91	124	1685	1438
RP11-71A24	9	72848317	73017346	6797	5740	147	685	1726	913.5	384	579	3408	2368	946.5	714	10335	11211	6004	4506	4962	3918	618	366.5	7509	6437	8482	6224	8365	5423	4582	4825	11161	7560	810	562	12709	9322
RP11-401G5	9	73624112	73796829	4650	3650	567	1189	2388	1158	215	324	3488	2409	1191	739	10658	9796	4090	2956	3437	2411	1084	592	10389	8722	5645	3711	6546	4364	2587	2242	7107	4830	2083	1299	6889	4597
RP11-66O21	9	75439414	75440255	9783	8094	4935	2982	3167.5	1653	682	764.5	5811	4583	1643	1121	14840	13680	4823	4452	4336	3775	961.5	653	NA	NA	10141	7821	8399	7203	3426	3133	11157	7420	2172.5	1334	9316	7948
RP11-422N19	9	76090213	76253493	4207	4840	2878	2085	663.5	385.5	299	314.5	3929	2843	527.5	445	3975	3456	5330	4343	3671	2978	454	334	7796	7299	5874	4478	8122	7389	1797	1983	4267	3184	408.5	387	4887	3649
RP11-490H9	9	76861448	77031282	4685	5128	2704	2052	448	267	354.5	320	5359	4270	553.5	480.5	2919	2774	5357	4335	4503	3527	646	436	8147	7154	5371	4191	9425	8741	1500	1520	6667	4691	NA	NA	4474	3555
RP11-336N8	9	77969998	77970521	1725	1681	4899	3417	855.5	396.5	225.5	315	NA	NA	568	371	3686	3368	NA	NA	881	841	256	186	9173	8511	1963	1325	1700	1797	NA	NA	5637	3646	395	273	2092	1612
RP11-174K23	9	78534808	78716286	7252	6787	1818	2469	2115.5	1084	376.5	492.5	4225	2868	1196	823	13499	14868	4413	3485	3718	2958	572	327.5	9688	8276	9710	7569	11067	9234	6289	6083	7821	5319	1010.5	677	9772	7193
RP11-362L2	9	79355248	79356032	10931	10528	416	1090	2575.5	1324.5	362	444	9072	6279	1405	1011.5	20102	23388	11198	8927	10648	7854	1173.5	645	8064	6731	16246	13703	21299	17873	5463	6132	4698	3329	858	614	13124	9622
RP11-384P5	9	80182461	80364063	10046	9033	3771	2245	760	398	368	369.5	8047	5478	508	350	4796	6978	6263	4688	8198	6030	735	406	8675	7191	9078	8374	16932	13515	2083	2514	7472	4784	324	279.5	5129	4364
RP11-66D1	9	80991481	81138354	13249	11532	4045	2573	5087.5	2561.5	978	1214	5627	4583	2987.5	1900	24652	22971	7897	6719	9316	7680	1335	817.5	NA	NA	13222	9901	16370	13475	5747	5054	7048	4870	NA	NA	13035	10826
RP11-432M2	9	82008792	82208346	10776	9464	3521	2189	377	222	353	352	9536	6419	401.5	353.5	2560	2570	8698	6647	7574	5647	534	335.5	7805	7001	7713	6301	13794	10808	2167	2162	5812	3740	361	287.5	3907	2858
RP11-541F16	9	82662629	82822736	7417	6843	NA	NA	2225	1182.5	521	543.5	5233	3730	1250	946	16709	17736	4540	3585	3710	3009	1068.5	641.5	12961	11166	9198	7249	14926	12530	4464	4870	11789	8118	1059.5	743.5	9072	6842
RP11-439A18	9	83330646	83525574	3538	3133	3742	2446	2809	1390	321	411	1756	1262	964	652	6730	5977	1852	1552	2083	1633	964.5	608	6233	6007	4120	2789	1809	1794	1631	1422	5023	3198	1485	994	4231	3052
RP1-292F10	9	83899162	83988222	2947	2701	281	818	877	498	481.5	471	2478	1843	1029	759	4095	3908	4741	4030	5836	4127	431	288.5	5752	4897	4559	3329	7239	6299	3243	3372	3894	2835	775	704.5	4611	3307
RP11-59M22	9	84220295	84377175	4711	4871	3726	2658	2124	1290.5	413	404	2987	2809	956	720.5	7904	6496	1991	2104	2988	2628	588	461.5	11411	9934	5879	4325	3707	4567	1788	1744	10787	6986	915.5	814	5033	4888
RP11-172F7	9	85287618	85288314	7374	7041	382	1064	2131.5	1155.5	377	478	5099	3704	1751	1147.5	14783	15529	7615	6056	5176	4117	599.5	372	8829	7932	10253	8617	14361	12861	9798	11215	2260	1223	1709	1288	10861	8615
RP11-280P22	9	85960413	86094507	2713	3001	555	408	418.5	244	340	338	3329	2709	377	337	1236	1056	2640	2292	1699	1446	351	257.5	5633	5387	3386	2856	2042	2264	771	928	4271	2947	238	245.5	2207	1617
RP11-276H19	9	86827154	86980390	7503	6772	3616	2453	970	550	443	441	5699	4123	983	721	5653	5897	7477	5776	6510	5069	729.5	473.5	7801	7035	8626	6132	12294	10091	3502	3319	6523	4393	649	580.5	6936	5412
RP11-423O13	9	86923188	87098245	10177	8312	114	454	2711.5	1320.5	436	517.5	6664	5126	1410.5	971.5	14150	15704	6147	4838	7609	5889	1566	1000	5762	5104	6531	5159	16774	14784	7430	7133	5872	4273	2197	1560	8826	7063
RP11-40C6	9	87248292	87415074	7673	7342	3735	2747	3435.5	1797	253.5	283	5561	4367	2003	1370	13243	13995	5274	4674	5231	3922	1840.5	1194	10073	9452	9137	6936	10652	10401	7169	6619	8709	5604	2555.5	2066	9412	7436
RP11-249H20	9	87325937	87486007	7207	6481	1474	2784	3679.5	1972	193	212.5	3968	2902	1566	1139	12595	13839	3675	3400	4508	3525	1122	709	10350	8694	9063	6611	5429	4990	2844	2439	9479	6614	1671	1275.5	6070	5136
RP11-65B23	9	87486049	87654534	1535	1151	3335	2239	539	282	308.5	361	NA	NA	789	510	2749	3453	NA	NA	890	772	506.5	319.5	8535	7443	1960	1288	NA	NA	NA	NA	6344	5038	NA	NA	2384	1618
RP11-345K9	9	87869665	88066130	4934	4922	285	1074	1890	1052	409	473	3891	2974	1383	935	10552	10345	5894	4490	3203	2434	461	304	6866	5707	8101	6452	9702	9536	7408	8148	5041	3863	1156	1016.5	9118	6764
RP11-176L21	9	88644066	88799441	2655	2614	4408	2987	652.5	368	187	262.5	1717	1215	281	212	3087	3817	1696	1434	NA	NA	348	222.5	8703	8218	2812	2401	3340	3175	805	1109	8961	6122	129	111	2251	1800
RP11-8B23	9	89927165	89927994	NA	NA	308	1093	1319	780	221	291	NA	NA	587	470.5	5043	6435	2133	1906	NA	NA	NA	NA	10402	10066	4747	3979	6117	5657	2995	3111	6492	5239	538.5	448	5284	4395
RP11-555F9	9	90225650	90402024	NA	NA	NA	NA	1048	625	321	333.5	2452	1844	480	386.5	6903	7311	2572	2255	NA	NA	516.5	356.5	10752	9366	3584	2954	5619	5197	695	864	11798	8503	183.5	179.5	2853	2222
RP11-440G5	9	91210454	91381302	3411	3245	3986	2561	1761	932	439	578	2130	1536	1055	758	10117	8533	1938	1614	2198	1917	494	295	7314	6488	4444	3031	2138	1997	845	767	4692	2805	956.5	680.5	3930	2748
RP11-19J3	9	92321634	92489352	8916	9095	4484	2887	848	471	513	516	6434	4753	560	437	4500	6071	6542	5104	7500	5684	732	455	13056	11004	7863	7022	11849	11286	2027	2384	9158	6764	386.5	345.5	5100	4165
RP11-30L4	9	93288305	93459139	10276	8923	3390	2271	1579	987	605.5	538	7367	5902	1618	1109.5	6567	7848	10773	9398	13839	11082	616	455.5	NA	NA	11542	9396	24175	21447	11765	11831	NA	NA	1371	1150	13355	12125
RP11-333I7	9	94415600	94590889	2026	2108	1567	1365	673	397.5	547.5	602.5	2050	1740	1300	882	3714	3809	3889	3321	3222	2504	NA	NA	5194	5114	4116	2898	5312	5634	913	917	4546	3332	622	600.5	2960	2578
RP11-279I21	9	94473904	94655715	8253	8663	3745	2853	497.5	313	352	312.5	7606	5926	418	333	2486	2614	8400	7072	6407	5153	607	458.5	7025	6762	7856	7057	NA	NA	2372	2579	5660	4207	152	194	4461	3951
RP11-435O5	9	95213051	95402627	1935	1788	3202	2579	1587	911.5	824.5	958.5	1397	1202	1078.5	729.5	3900	4434	1431	1250	1469	1112	396.5	281.5	9762	8678	NA	NA	NA	NA	NA	NA	7116	5789	615	526.5	2176	1498
RP11-160D19	9	95433765	95598231	5671	4924	5054	3362	2841	1588.5	421	506	NA	NA	1324.5	904	9174	9498	3542	3004	2904	2509	811	557	NA	NA	7404	5177	3370	3116	1658	1477	10966	6994	1275.5	940.5	6446	4697
RP11-240L7	9	96060259	96229878	2468	2692	483	1406	1381	760	127	172	1492	1267	464	300	4231	3891	2369	1923	2759	1987	430.5	319	NA	NA	3670	2602	3187	3378	1852	1811	4222	3126	545.5	509.5	2752	2137
RP11-23J9	9	97120587	97286003	3056	2608	268	767	1585.5	934.5	164	204	1410	1292	687	470.5	3677	4139	1888	1836	NA	NA	465.5	339	8348	7723	3875	3104	3540	3227	1438	1200	10551	7983	721.5	586.5	3688	2954
RP11-23B15	9	97623563	97784334	4863	4776	318	1026	2820.5	1543	263	351.5	3878	3075	1278	801	9665	8680	3700	2910	3455	2738	1277	881	11772	10375	5460	3815	5401	4935	4534	4045	7377	6015	2204.5	1830.5	5724	4294
RP11-92C4	9	98644256	98794171	3181	3465	4849	3418	1958	1156	148	183	2227	1841	743	482	3939	3908	1576	1769	1971	1649	524	388	11266	10198	4447	3540	4492	4460	1506	1411	9950	7905	1036	874	4679	3791
RP11-192E23	9	98744783	98745226	7316	6835	5639	4117	4426	2419	648	711	3776	3130	1468	946.5	12438	14056	5553	4427	4815	3609	1792	1136.5	14945	14565	7252	5332	11932	10711	6180	6057	11183	8510	2515	1926.5	7597	6425
RP11-96L7	9	98922778	99098674	4536	4133	1795	3310	4412.5	2388.5	467.5	680.5	4976	3695	1932.5	1242.5	14307	13801	4218	3612	3030	2372	1989	1178.5	12077	11073	8938	6934	5329	4763	1872	1717	12111	8525	3422	2566	8322	6483
RP11-547C13	9	99270898	99449952	9357	9220	NA	NA	2772.5	1592	575	692	5596	3839	1499	1140	20786	20166	5937	4874	5346	4371	1608	928	12971	11448	10939	8758	16644	14705	5651	6485	11560	8936	1431	1018.5	10445	8175
RP11-463M14	9	99548194	99709828	8837	8632	3059	2049	1432.5	795	588.5	480.5	7933	5834	676	571	12012	12548	7789	6610	7145	5707	944	615	6411	6002	10009	9077	15714	12992	2042	2484	6865	5386	367	330.5	6231	4796
RP11-208F1	9	100050139	100197864	4930	4652	300	871	2373.5	1195	295.5	421	4631	3395	1010.5	634.5	10490	8583	4746	3632	4500	3368	1136	708	10574	8920	6261	4373	7768	6918	3084	2746	9067	6218	1830	1301	7449	5367
RP11-80H12	9	100788649	100957646	6044	5808	5587	3784	1401.5	779	379	418	4450	3076	625	469	9779	10897	4724	3871	2898	2383	762.5	458.5	10454	9205	6141	5139	6453	4914	2522	2661	11219	8073	315.5	259	5758	4253
RP11-75J9	9	101521451	101680519	3978	3397	358	1150	1246	636.5	258.5	368	2338	1547	592	412	5603	7088	2340	1717	1817	1416	NA	NA	8203	6490	4988	3739	6727	5023	3227	3075	7282	5371	517.5	331	5759	3929
RP11-318L4	9	103254007	103418980	2028	1548	2136	1261	625	280	232	352.5	890	532	680	454	3744	3994	1111	909	NA	NA	357	204	4108	3226	2108	1377	1600	1568	NA	NA	3161	1815	NA	NA	2748	1663
RP11-185E13	9	103623573	103794095	11102	8764	4195	2736	1997	935	550	765	9062	6483	1507	881.5	19692	20917	7623	5458	7778	5568	1541	811	8765	7408	8902	6595	22355	16228	9652	9078	10473	6231	2735.5	1620.5	12682	10331
RP11-31J20	9	104568352	104754723	10559	10704	4829	3261	683.5	501.5	500	365.5	9698	7661	868.5	723	4255	5085	8596	7813	13280	10423	619	474	NA	NA	9119	7369	21234	17783	4580	4546	8956	6086	280	311	8492	7577
RP11-287A8	9	105223738	105396654	2468	2380	4443	3234	1168.5	598.5	264.5	406	1351	937	844	590.5	5967	4999	1669	1372	NA	NA	525	319.5	8869	9020	3665	2369	NA	NA	NA	NA	8002	5110	808	568	4428	2914
RP11-540H22	9	106247901	106435604	4640	4764	3598	2546	1587	833.5	486.5	500	3568	2444	760	577.5	14883	15756	3036	2346	3017	2344	1215.5	693	14467	12481	6102	5019	8942	7523	1938	2297	14656	10010	351.5	354.5	3878	3073
RP11-438P9	9	107357324	107357981	5450	6031	4523	3444	1646	946	460.5	528	1955	1521	1510	1081	8817	7232	3089	2631	2818	2452	760	544.5	9419	8512	6219	4669	3323	3401	1194	950	6922	4618	1185.5	1027	6647	4877
RP11-400A24	9	108279653	108468171	10702	9221	299	1146	4191	2127	335	393	8076	6353	1965	1255.5	17888	17542	7673	6466	7467	5986	1989.5	1219	9920	9161	10803	8295	16357	13167	7063	6474	7785	5349	4036	2675	12334	9637
RP11-388N6	9	109146376	109360971	13117	12169	4485	3357	6027	3306.5	416	508.5	7781	6438	2618.5	1738.5	13231	13005	6083	5762	10880	8748	1841	1294	7584	7036	15713	12088	13879	14000	7349	6821	8425	6048	3539	2821.5	16222	12800
RP11-470J20	9	109953950	110131864	2385	2537	3211	2428	583	365.5	321.5	362	1841	1391	657	505	2677	2495	2271	2014	2519	1946	430.5	294.5	9247	8474	2961	2000	4436	4053	1348	1470	5899	4008	344.5	362.5	2546	1793
RP11-202G18	9	110955506	111132187	3065	3543	5392	3468	315.5	192	183.5	230	2703	1995	159.5	146	NA	NA	2477	2199	NA	NA	251	172	9952	8473	3388	2865	5370	4787	652	776	9762	6466	NA	NA	1887	1481
RP11-570D4	9	111731038	111917067	4084	5651	442	975	959.5	600.5	284	288	3171	2499	523	424.5	10788	9249	3203	2857	3561	3021	570.5	427	10974	10158	5860	4877	7125	8211	1694	2110	10061	8204	193	237.5	3395	2800
RP11-88M9	9	112540764	112727061	2485	3194	4211	2915	310.5	187	202	194	2149	1786	170.5	150	NA	NA	2274	1990	NA	NA	215.5	153	11961	10861	2668	2357	4972	5369	NA	NA	9455	7705	76	85	1733	1477
RP11-534I8	9	113659179	113845753	3778	3460	4448	3168	1008.5	652	568	485	NA	NA	772	679.5	5624	7037	2651	2282	2074	1577	1137	758	13060	11980	3332	2565	4156	3654	1573	1814	6987	5521	520.5	496.5	1895	1531
RP11-78H18	9	114647112	114805811	4199	4411	494	1758	1045	627	484	529	3320	2543	512	400	6934	7330	2770	2486	2798	2442	499	343	NA	NA	4072	3263	8054	7266	1513	1700	7443	6629	238.5	209	4180	3332
RP11-279J9	9	114917908	115093107	10808	9484	2532	1768	1629	946	236.5	257.5	4803	3612	2394.5	1905.5	11907	11486	6527	5824	11020	8842	1805	1179	6570	6200	7023	4931	14286	12316	4630	4924	5162	4439	1728.5	1270.5	6455	5256
RP11-445L6	9	114960260	115162581	5158	4959	3077	2300	1264	711	235	338	4576	3304	2047	1481.5	18977	18659	4836	3632	2628	2238	1091.5	670	10813	9816	7989	6568	11563	10389	4200	5068	9795	7219	2115.5	1490	6091	4993
RP11-382H18	9	115128372	115297394	2130	1962	4831	3253	1052	607	617	728	2853	1958	1444	986	14191	13921	3717	2958	2325	1803	985.5	574	14087	12058	5777	3976	8617	7069	1903	2021	12168	8049	2097	1411	3786	2635
RP11-404K23	9	115288454	115472575	2350	2115	2775	1967	NA	NA	843	935.5	NA	NA	1480.5	1090.5	9551	9014	3349	2653	2531	2031	999	637	11180	9532	3775	2466	6741	5138	1027	1058	8055	5693	173	156	3214	2327
RP11-58C3	9	115951715	116121055	5140	4398	4773	3249	1281	702.5	376	351.5	1733	1725	852	695	4605	5278	1532	1721	NA	NA	557	387.5	12922	11203	3558	2841	NA	NA	1054	1072	11931	7752	1043.5	713.5	5016	4015
RP11-67K19	9	116408159	116563591	7538	7241	148	483	2585	1287.5	499	618.5	5375	3754	1931	1325	16412	16320	7718	5816	5037	4117	733	417	6871	6073	10909	8806	15574	14087	8829	9687	10887	7888	1825.5	1403.5	11605	8716
RP11-388N2	9	117294858	117470365	9059	8882	5791	3589	745	390	310	310	6203	4245	374	275	6392	8207	5837	4559	5581	4123	556	315.5	9734	8376	8340	6963	13343	10666	1705	1852	9829	6884	199	187.5	3651	2662
RP11-451E16	9	118116160	118310814	7987	6614	4688	3021	1216	594	529	697	3063	2002	1672	1203	14492	14257	4783	3866	5199	4090	688	376.5	8547	7698	7536	5185	8125	5718	2068	1726	4431	2812	1645	983.5	6430	4292
RP11-574M5	9	118953289	119134969	3083	2799	5117	3524	3719	1835.5	184.5	253	4111	2884	1794	1110	20375	17359	4347	3247	2734	1968	1958	1180.5	15166	13398	5949	4356	8220	6935	2763	2735	13931	9136	3596	2110	6518	4970
RP11-28O4	9	119071486	119072140	11839	10778	4293	3058	1725	1034	822.5	762.5	7638	5730	2388	1602.5	10568	10233	11381	9674	15799	12436	775.5	543	12379	10601	10517	7478	31325	24751	10328	10810	10430	7258	2252	1627	11003	9468
RP11-360A18	9	119775925	119958173	4679	4804	716	2044	1447.5	861	358.5	447	2720	1980	850	641.5	8431	8153	2754	2375	2559	2142	478	329	10634	9981	6264	5056	7151	6713	3424	3745	6414	5166	770.5	531	6296	4872
RP11-165P4	9	120891105	121069469	4631	4879	3276	2405	2494.5	1388	407	530	2011	1582	1047.5	723.5	9927	8246	3173	2704	4358	3404	524	357	NA	NA	6055	3972	4107	3672	1478	1413	NA	NA	1310	972.5	4746	3411
RP11-477J21	9	120973024	121178266	5283	4958	1653	2499	3639.5	2078	537	690.5	3469	2755	1559	1010	12229	10749	4061	3306	4637	3771	1617.5	1053.5	10149	9172	6591	4588	4286	3921	3043	2674	7932	6361	2460	2072	5708	4604
RP11-429D3	9	121691418	121864392	8431	8409	4072	2846	836	495	405.5	403	6252	4691	791	660	4458	4743	7858	6595	7737	6215	725	511	7936	7289	8376	6804	12968	12128	4002	4181	6348	4535	588	539	6384	5188
RP11-137O6	9	122808959	122994424	3896	3853	6460	4173	543.5	312	235	267.5	3249	2558	381	316	2899	2698	4278	3357	2471	2023	452.5	288	11004	10606	4689	3553	5695	4663	1614	1841	12635	8108	275	219.5	4081	2827
RP11-417B4	9	123491878	123688856	8642	8123	1853	1508	1288.5	757	501.5	524	4966	3626	1162.5	927	6840	6291	8853	7582	11359	9233	637	421	5840	5790	8837	6742	14869	13257	5272	5619	1626	1017	1063	957	8674	7397
RP11-101K10	9	124167663	124330481	6170	5319	208	602	3557.5	2024.5	229.5	261	4303	3818	1511.5	930	6851	7468	3743	3355	5682	4264	1110.5	756	7103	6773	9278	6623	8681	8828	5089	4708	7659	6365	2271.5	1703	8233	6717
RP11-269P11	9	125271849	125447742	5098	5469	3222	2397	955	569.5	420.5	435	2924	2198	866.5	669	3705	3612	5272	4398	6629	5297	466	342	5262	4934	5746	4155	7252	6821	3839	3926	2557	1771	579	572.5	5541	4214
RP11-205K6	9	126296031	126460599	1929	1407	316	1052	1545.5	898	102	109	NA	NA	477.5	325	2027	2441	1112	1055	1351	941	447	304	7960	7816	2588	1981	NA	NA	961	767	6685	5346	704	563	3117	2482
RP11-373J8	9	127282486	127499995	2678	3572	2221	1851	1015	678.5	190.5	184	2675	2251	392.5	362	4227	4329	3722	3081	2734	2228	336	268.5	4963	4719	4781	4164	3916	5295	1514	1850	3771	3167	166	220	4217	3441
RP11-545E17	9	128541257	128707904	4537	4599	208	784	1459	867.5	429.5	495	3612	2909	920	717.5	10203	10018	3296	2794	3242	2805	667.5	488.5	6911	6619	6119	5193	8633	8313	3538	4013	5995	4944	834.5	744.5	6002	4976
RP11-202H3	9	129858645	130045763	1686	1616	3114	2202	1299	737.5	78	103.5	1142	971	499	334.5	2188	1931	NA	NA	1353	989	322	243	5240	4874	2723	2054	1922	2313	NA	NA	5669	4174	573	575	3141	2374
RP11-57C19	9	130510169	130683466	911	965	922	700	613	372.5	302	335.5	NA	NA	697	512.5	5315	4951	NA	NA	NA	NA	462	324	4240	3868	NA	NA	3003	3596	1051	1266	3375	2283	656	673	NA	NA
RP11-83J21	9	130670998	130857947	2076	2027	4344	3263	2180	1204.5	357.5	447.5	1929	1552	1104	780	6807	6348	2039	1734	NA	NA	948.5	623	9401	8692	4738	3133	2004	2155	889	799	8328	5889	1103.5	1099	4019	3058
RP11-143H20	9	130881497	131058128	3332	3456	3403	2536	305	225	185.5	137	3175	2505	250	178.5	1561	1519	3884	3300	3194	2255	238.5	217	6518	5882	4149	3230	4008	4521	1168	1174	5805	4264	119	164.5	1886	1621
RP11-5N16	9	132007228	132007771	2602	2279	126	588	955.5	597	194	227	1733	1410	742	511.5	4743	5807	2939	2476	1247	984	NA	NA	5331	5099	4623	3430	3802	3850	NA	NA	6711	5414	615	614.5	4068	3312
RP11-295G24	9	132650995	132860166	3035	2814	3682	3041	3407.5	1842	151.5	152	1598	1349	1081.5	770	8747	9008	3459	2838	3301	2469	799.5	556.5	10027	9415	4770	3110	4154	3839	1732	1660	7807	6172	NA	NA	4536	3397
RP11-153P4	9	133571331	133750415	988	738	2164	1638	856	488.5	109	104.5	NA	NA	293	166.5	1348	1798	NA	NA	NA	NA	237	189	6476	6214	1942	1086	NA	NA	NA	NA	5425	3816	300	253.5	NA	NA
RP11-399H11	9	135198232	135419560	1874	1198	269	755	1529	909	135	129.5	1417	1229	588	369.5	1763	2823	1722	1397	1114	731	467.5	360	5591	5330	3349	2152	2558	2019	1077	858	4483	3243	NA	NA	3540	2777
RP11-83N9	9	136207935	136362829	2281	1640	2045	1526	462	316.5	123	67.5	NA	NA	193	123	NA	NA	3793	2540	3946	1887	318	286.5	4697	4135	4305	2614	3653	3182	822	834	3440	2802	88	124	2042	1872
RP11-417A4	9	137679200	137871989	1842	1690	2842	2162	524	341.5	207	162	1227	1137	393	309	1352	1455	2412	2056	2963	2149	204	181	4904	4900	2693	1899	3103	3502	1689	1704	3132	2180	227	324	2610	2217
GS1-135I17	9	138168343	138274031	1326	1166	985	698	620	375.5	423	390	NA	NA	806.5	528.5	2369	2748	2161	1672	NA	NA	440.5	317	4236	3736	2169	1639	2427	2233	NA	NA	4198	2846	446.5	388	1725	1303
CTC-306F7	10	259607	365076	1457	1187	4184	2860	1338.5	722.5	140	158	NA	NA	567	363	2557	2786	NA	NA	1131	784	574.5	378	10197	9070	2345	1562	1441	1611	NA	NA	10623	6832	996	728	2143	1485
RP11-29A19	10	1206029	1370732	2106	1707	2342	1658	541	321.5	201	243	NA	NA	674	408	3479	4373	NA	NA	2866	1953	414.5	309	8266	7178	3261	2135	2531	2295	2618	2513	5710	4564	622	479.5	2341	1794
RP11-154P11	10	4322070	4497152	9854	8493	5635	3567	3436.5	1774.5	399	481	2667	2878	1780	1173.5	16025	17750	7835	6081	9759	7586	1307.5	787.5	11535	9738	10374	7456	13091	10879	8687	9243	10816	7712	3187	2025.5	5993	4670
RP11-336A10	10	5677116	5844781	3030	2947	3101	2300	726.5	436	231.5	325.5	1680	2027	813	537	6231	6863	2807	2268	NA	NA	464	330	5922	6061	5536	3926	4463	4328	4426	4645	5579	3854	931.5	739.5	3808	3147
RP11-298K24	10	6277674	6476639	3693	3824	3106	2464	2447.5	1355.5	409	551.5	2165	2280	1276	881	8512	6905	3595	3045	3814	3001	531.5	335.5	8618	8251	4840	3177	3245	3009	810	796	3195	2430	1016	816	4501	3303
RP4-542G16	10	7196770	7336868	2923	2962	NA	NA	3052	1664.5	626	799	3018	3679	1812	1124.5	18021	16977	5721	4306	2669	2141	2112	1405	7839	7029	7668	6002	9431	9086	1920	1998	7018	5321	2775	1829.5	8003	6591
GS1-756B1	10	8219578	8346526	2777	2879	3271	2353	6109	3230	396	488.5	1292	1589	1459	1044.5	6652	5772	3167	2252	1368	956	1669	1101	13256	11742	5933	4817	7325	6842	1015	963	10078	7118	2154	1716	3806	2977
RP1-249K20	10	9099759	9198070	7734	6924	NA	NA	2304	1095	555	699	3995	4477	1287	793.5	18471	16386	6338	4979	5685	4207	1954	1022.5	8415	6886	7320	5557	13612	10281	7985	7695	7440	5053	2658.5	1642.5	8948	7135
RP11-189M8	10	10034833	10202423	5110	4766	4017	2392	666	354.5	563.5	656	1720	1694	991	729.5	5436	4703	3876	3142	5476	4243	670	402	6867	5938	3505	2792	6011	4438	1735	1748	6920	4424	675	484.5	3304	2355
RP11-566K1	10	10830787	11020034	7037	6786	5726	4046	1560	853.5	621	750.5	2743	3080	1645	1208.5	20330	19497	6553	5129	4645	3755	999	664	16837	15331	9208	6852	12700	10989	7064	7824	12930	9700	3067	2236	6631	5178
RP1-251M9	10	10954529	11094436	8831	8210	1934	1843	3125	1618	836	1011	3326	3665	1952.5	1314	20732	16948	5813	4773	7924	6435	1129.5	709	8416	7327	9025	6187	10208	8432	4131	4023	5571	3590	2569	1940	6649	5090
RP11-401F24	10	11805252	12011792	1283	1303	2595	2029	1303	765	248	306.5	1108	1147	909.5	638.5	5153	5166	2250	1820	1773	1332	NA	NA	6247	5805	3198	2320	3350	3451	1816	1933	4447	3044	671.5	663	3412	2707
RP11-730A19	10	13058510	13254677	3518	3743	2826	2097	4293	2286.5	541	671.5	2558	2959	2143	1270.5	12994	11882	3838	3022	NA	NA	1822	1267	7231	6824	5894	4560	6286	6834	3092	2961	7952	5752	2503.5	2309.5	6521	4939
RP11-275E20	10	14321741	14514319	8276	8226	7441	5147	2959	1663.5	331.5	421.5	3157	3744	1566.5	1106.5	15798	15405	7566	6227	7587	6399	1231.5	828	13190	12278	10736	8700	11899	12294	7707	9016	13880	9941	1501.5	1219.5	8710	7168
RP11-2K17	10	14952575	15140784	3689	4083	2191	1559	1826	1014	298.5	391	NA	NA	692	468.5	7664	6642	2509	2058	2455	1884	757.5	558	NA	NA	4566	3331	4520	4214	3029	2919	NA	NA	1008.5	839	4022	3029
RP5-1194E14	10	15639609	15739245	1809	1869	NA	NA	2274.5	1134	396	490	968	1090	776	517.5	7871	6153	2375	1844	1646	1215	503.5	309	7785	7014	NA	NA	1903	1973	NA	NA	6781	4546	NA	NA	3107	2098
RP11-37P5	10	16038936	16196794	4454	4165	3337	2096	540	297	276	435	1758	1757	773.5	547.5	9109	7546	3990	3091	4273	3255	468	266	7307	5961	5747	3755	6754	5608	4250	4392	411	27	1327	858	4313	3103
RP11-337F21	10	17006984	17194159	9697	8884	5949	3805	4036	2036.5	338	450	4115	4407	1586	1040	23393	19350	7525	5748	7422	5569	1548	919	12038	10641	10966	8279	15925	13660	7025	6285	2949	2146	3282.5	2377.5	9823	7544
RP11-16O1	10	17758041	17921747	5321	5079	199	1149	1463	794.5	820	968	2733	2872	1469.5	963	5564	5408	5432	4484	5728	4425	686	434	5932	4962	4691	3742	8118	7029	1411	1370	5783	4314	974.5	741	5962	4362
RP11-382A18	10	18260400	18413653	1789	1873	148	785	732.5	456	281	312.5	2274	1935	388.5	308	6182	6803	2633	2242	1214	974	493.5	335	10311	9451	4344	3481	3157	3166	NA	NA	9413	7562	120	125.5	2456	2125
RP11-383B4	10	18842318	19038215	8423	8203	1892	1367	2617	1327.5	618	806.5	4260	4315	1885	1188	15630	13091	7298	5266	6952	5105	1312	822	3639	3371	9929	7486	10862	10607	8848	8655	2455	1543	2473	1976.5	7663	5892
RP11-188P8	10	20025423	20189475	5976	5034	5490	3401	1684	838	615	734	2476	2580	1471	914.5	6950	6792	6636	5125	5809	4305	821.5	498.5	8965	7796	6842	4820	9185	7041	4600	4470	9760	6320	1271.5	825	6122	4400
RP11-337N19	10	20561285	20741009	8782	7225	5104	3011	3375.5	1610	430	621	4914	5078	1735.5	1031.5	15960	15125	7629	5578	6814	4438	1595	911	10230	8590	9791	7024	13798	10844	7370	6797	8348	5741	341.5	282.5	10648	8205
RP11-165O3	10	21321389	21321781	7324	7491	6826	4404	3574	1942	518	660	3647	4053	1749	1280	14025	12053	6137	5276	6202	4844	736	508	13144	11803	8205	5609	7285	6735	1148	1126	13100	9079	1533.5	1196	7255	5476
RP11-108B14	10	22399419	22575894	7033	6805	3229	2293	2725	1428	NA	NA	4281	4701	1586.5	1007	14872	13425	6490	5252	6653	5133	1260	829	11126	10574	9003	6903	11991	11029	4714	4773	6490	5269	2460	1787	10146	8913
RP11-379L21	10	23123798	23319758	5438	5287	3139	2061	1353	769	603	810	3230	3541	1457	909.5	10448	8706	5037	3997	5891	4455	815	543.5	5450	5115	6674	4552	7894	7180	3172	3286	4563	2743	320	241	5243	3749
RP11-162E8	10	24159166	24341427	7976	7437	3407	2507	1089.5	607	354	500	3020	3144	1066	797	14263	11946	6600	5147	6714	5312	757	461.5	8582	7246	9303	6844	11210	9421	6918	7360	7987	6113	1748.5	1302.5	6054	4444
RP11-129O7	10	25141002	25306820	2272	1978	NA	NA	698.5	364	146.5	196	NA	NA	406	264.5	4198	4081	1520	1235	1494	1196	341	201	1525	1470	2150	1458	2848	2403	1985	2186	1523	1255	564	411	NA	NA
RP11-307B23	10	25969731	26132531	5726	5496	4679	3198	1735	932.5	767	946	3809	3932	1810.5	1307.5	10225	9175	5555	4533	5815	4666	766.5	550.5	8963	8116	6520	4189	7431	6413	1748	1725	7521	4828	1478	1080	6243	4783
RP11-128B16	10	26797315	26941968	7310	7728	318	913	1897	1053	373.5	476.5	3541	4158	1404	936.5	12845	10994	6898	5314	6383	4615	1088.5	702	7020	6396	9236	7429	10225	10151	9124	9668	8505	6220	1972	1666	6681	5702
RP11-162P23	10	26993509	26993884	5113	5133	3205	2333	1191	692	NA	NA	3413	4190	1238.5	846	7604	7450	5041	4337	6269	4830	610.5	434	9436	8739	6391	4758	9364	8562	3172	3060	10047	6828	1410.5	1167	5817	4862
RP13-355A21	10	27935308	28141733	6304	5826	265	745	3592	1855	414	511	4125	4906	2192.5	1376.5	15894	14901	7651	5951	NA	NA	1686	1045	9185	8330	9394	7676	15376	12535	5023	4695	9744	6991	2791.5	1877.5	10600	8782
RP11-478H13	10	28985024	29145346	3728	3890	2069	1665	3603.5	1858	320	361	1464	1894	1408	906.5	4132	3631	3389	2529	2289	1723	962.5	677	8630	7496	6112	4907	8075	7984	1409	1319	4674	3525	1586	1474.5	4918	3932
RP11-207K8	10	29841338	30014928	7926	8021	5814	3920	2967.5	1614	322	414	3696	4579	1273	813.5	12702	11410	6143	4769	7459	5616	1304	849.5	11984	11043	8464	6150	11644	11332	6198	6227	5188	3944	1908	1568.5	9228	7084
RP11-14C22	10	30925759	30926104	13484	13300	348	1258	2447	1339	761	949.5	5778	7166	1992	1276.5	16160	18669	8892	7545	10928	9248	1925	1376.5	12263	11570	14521	11710	18690	18432	12234	12931	10158	8506	3776	3034	12254	10826
RP11-472N13	10	31849338	32041147	3655	3887	2682	1887	1411	771.5	546	562	2523	2650	733.5	570	12444	12366	3548	3067	3889	3052	1013	599.5	9497	9038	5599	4636	8334	8030	1556	1890	9035	6369	303.5	272	3729	3151
RP11-479G22	10	33174826	33372767	4324	3966	3223	2018	5105	2455	482	594	1357	1665	2292	1353	8191	7841	2992	2049	1646	1324	1423.5	846	9818	8270	5865	4419	8331	6895	1303	1217	8237	5989	2806.5	1919	3863	3057
RP11-505N10	10	33721598	33912463	3083	2649	5163	3450	6334.5	3029.5	385.5	494.5	1045	1197	2537	1704.5	9987	8623	2222	1585	NA	NA	1571.5	944	11779	10524	4983	3649	6045	5210	NA	NA	12985	9120	2821	2163	3153	2437
RP11-22G4	10	34471750	34638996	8653	7747	9644	6186	2641	1343	918	1121.5	2480	2727	1806	1233	9395	8344	8416	6630	7950	6136	931.5	550.5	18771	15768	7002	5445	15367	11878	1830	1800	23231	14090	1387	846.5	8106	5898
RP13-404M3	10	34543824	34750571	3828	3361	NA	NA	4611	2287	793.5	985	2395	2405	2105.5	1415.5	21873	19034	3193	2618	2705	1913	1447.5	793.5	13724	11507	8668	5632	5520	4616	980	840	11142	7128	2726	1721	6143	4210
RP11-425A6	10	35838794	36004759	3137	2817	3153	2264	2406	1292	496.5	616.5	1209	1594	1529	1054	6207	6197	1784	1555	NA	NA	1510.5	952	11567	10217	5375	3955	3098	3079	882	752	10042	6763	NA	NA	6552	4910
RP11-254A5	10	36972913	37144238	5994	5892	365	1171	1884.5	937	371	541	2789	2909	1352	802.5	10283	9849	5908	4001	5944	4000	886	601	9994	7898	7781	5261	7676	7125	5106	5111	7292	4643	1553	1317.5	NA	NA
CTB-164I22	10	37693680	37822602	6536	5956	5671	3724	6183.5	2937	515.5	651.5	2827	3209	2859	1871	12132	10122	5221	3729	NA	NA	1594	1036	17904	15310	11086	8182	12449	10730	2921	2496	14875	10674	3994.5	2892.5	7301	5437
RP13-445N5	10	38601694	38812575	11308	11464	9199	6731	4138.5	2128.5	2075.5	2045.5	9189	6926	1952.5	1447.5	29093	31332	11610	8629	7164	5421	3250.5	1810	33280	29372	16903	13798	19515	16068	4899	5328	21786	15376	593	466	10828	7741
RP11-124O11	10	42660894	42830194	6817	5262	333	1216	1429.5	753	476	563	3476	3784	1681	999.5	9947	12148	5727	3746	7552	5070	1175	698	8138	7373	9049	5464	9224	7257	7143	6060	10425	7622	NA	NA	7731	5324
RP11-38B21	10	43864787	44024290	6021	5349	3249	2088	2152	1203	542.5	564	2011	2775	1074	835	7260	8240	3420	3412	4684	3880	178	139	8661	7650	6366	4765	7855	7085	2539	2427	8343	5576	1241	843.5	6488	5641
RP11-432I13	10	45156434	45157151	1317	1150	2523	1820	1584.5	810.5	602	753.5	NA	NA	1442	1060	6221	6098	NA	NA	NA	NA	757	491	6961	6495	NA	NA	2030	1800	NA	NA	4542	2978	1001	639.5	2691	1791
RP11-534N5	10	45425501	45633310	4287	3937	562	1468	7182	3642.5	908.5	1247.5	5102	6215	4562.5	2570.5	22785	19934	8421	6172	NA	NA	3514.5	2262	17846	15567	12282	8678	12064	11138	2564	2438	14838	10548	5020	4010.5	12425	9116
RP11-292F22	10	46999181	47159666	7412	5632	3461	3241	976	586.5	773	985	2641	2920	1619.5	1116.5	7682	9437	7641	4468	7055	5282	930	613	9257	8078	5707	3923	8309	6069	6422	6219	8644	6136	1733	1258.5	4299	3000
RP11-463P17	10	47897443	48101918	2346	1843	908	2075	4132.5	2004	442	533	1424	1733	1507.5	883.5	8018	10438	2760	2107	1921	1531	1902	1116	9086	7364	3925	2620	5270	4119	1141	1043	9337	5914	1906	1208.5	NA	NA
RP11-13E1	10	48967298	49121505	14269	13070	6512	4383	4579	2523	658	864.5	6567	7253	2267	1222.5	25152	23737	10873	8910	11391	9057	2678	1457	21705	19611	14097	10308	20507	17288	11660	12223	16760	12640	155	153.5	14659	11915
RP11-541M12	10	49230238	49437120	4641	3653	996	2313	5075	2681	491	674	3631	4249	2333	1586	16018	17163	5445	4278	3414	2734	2115	1292	10710	9371	7506	5820	9955	8015	2145	1966	10979	7652	4458	3014	8529	6545
RP11-532F4	10	52151517	52328336	4986	4292	3980	2791	4116.5	2127	805	1075	2806	2921	3226	2287	26686	22739	4373	3462	NA	NA	1869.5	1063.5	11104	10284	9145	6234	6140	4816	1002	942	10152	6926	NA	NA	9076	6610
RP11-47O13	10	52898354	53069428	8522	7403	5008	3057	1154	667	748.5	829	5017	6057	1399	1015.5	11228	10430	7573	6216	6521	5571	654	479	10761	8785	9118	6427	21502	15974	3113	3408	11272	6786	1636	1034.5	9945	8823
RP11-556E13	10	53912343	54101552	4573	3787	262	632	2954.5	1400	480	663	3186	3482	1590	1024	20102	18714	4939	3656	2857	2148	2213	1107	7329	6250	7425	4969	12376	8558	1475	1403	7018	4828	4455.5	2676	6612	5079
RP11-548F5	10	54769832	54938912	2474	1923	3205	1933	3854.5	1795	938	1254	3172	3044	1839	1226	14180	14359	3901	3003	NA	NA	2053.5	1066	6560	5623	7755	5811	5406	3941	752	631	5572	3256	3457.5	2198.5	7694	5750
RP11-313B15	10	55596032	55596257	6451	5435	3384	1947	1247.5	650.5	735	953.5	3395	3385	1638.5	1129.5	8503	9304	5650	4454	4965	3937	713	482.5	5774	5282	5996	4803	9051	6757	1430	1430	4317	2515	1476	896.5	6678	4956
RP1-136N16	10	56006190	56165813	2064	1779	6717	4419	1955.5	1067	473	629	NA	NA	1347	977.5	12520	12572	3535	2869	NA	NA	602.5	371	13878	12648	5104	3718	7647	6083	1275	1386	14362	10158	1118	824.5	NA	NA
RP11-430K23	10	56709834	56882157	3434	2537	4006	2342	3399.5	1568	398	513.5	2122	2088	1810.5	1121.5	14503	14763	3870	2621	1250	1594	1545	793	8304	6815	5325	3927	7914	5130	1030	851	9539	5853	2173.5	1330.5	6036	3936
RP11-183D3	10	57554233	57708605	5036	4160	4614	2748	1065.5	519	640	841.5	2510	2322	1290.5	850	5012	4959	5432	4134	39401	16091	553	299.5	7842	6255	4556	3375	9820	6326	1456	1448	8788	5303	964.5	518	5143	3685
RP11-371O16	10	59005947	59241663	2789	2362	3228	1985	1832.5	881	343.5	492.5	1191	1297	670	447.5	6465	6488	2771	2103	2422	1644	536	309	6656	5696	3332	2161	3387	2403	890	872	4478	2655	1035	546	3214	2120
RP11-79I23	10	60095385	60270663	11135	9613	3243	2032	2908	1514	698	780.5	5874	6504	2712	1712	27792	24733	9506	7412	9667	6946	1266	759.5	8204	6721	12002	9565	27875	22065	13312	12631	8697	5638	NA	NA	10024	9352
RP11-357A18	10	60813496	60976631	8000	7092	3428	2757	1033	532.5	397.5	555	3301	3359	1779.5	1137	16177	14668	5882	4599	7665	5538	820	474	8661	7164	9306	7053	14345	11579	9194	9380	8008	5005	2587	1532	6933	5391
RP11-166B18	10	61902228	62069013	10269	8732	4415	2747	2075	1087.5	703	940.5	2222	2453	1623.5	1090.5	11310	9594	8323	6459	NA	NA	851.5	492	12953	11313	6343	4266	5373	4212	2525	2653	10796	6668	1529	974	6184	4446
RP11-809M12	10	62853055	63041017	2692	2166	4318	2773	1953.5	941	621.5	848	1058	1246	1570	1154.5	14206	13497	2199	1822	NA	NA	846	487	8588	7617	4053	2608	3232	2560	NA	NA	7810	4639	1540	927	4675	3167
RP11-363L24	10	63211719	63382032	5407	5693	2754	1809	2460.5	1313	434	485	5350	5059	1159.5	836	17996	17682	5659	4556	3154	2594	1411.5	789	10140	9690	9818	7895	17608	14884	1355	1622	9720	6422	464	414	7106	5639
RP11-13A2	10	63780499	63955335	8409	7742	3835	2446	2830.5	1584.5	330.5	475.5	4346	5204	1273.5	808	14426	14336	7397	5837	6834	5524	1589	926	11217	10367	8916	7170	16018	13162	6555	6744	12612	10001	2026.5	1441.5	10398	8780
RP11-176H12	10	65699664	65700044	10431	9385	4050	2498	2156	1049	501	715.5	3946	4087	1607	983	18696	17575	7547	5605	6254	4444	1297.5	724	9479	8274	10723	7330	14572	11359	8155	8324	9743	6059	2337	1521.5	7343	5503
RP11-161L14	10	66811696	66961629	5662	4772	2980	1754	2215.5	997.5	165.5	239	1979	1811	1402	935	11201	10725	5293	3638	6015	3892	835.5	477	6251	5106	6947	4424	9648	6882	4678	4627	6544	4175	1925.5	1132.5	5306	3757
RP11-778O10	10	67500726	67674349	3889	3112	NA	NA	2692.5	1240.5	594	816	1938	1954	1698	1170	13417	13907	3048	2383	NA	NA	1181	624.5	10461	8601	6094	3897	4243	3117	577	528	9856	5508	2130	1231	6584	3934
RP11-428N21	10	68138624	68290770	1922	1352	3560	2192	1170	554	506	683.5	NA	NA	1640	1204	10929	9231	1156	948	NA	NA	843	468.5	7611	7146	2209	1537	3222	2412	NA	NA	8567	5151	2267	1297	4476	2872
RP11-297N15	10	69441097	69601751	5821	6438	3276	2405	NA	NA	468.5	599.5	1615	1957	1316.5	984.5	10714	8731	4114	3699	3798	3232	516	355.5	8196	7287	7007	5008	5502	5349	1863	1748	5115	3347	882.5	781	5587	4143
RP11-314J18	10	70288208	70459535	5852	7480	2483	2059	1739	967.5	357	518.5	2206	2536	1389.5	927	11691	9268	5024	3813	5105	4151	919	636	4251	4274	7082	5112	6247	7351	5840	6272	2680	1925	1653.5	1705	NA	NA
RP11-816P15	10	70669668	70868583	4460	4605	185	708	1385	833	479.5	475	1664	1744	1628.5	1187	4653	4858	3067	2643	5957	5056	822.5	600	6029	5542	3351	2750	NA	NA	1651	1742	5723	4686	NA	NA	3580	2996
RP11-367H5	10	71487253	71487667	1660	1800	4520	3430	1603	949	302.5	369.5	NA	NA	680.5	454.5	3962	3385	2093	1797	1968	1603	268	188	NA	NA	NA	NA	1780	1818	NA	NA	NA	NA	491	452	2241	1729
RP11-58O1	10	72645818	72803738	5008	3991	2774	2039	1009	714	506.5	369	2369	3591	988	791	3544	5672	3499	3599	4979	4323	397	370	7465	7132	4683	3489	7352	6912	1860	2094	5853	4455	872	755.5	4416	4440
RP11-326F3	10	73834334	73834924	4071	4951	2817	2104	609	364.5	376	478	1672	2030	929	724.5	5483	3563	3885	3101	5489	4458	558	386	6376	5868	3641	2387	4816	5243	2128	2268	5181	3428	564.5	505	3328	2453
RP11-345K20	10	74954877	74955199	4976	5444	303	1136	1385.5	757.5	399.5	592.5	2942	3281	1332.5	896.5	10876	9015	4641	3718	4595	3463	974	678	8358	7844	7645	5590	7158	7773	NA	NA	7261	5103	1807.5	1670	6772	5248
RP11-506B4	10	75725495	75896292	2691	2606	2526	1653	2700.5	1344.5	481	679	2066	2405	1577.5	1059.5	12404	10430	3452	2609	1780	1401	1247.5	731	8252	7275	4626	3708	6033	5574	1211	1064	8141	5677	2874	1965.5	5516	4193
RP11-399K21	10	76881864	76882526	2775	2815	4269	3092	648.5	413	399	420	NA	NA	775	575	3530	3396	2307	1963	3102	2633	562	432	8102	8104	NA	NA	1823	1761	1490	1555	7151	5179	498	489	1731	1377
RP11-325D15	10	77812080	78010375	10049	8561	5304	3378	1139	636	589	697.5	2853	3160	1714	1276.5	10494	10195	7968	6535	9127	7241	1151	691	9479	8648	7483	4993	14413	10627	4553	4477	8908	5876	1543.5	1008	5337	4590
RP11-328K22	10	78646118	78828337	5560	4606	6459	4377	7300.5	3728	482	532.5	2333	2633	2549.5	1661	11243	10386	4590	3326	NA	NA	1876.5	1187.5	15698	14293	9837	7759	15699	12864	1824	1776	15219	11141	3965.5	3194	5484	4440
RP11-619F23	10	78781413	78996385	1878	1555	3695	2571	1840	1073	606	678.5	NA	NA	2110	1588.5	10247	10524	NA	NA	NA	NA	1420	965.5	NA	NA	1800	1286	NA	NA	NA	NA	NA	NA	2311	1812.5	2091	1484
RP11-90J7	10	79687959	79844996	8624	7355	5934	4408	NA	NA	955	897.5	2264	3492	1413	1108	3322	4946	4946	4983	8360	7114	NA	NA	9749	9527	4854	4370	13402	12842	2056	2668	10266	7431	833.5	659	6134	5827
RP11-574P20	10	80472830	80642405	1206	772	1346	993	371	285	221.5	131	NA	NA	315	265	1298	2097	962	880	NA	NA	378	294	4851	5270	1286	939	1980	2082	NA	NA	2562	2223	234	254	NA	NA
RP11-304A10	10	81634066	81634692	3643	3193	4292	2644	2087	1144	684	790.5	6161	4994	2137.5	1454	18520	19893	10193	8160	3777	3000	1135.5	705.5	10984	9326	12624	9668	22093	17493	3306	3314	9683	6747	3541	2326	12560	10019
RP11-40F6	10	82019058	82019379	5882	5763	4461	3182	2367	1487	599.5	584.5	3368	4666	876	752	4517	5490	3787	3845	5845	5299	515	489	10505	10316	5561	4191	8871	9592	2207	2427	7359	5691	781	709	5927	5322
RP11-20E23	10	82479195	82648679	3565	3655	4225	2670	1534	843.5	332	489	1565	1712	936	622	6211	5656	4008	3005	4277	3286	628.5	425	7732	7228	4964	3507	6017	4845	2970	3390	7661	5845	1018.5	690.5	4146	3168
RP4-684F13	10	83636464	83637155	3395	2942	4080	3473	2114.5	1031	784	991	1931	2019	1496	940.5	9597	10151	2939	2319	3697	2674	811	479	14002	12360	4488	2869	5109	3638	918	913	11186	6896	1718	1066	3730	2584
RP11-95M17	10	84424513	84577760	8471	7481	3858	2343	662	475.5	674	671	3288	3639	1061	834	5478	5529	5192	4678	8910	7275	633	464.5	6632	5027	5226	4407	14124	11325	2432	2585	6324	3828	215.5	249.5	5229	4737
RP11-219F10	10	85567652	85747565	10221	9436	4831	3311	3535.5	1912.5	513	630.5	5354	6191	1514	1002.5	17770	17083	8406	6974	10259	7766	1623	1071	12337	11386	11503	8403	16667	14715	8108	8072	10107	7529	544	451.5	11971	9827
RP11-470J18	10	86226512	86390131	4114	4223	NA	NA	3917	2055	902	1112	3404	3434	NA	NA	18566	18321	4339	3738	NA	NA	1337	849	7827	7170	9877	7638	8252	7085	2045	1824	5971	3690	NA	NA	7364	6010
RP11-113E21	10	87190070	87373214	13161	11035	5312	3410	4216	2143	442.5	561	5975	7041	1905.5	1235	21601	21136	9900	7580	11026	8269	1927.5	1167	13128	11397	12518	9212	22189	18496	10682	10539	12441	9120	4417.5	2595	13902	11289
RP11-396M20	10	88054888	88222653	3433	3519	1830	1391	1003.5	638.5	288	486	1309	1591	911	606.5	2650	2728	4124	3760	1181	758	431	335	4387	4527	3342	2318	5382	4873	1407	1546	3572	2564	450	435.5	3301	2613
RP11-380G5	10	89597006	89798429	5186	4979	4628	3111	1740	875.5	432	923.5	1846	2023	1829	1390	13868	11500	2850	2460	2398	1997	911.5	557	11839	10821	6069	4225	4189	3845	1094	1016	11263	8892	1569.5	1246	6585	4956
RP11-165M8	10	89694476	89694968	5943	5975	3544	2404	1331	688.5	387	712	2708	3069	1512.5	1088	11060	9282	5049	4334	5143	4275	605	391	8104	7470	6007	4337	8057	6723	1875	1887	7490	5168	1306	829.5	5770	4377
RP11-765C10	10	89705200	89888619	3425	3125	NA	NA	3672	1990	368.5	737	1505	1632	1968.5	1496.5	18143	14600	2655	2369	NA	NA	1352	859.5	12579	12116	5192	3678	3220	3072	682	657	10623	7420	1510	1080.5	4766	3398
RP11-304I5	10	90435254	90615085	6630	5973	5977	4096	3485.5	1796.5	417	909	2458	2930	1584.5	1214	16185	13364	5199	4373	4583	3848	629	379	10419	9575	5827	3901	2623	2153	712	730	6975	4702	1416	868.5	1710	1350
RP11-399O19	10	90596444	90783689	9113	7750	6593	5587	4663	2432	235	518	3730	4083	1982	1350.5	18447	15892	5846	4432	4916	3990	2178	1235	14035	12804	8310	6788	13250	10429	5502	5011	11900	7700	1819.5	1121	10045	7708
RP11-80H5	10	91315272	91463649	7290	6916	6771	4376	1628	953.5	558	929	2088	3033	1731	1138.5	5457	5560	5433	4750	7410	5490	718.5	505	10474	9190	4494	3600	11014	9518	2257	2511	12221	7931	NA	NA	4910	4487
RP11-15K3	10	92100790	92284115	10458	8811	330	1183	1704	867	293	696.5	4527	4995	1351	843.5	16399	17130	6549	5060	5280	4058	1261	706	8310	6513	9808	7365	14073	11069	8106	7868	10808	7627	2332	1315	9949	7830
RP11-92H8	10	92924800	93134214	7428	7320	6123	4161	600.5	472	732	793.5	3026	4133	948	829	4581	4942	4593	4729	8144	7338	614	493	9835	9347	4793	4092	11893	11036	2590	2961	11091	8020	624	528	4965	4896
RP11-430L14	10	93738544	93911873	4636	4910	3357	2291	3341.5	1683.5	477.5	843	1807	2031	1389.5	977	14439	10469	3129	2572	3406	2868	1339.5	851.5	6782	6255	6686	4453	2726	2902	1988	1705	8175	5432	NA	NA	5526	4005
RP11-348J12	10	94734535	94907303	5013	5518	923	2001	1642.5	953	320.5	597	2229	2660	1314.5	946.5	5688	4911	5434	4790	5769	4676	620	463.5	NA	NA	5118	3381	6235	6045	1705	1684	5646	4090	840	768.5	4713	3694
RP11-162K11	10	95774178	95924122	11266	10511	4688	3085	1383	769	326	666	4362	4651	1553	1094.5	20228	17802	8977	7162	10234	7804	1065.5	627.5	NA	NA	13263	10349	18654	16123	12793	13383	9302	6728	3127.5	2124.5	9932	7941
RP11-164I17	10	97210760	97374404	7286	8267	5142	3842	4036.5	2313.5	414	711.5	2892	3874	1673	1235	13364	11072	7752	7190	7629	6609	844.5	607	10395	10168	8645	6736	NA	NA	1726	1793	14239	10125	1659	1515.5	7421	5739
RP11-248J23	10	97612977	97780354	7942	8235	369	1618	1242.5	703	460	632	3593	4217	1216	860	14427	11624	5496	4136	6295	4998	1041	664	10965	10111	8515	6598	9682	9006	6660	6691	8858	6041	1853	1317	7476	5815
RP11-196N24	10	98421164	98525673	3933	4568	3197	2558	1996	1179	257	320	1913	2303	784.5	518	7392	6360	3641	3065	4368	3351	755	544	10700	10200	6117	4679	4871	5594	3562	3718	9872	7463	1149.5	1163.5	4852	4079
RP11-19C6	10	99620303	99781492	7029	6616	4543	3571	2618.5	1508	443	496.5	2150	2597	1326	920.5	10243	12212	5741	4684	6950	5796	993	698	11539	11237	8038	6225	9739	9467	7668	8759	7207	5913	1761	1380	5916	4873
RP11-704L16	10	100941261	101161313	2790	2669	2745	1889	3875.5	2057.5	378	604	NA	NA	1928	1344	10877	9177	2018	1641	2238	1913	1744.5	1118	7254	6525	5628	4287	3309	3296	763	668	6568	4466	2985	2485	5032	3774
RP11-287G8	10	101701720	101872241	3864	4570	3023	3010	643.5	402	325	394	1633	1941	801	560.5	6651	5565	3748	3210	5063	3864	428.5	325	8941	8196	6048	4380	5175	5769	5001	5774	8830	6696	980	1036	4035	3274
RP11-324L3	10	102895114	103074769	3959	4408	3386	2761	1203	792.5	509	487.5	1597	2066	1121.5	767	3803	3708	4907	4587	4601	3894	471	424	6508	7007	4384	3226	5745	6294	2061	2223	6673	5009	557	609	4624	3764
RP11-529I10	10	103204733	103388522	1682	1829	440	1225	2966.5	1638.5	626	770	897	1142	1185.5	873	8307	7292	1616	1274	1841	1414	570.5	404	12134	11188	NA	NA	2947	2917	NA	NA	11954	8609	NA	NA	3168	2316
RP11-264H19	10	103281369	103282021	5954	6144	280	815	3429	1805	544.5	711.5	2662	3006	1372	947	17199	13683	3666	3306	5044	3914	1190	720	10970	9671	9148	6439	5955	5855	3508	3243	10950	7874	2317.5	1757.5	5922	4847
RP11-724N1	10	104652460	104813472	1807	2045	3228	2464	2715.5	1537	351	556.5	1472	1632	NA	NA	7982	7052	2410	2058	NA	NA	989	701.5	6908	6308	5369	3484	2394	2620	860	738	7444	5215	NA	NA	4781	3385
RP11-373N18	10	105830098	106023281	5901	5866	3893	2841	1262	721	436	550	1973	2507	1477.5	1029	8496	7976	4569	3792	4798	3867	509	340	8868	8195	4821	3667	6278	5381	1114	1168	3749	2675	1047.5	784	4751	3574
RP11-165P9	10	106748194	106912778	10087	8781	4608	3074	2001.5	1056.5	640	782.5	4147	4430	1961	1411.5	14187	12273	6797	5559	7813	6252	767	458	13600	11853	7285	4933	10785	8596	2055	2019	11769	8123	1727	1080.5	7070	5064
RP11-596L14	10	107683471	107864697	5010	3418	4321	2497	2501	1208	652	856	1665	1686	1794.5	1234	12413	12035	2435	1946	NA	NA	1690	949	14184	11920	7669	5136	4197	3240	747	667	15655	9614	3361.5	1740.5	7522	5096
RP11-699H2	10	108400155	108574810	3413	2967	4793	3203	1501.5	817.5	471	593	1098	1170	1714.5	1084	6946	6949	1469	1133	NA	NA	1147	683	9839	7915	4733	3155	3544	2765	NA	NA	9153	5643	1740	1442.5	5289	3449
RP11-478K18	10	109290751	109488706	3631	2533	4154	2578	5488	2396	325.5	430	1359	1472	2118	1354.5	8337	9677	2761	1760	2622	2081	1484.5	831	13420	10734	5867	4587	7600	5028	NA	NA	14135	8914	3258.5	2056	3779	2691
RP11-163F15	10	110235647	110401173	2746	2473	4009	2546	1374	699	250	343.5	NA	NA	593	403	5859	5051	1945	1555	NA	NA	404	241	9081	7907	2898	1838	2577	1890	621	601	6406	4224	607.5	380	3486	2086
RP11-271I13	10	111497648	111663117	9214	9535	5401	3867	3168	1760.5	197.5	268.5	2492	2787	1975	1300	16583	14722	8369	6806	10026	7804	1214	771	11190	10651	10834	8762	16347	15036	8109	9760	10574	7840	2526.5	2072	7865	6647
RP11-364E8	10	112350437	112499683	4782	4933	3190	2325	2679	1489	304.5	395	NA	NA	744.5	522.5	8884	7641	3401	2941	3788	3187	581.5	382	7353	7415	5487	3679	4172	3918	1981	2025	2402	1743	1163	880	4346	3443
RP11-381K7	10	112963144	113136917	11685	10885	3996	2651	3251.5	1754	556	739	3682	4004	1696	1107	18584	17396	7577	5914	8730	6511	1386	905	8647	8242	10656	7773	13698	11808	5386	6188	5314	3533	2831	2020.5	7066	5391
RP11-426E5	10	113860111	114056751	3206	2714	2395	1736	2095	1179	590	731	1280	1502	2314.5	1675.5	13714	11937	1655	1284	NA	NA	1721.5	1066	12561	11704	4925	3478	3446	2715	553	519	10974	7268	2822	2117.5	5825	4238
RP11-357H24	10	114874404	115058195	7913	7366	6560	4407	989	588	338	393.5	3008	3341	1415.5	908.5	11627	13149	5828	4754	7468	5781	706	488.5	10735	9889	9842	7430	11655	10906	8440	9184	10501	7703	1845	1239	6432	5678
RP11-411P18	10	115833961	115994342	2740	3007	1553	1135	511	310.5	466	424.5	1771	1880	727.5	605	4965	4235	2858	2551	2670	2219	742	497	8879	8204	3675	2541	4195	4159	648	701	7343	4765	401	445	1924	1510
RP11-338L11	10	116774295	116971212	8068	7163	5564	3454	2945	1500.5	494.5	680.5	4642	5313	1858	1173.5	19673	17728	7674	5801	6166	4452	1448	888	10420	9177	9610	6831	14720	11804	6838	6581	9732	6864	NA	NA	10411	8574
RP11-96N16	10	117796864	117962944	12702	10147	5287	3316	4389.5	2188	357	421	3394	3816	1481	925.5	17143	18875	7271	5606	9589	6948	1665.5	1001.5	13320	11377	10908	8072	16479	13884	9387	8365	3390	2353	3403	2313.5	8789	6619
RP11-5G18	10	118689986	118853807	3302	2777	2180	1522	1246.5	623	208.5	269.5	1456	1568	561.5	349.5	5363	4826	2843	2168	3198	2144	580	356	8214	7137	3704	2538	3484	3184	2263	2108	3718	2341	712	520	3805	2856
RP11-355F22	10	119495422	119675862	8786	8440	5651	3935	2895	1539.5	464	607.5	2640	2947	1870	1301	12817	12112	7222	5662	8122	6506	1207	780	10364	9609	9641	7410	12120	10442	7234	8105	9954	6996	NA	NA	6421	5032
[truncated: 1,357 more rows]
