# Supplementary material for: CGHnormaliter: an iterative strategy to enhance normalization of array CGH data with imbalanced aberrations
Source: BMC Genomics. 2009 Aug 26;10:401. doi: 10.1186/1471-2164-10-401 (PMC2748095; doi:10.1186/1471-2164-10-401)
Supplement: Additional file 3 — Array CGH data of human melanoma cell lines. Dataset containing the raw intensities of 4 human melanoma cell lines analyzed using Agilent 44 K oligonucleotide-based CGH arrays [18]. [file 1471-2164-10-401-S3.txt]

ProbeName	Chromosome	StartPosition	EndPosition	LU1205.Cy5	LU1205.Cy3	WM1366.Cy5	WM1366.Cy3	WM88.Cy5	WM88.Cy3	WM983C.Cy5	WM983C.Cy3
A_14_P112718	1	604268	604327	323.987	254.845	657.121	404.682	484.781	315.046	447.746	426.947
A_14_P201353	1	799622	799681	268.906	307.955	253.488	338.379	237.921	334.334	298.332	392.581
A_14_P108353	1	801796	801852	591.807	591.333	618.431	640.496	529.816	586.666	835.332	586.558
A_14_P129881	1	827354	827412	877.477	779.136	904.621	797.86	765.712	694.08	1306.02	815.843
A_14_P114030	1	1059676	1059720	404.119	388.334	548.32	397.266	375.678	345.804	664.965	390.881
A_14_P139527	1	1089934	1089993	375.359	305.678	458.796	295.348	332.781	273.356	345.725	218.481
A_14_P118340	1	1139597	1139656	643.465	545.911	876.667	562.509	523.081	483.328	995.298	565.429
A_14_P106890	1	1160693	1160740	409.292	329.655	493.798	317.448	371.335	297.916	657.848	369.175
A_14_P122641	1	1192357	1192416	356.741	318.794	450.064	298.463	315.866	295.435	427.816	294.4
A_14_P107170	1	1206074	1206119	736.987	537.452	903.902	504.999	617.299	469.839	1124.43	522.848
A_14_P100766	1	1229283	1229342	314.842	292.333	415.879	289.511	302.902	278.149	469.465	277.848
A_14_P118104	1	1257907	1257955	1403.06	918.452	1818.3	953.242	1274.2	871.459	2204	974.87
A_14_P117253	1	1275949	1275994	351.256	331.988	441.626	315.965	273.802	285.316	556.573	296.878
A_14_P129407	1	1285365	1285409	703.945	460.781	749.764	463.829	595.871	439.93	1074.43	588.433
A_14_P200001	1	1286916	1286963	1286.27	1096.05	1569.45	1032.59	1173.69	866.863	3369.37	1382.05
A_14_P103811	1	1289083	1289130	417.394	360.16	515.626	350.689	401.831	340.292	505.48	331.722
A_14_P119666	1	1299091	1299136	334.952	253.238	408.796	227.186	308.017	245.457	500.194	254.464
A_14_P100799	1	1532086	1532140	547.515	457.117	683.902	421.034	445.616	391.22	743.761	445.231
A_14_P121179	1	1536308	1536363	567.666	449.131	797.247	480.517	537.809	423.63	901.554	545.055
A_14_P115318	1	1583815	1583869	295.911	249.367	368.523	254.034	263.291	240.482	477.624	293.814
A_14_P136289	1	1590570	1590629	263.573	238.788	302.109	258.275	224.473	250.435	371.772	275.141
A_14_P106465	1	1698583	1698642	309.481	325.946	470.8	362.646	336.235	285.416	648.953	402.05
A_14_P108381	1	1741058	1741117	417.106	420.581	536.631	416.529	385.513	402.705	582.365	447.448
A_14_P122741	1	1748860	1748915	363.506	286.555	481.936	299.379	344.839	276.555	547.065	309.514
A_14_P105300	1	1802772	1802831	434.63	439.702	573.835	497.36	423.169	463.816	620.746	474.326
A_14_P100165	1	1818951	1819010	614.945	546.057	715.228	531.396	479.436	442.908	721.953	504.05
A_14_P127224	1	1852687	1852746	260.573	268.288	321.649	257.165	241.045	218.649	421.539	239.188
A_14_P131252	1	2075815	2075874	377.073	332.555	427.109	340.275	265.057	282.839	382.082	294.564
A_14_P119279	1	2102641	2102700	313.256	311.298	397.764	308.379	288.748	291.226	356.022	277.222
A_14_P107151	1	2112471	2112520	435.14	369.421	543.831	359.863	370.919	325.804	633.032	379.114
A_14_P111876	1	2145395	2145454	346.394	339.988	533.506	338.09	373.368	322.494	573.945	366.981
A_14_P112019	1	2153093	2153141	198.704	174.816	242.345	172.057	179.299	156.977	284.065	169.214
A_14_P136313	1	2176275	2176320	475.054	405.082	613.695	367.62	418.919	372.873	609.539	360.153
A_14_P109003	1	2206409	2206468	398.523	338.274	622.022	410.606	362.678	338.183	655.591	399.685
A_14_P112605	1	2230620	2230679	501.601	438.057	546.897	378.729	396.371	382.68	596.628	352.648
A_14_P104756	1	2270694	2270753	475.739	434.85	630.364	474.296	444.919	453.77	692.366	481.119
A_14_P134973	1	2292917	2292976	196.497	182.367	302.978	203.575	183.195	165.287	283.815	187.257
A_14_P102537	1	2313374	2313433	335.202	345.524	458.831	345.096	323.661	304.556	498.517	353.722
A_14_P129878	1	2349176	2349235	350.38	336.988	450.341	329.511	341.505	337.873	483.366	355.188
A_14_P105772	1	2357714	2357772	390.773	364.881	456.545	349.209	340.669	331.949	533.022	356.015
A_14_P132953	1	2371840	2371899	254.24	251.821	318.143	236.413	206.562	217.829	346.269	222.575
A_14_P137749	1	2445561	2445617	421.487	352.738	616.697	353.529	439.015	332.504	708.732	329.214
A_14_P116207	1	2469093	2469152	301.773	258.796	453.664	321.129	272.402	274.435	451.11	302.833
A_14_P132328	1	2488099	2488158	686.921	597.21	813.514	554.583	539.295	500.935	823.082	540.981
A_14_P130946	1	2521526	2521583	493.073	421.588	666.264	436.588	443.152	397.47	631.524	437.596
A_14_P105255	1	2553567	2553612	433.128	418.214	577.875	416.192	466.402	402.828	808.868	390.481
A_14_P126826	1	2574555	2574614	310.704	246.54	442.208	280.044	281.269	247.316	429.832	279.731
A_14_P118408	1	2880675	2880734	436.237	394.452	698.964	468.496	433.628	402.375	648.655	423.013
A_14_P122615	1	2961144	2961190	194.967	184.311	246.864	175.596	194.55	201.112	223.171	192.433
A_14_P107123	1	2999576	2999635	349.813	347.748	512.371	384.932	343.058	352.087	573.073	381.574
A_14_P119663	1	3068051	3068110	922.673	923.288	1294.28	1027.48	944.009	943.792	1150.04	741.277
A_14_P136140	1	3125822	3125875	485.487	438.309	684.964	443.463	477.057	397.115	749.051	425.918
A_14_P117061	1	3184180	3184239	177.325	210.057	215.69	174.34	171.85	175.942	211.608	144.05
A_14_P132285	1	3266829	3266888	443.514	335.544	637.835	354.182	405.325	328.38	628.932	362.348
A_14_P117317	1	3365842	3365901	215.463	195.85	298.097	224.6	188.574	195.908	296.665	220.548
A_14_P101275	1	3413337	3413395	420.166	418.559	561.73	411.827	368.161	399.218	579.439	417.195
A_14_P200652	1	3568451	3568510	469.573	434.688	658.557	457.448	440.081	413.863	652.074	450.562
A_14_P124818	1	3569810	3569868	343.693	284.428	491.92	330.49	300.854	275.891	425.263	319.429
A_14_P110285	1	3585455	3585514	464.63	474.488	630.827	485.865	431.195	441.77	699.16	547.498
A_14_P108865	1	3605182	3605241	189.428	187.919	237.297	175.896	178.574	173.046	241.799	160.214
A_14_P123511	1	3630384	3630432	402.289	369.278	468.005	346.413	356.661	365.223	466.801	330.762
A_14_P134062	1	3676833	3676892	328.706	385.388	445.635	400.638	303.23	353.701	459.475	361.231
A_14_P103984	1	3699297	3699356	224.952	216.774	273.983	226.646	198.816	205.942	288.532	214.221
A_14_P107069	1	3732467	3732526	245.325	246.54	297.331	247.463	219.835	217.616	286.332	223.848
A_14_P104791	1	3752850	3752909	286.014	317.712	355.943	308.253	263.712	275.183	348.397	286.658
A_14_P109063	1	3792103	3792153	323.515	339.311	409.8	331.825	283.85	298.666	566.746	338.153
A_14_P106949	1	3798798	3798856	268.366	249.025	339.639	239.052	261.364	239.88	371.295	202.611
A_14_P108932	1	3819558	3819617	390.573	357.288	518.514	354.253	334.678	322.046	581.403	380.552
A_14_P201751	1	3823207	3823263	266.273	246.381	322.616	258.377	244.126	232.356	370.573	265.567
A_14_P132959	1	3981156	3981215	458.34	426.921	496.764	388.044	396.71	390.457	561.429	455.271
A_14_P103698	1	4227281	4227340	409.737	387.381	516.936	411.551	378.988	380.563	545.125	400.291
A_14_P104345	1	4391638	4391697	270.594	288.381	351.764	273.358	254.527	268.732	365.046	294.767
A_14_P113580	1	4539574	4539633	393.242	347.676	505.731	353.429	343.669	319.716	556.899	385.014
A_14_P122077	1	4648226	4648285	189.662	226.21	308.335	254.217	217.126	243.252	318.47	247.533
A_14_P100663	1	4689479	4689538	304.853	334.188	506.143	403.551	288.723	361.113	484.903	360.41
A_14_P127161	1	4753696	4753743	488.311	493.526	617.397	470.663	415.85	464.528	672.022	476.429
A_14_P201527	1	4754032	4754091	283.699	380.358	375.074	388.413	267.434	374.407	358.832	388.248
A_14_P107297	1	4933122	4933181	374.13	388.845	510.468	387.377	362.919	355.77	549.504	406.015
A_14_P124386	1	5163299	5163358	382.032	415.729	481.014	431.539	346.735	388.149	461.761	377.231
A_14_P105053	1	5322117	5322176	475.666	472.381	613.833	483.344	409.009	445.506	730.957	494.325
A_14_P200705	1	5854579	5854638	220.166	218.059	307.488	245.965	228.325	235.187	335.194	244.567
A_14_P104005	1	5857967	5858011	295.554	240.894	322.833	231.827	269.95	234.536	418.692	257.421
A_14_P101483	1	5882840	5882890	863.945	630.471	832.131	612.063	624.735	601.216	1236.17	633.548
A_14_P101383	1	5900889	5900948	271.29	269.229	369.697	274.763	289.195	258.804	402.024	274.519
A_14_P119373	1	5929828	5929887	280.736	257.729	322.407	268.717	280.469	246.382	373.677	253.291
A_14_P100831	1	5952470	5952529	276.773	272.536	296.04	238.655	237.473	236.113	342.365	250.814
A_14_P128234	1	5983938	5983997	159.973	162.855	230.005	180.551	160.337	142.955	231.761	148.767
A_14_P117642	1	6008755	6008814	646.416	611.059	839.178	592.103	588.94	558.187	945.628	553.611
A_14_P110098	1	6062430	6062489	303.083	321.229	462.031	296.263	248.85	275.459	372.849	291.188
A_14_P104015	1	6092826	6092885	520.63	447.738	727.801	463.526	474.471	397.494	838.292	439.181
A_14_P138100	1	6146798	6146848	512.573	462.421	709.005	524.034	486.144	465.117	793.47	494.464
A_14_P136663	1	6171411	6171469	339.773	313.255	400.952	311.459	291.545	288.613	360.082	271.802
A_14_P101826	1	6183681	6183740	370.873	356.121	423.394	329.303	320.169	325.016	445.913	352.142
A_14_P122604	1	6185085	6185144	414.394	367.85	513.488	374.965	368.102	355.649	561.755	372.981
A_14_P130153	1	6192646	6192705	186.873	163.721	216.131	152.796	153.698	134.445	216.794	133.481
A_14_P131534	1	6215027	6215079	353.506	250.521	394.949	219.081	291.467	234.955	540.366	276.429
A_14_P124191	1	6215503	6215562	320.805	332.633	434.592	327.137	268.624	311.668	410.229	287.36
A_14_P131305	1	6216770	6216828	504.773	434.298	691.35	474.62	455.333	420.046	688.761	484.481
A_14_P132032	1	6228712	6228768	516.588	450.766	681.523	456.31	466.402	404.292	757.265	415.514
A_14_P120489	1	6233281	6233330	591.44	488.721	793.197	504.029	473.569	464.182	1084.8	509.588
A_14_P132897	1	6275759	6275818	406.54	371.121	536.431	382.6	370.069	354.616	637.711	408.326
A_14_P119882	1	6318590	6318649	716.673	603.921	861.431	549.044	585.436	522.597	962.573	554.705
A_14_P137052	1	6354408	6354467	329.711	301.988	402.597	283.463	295.282	284.309	407.269	306.793
A_14_P136824	1	6381267	6381326	374.506	351.755	499.04	378.793	325.023	334.08	489.332	358.685
A_14_P104725	1	6431791	6431838	1117.92	979.202	2058.19	1035.65	1127.65	966.899	2145.37	1048.2
A_14_P121643	1	6458402	6458461	233.128	219.569	315.316	242.62	222.126	210.597	372.332	217.267
A_14_P112217	1	6478420	6478479	674.699	552.395	830.621	579.289	589.299	482.011	1049.13	619.914
A_14_P122977	1	6515571	6515630	321.523	319.452	445.478	361.932	323.835	309.049	515.332	355.195
A_14_P122911	1	6536152	6536210	390.311	422.873	514.631	431.663	350.712	382.632	440.78	344.912
A_14_P112679	1	6554865	6554911	582.119	538.873	707.695	520.551	584.885	515.494	971.932	540.281
A_14_P138039	1	6579079	6579131	413.359	378.402	518.902	363.62	360.698	342.519	584.199	380.348
A_14_P120591	1	6582840	6582885	649.987	524.381	742.464	481.063	564.616	475.292	873.401	490.671
A_14_P124673	1	6589685	6589733	903.321	706.988	1108.67	692.831	648.047	625.891	1236.87	748.41
A_14_P128259	1	6613363	6613422	454.67	447.781	550.031	422.529	384.574	392.252	618.046	433.302
A_14_P127925	1	6618295	6618352	528.842	458.229	596.014	449.539	425.831	434.863	658.294	439.866
A_14_P200002	1	6628471	6628516	331.98	365.988	417.468	342.34	327.464	352.274	445.725	360.088
A_14_P200003	1	6628657	6628714	295.945	281.574	408.488	311.068	348.161	269.597	394.999	307.907
A_14_P133701	1	6629911	6629970	274.463	258.436	324.264	258.296	252.368	255.115	325.296	269.981
A_14_P108954	1	6648215	6648269	519.309	428.774	528.626	374.62	435.44	342.841	760.232	420.148
A_14_P109402	1	6693843	6693902	353.118	285.057	397.281	273.413	306.938	256.756	451.755	300.289
A_14_P131783	1	6873413	6873472	314.306	320.221	430.8	337.61	301.964	308.618	448.815	310.636
A_14_P121868	1	7071446	7071505	275.952	256.452	344.468	267.674	250.795	234.006	384.369	271.314
A_14_P101558	1	7213392	7213451	243.737	153.559	270.631	147.896	217.787	150.841	380.665	170.781
A_14_P116327	1	7404070	7404129	184.644	159.569	252.097	179.829	190.467	179.859	251.332	154.66
A_14_P126340	1	7618291	7618350	132.873	113.721	180.833	119.068	135.995	100.816	179.865	108.114
A_14_P201873	1	7771042	7771101	363.807	329.678	443.157	338.932	347.816	315.459	501.746	364.119
A_14_P102974	1	7772404	7772463	393.14	394.621	431.385	388.793	334.438	367.578	498.986	374.212
A_14_P110414	1	7816094	7816153	237.911	264.954	265.394	286.452	218.333	240.908	333.526	272.82
A_14_P100330	1	7841925	7841984	287.094	279.417	358.523	302.689	264.624	277.853	334.975	266.66
A_14_P200004	1	7846298	7846357	269.706	293.255	349.952	318.865	246.747	301.494	358.332	302.636
A_14_P132155	1	7914452	7914510	251.179	258.863	290.924	244.016	223.264	238.701	393.172	251.741
A_14_P124195	1	7970579	7970638	314.44	307.914	433.797	329.163	292.057	312.356	387.608	332.912
A_14_P129021	1	8012166	8012225	183.601	187.988	229.157	194.039	165.563	185.633	269.199	211.181
A_14_P120934	1	8115249	8115308	1096.39	1226.68	1251.95	1253.58	1049.61	1149.53	1009.8	1003.77
A_14_P201120	1	8329445	8329504	397.406	373.155	488.592	379.172	341.273	329.439	505.332	372.267
A_14_P102924	1	8348762	8348821	291.477	324.358	391.357	348.489	277.161	337.977	355.711	346.084
A_14_P115676	1	8381041	8381100	433.566	427.643	535.407	415.753	326.092	378.425	593.863	404.231
A_14_P125973	1	8452338	8452397	210.673	214.988	261.031	230.129	183.919	201.563	322.999	216.248
A_14_P114567	1	8520137	8520194	184.911	193.678	207.397	187.129	171.069	193.334	253.263	207.498
A_14_P201486	1	8520342	8520391	935.581	771.103	1124.91	842.396	871.241	714.375	1591.78	936.759
A_14_P138139	1	8703873	8703932	327.173	341.388	406.297	349.463	301.66	315.472	420.073	338.462
A_14_P100952	1	8786756	8786815	499.29	542.126	587.35	526.034	402.032	471.075	630.918	514.015
A_14_P139236	1	8817839	8817898	244.987	224.381	305.936	247.724	224.652	224.899	348.261	239.802
A_14_P101347	1	8858047	8858106	221.006	214.255	274.171	201.155	197.152	188.935	355.849	213.981
A_14_P133113	1	8867687	8867746	557.773	456.631	669.335	463.075	464.661	394.26	729.816	470.11
A_14_P115114	1	8945654	8945710	262.487	245.559	275.005	240.275	197.122	216.909	270.642	220.774
A_14_P129614	1	8969315	8969374	581.699	510.581	821.109	584.724	521.698	478.001	1023.5	590.429
A_14_P104356	1	9035497	9035549	417.811	393.796	517.248	384.573	402.202	380.316	637.176	401.2
A_14_P125612	1	9041987	9042034	618.916	498.309	717.797	477.029	421.835	430.149	710.539	523.671
A_14_P127788	1	9058817	9058876	165.094	159.917	172.247	150.999	145.747	159.701	191.849	149.947
A_14_P129110	1	9096181	9096240	481.118	386.574	522.579	372.044	382.962	343.149	571.403	423.41
A_14_P113153	1	9122363	9122418	366.329	338.395	439.902	329.999	338.476	321.964	483.194	333.498
A_14_P130736	1	9240569	9240627	525.911	497.471	660.664	508.796	455.712	464.115	673.432	523.281
A_14_P101704	1	9290423	9290482	472.206	422.221	630.385	432.999	424.116	389.113	745.332	409.533
A_14_P136495	1	9311404	9311463	404.844	316.024	483.431	322.796	374.002	307.816	613.265	298.548
A_14_P117181	1	9344114	9344173	333.773	357.321	425.564	354.296	320.333	342.183	496.046	345.124
A_14_P133115	1	9437787	9437846	521.906	494.188	685.178	501.413	452.402	441.556	962.573	509.809
A_14_P126413	1	9538891	9538950	264.644	263.794	319.197	267.163	235.161	244.942	336.332	236.878
A_14_P108173	1	9561580	9561638	386.601	398.919	472.394	413.229	326.988	367.218	485.689	395.731
A_14_P202076	1	9577057	9577116	266.54	255.655	351.871	288.825	237.938	263.149	302.687	275.981
A_14_P131532	1	9705786	9705845	228.428	208.367	288.893	220.025	203.919	208.046	364.999	219.759
A_14_P110458	1	9778925	9778984	202.473	219.488	252.764	205.696	193.035	200.116	279.465	195.181
A_14_P135946	1	9813478	9813537	502.635	466.057	663.897	483.663	449.678	426.39	751.232	429.181
A_14_P123852	1	9844615	9844674	591.635	555.609	701.693	518.253	521.152	527.113	722.118	497.267
A_14_P129745	1	9870460	9870519	505.995	454.21	584.072	443.473	454.402	434.666	652.144	472.825
A_14_P132259	1	9898993	9899052	372.406	433.421	429.3	388.467	324.121	395.399	348.332	328.336
A_14_P105463	1	9924623	9924682	283.094	316.809	346.867	329.862	251.969	303.649	356.939	300.552
A_14_P107570	1	9935219	9935277	231.13	248.845	291.443	279.039	224.44	261.072	341.263	271.429
A_14_P127318	1	9975460	9975517	772.309	646.345	965.407	648.467	771.643	566.494	1043.59	657.11
A_14_P139912	1	9993973	9994027	218.473	215.955	263.8	203.289	218.866	214.863	235.261	209.517
A_14_P125508	1	10049439	10049498	300.644	276.214	383.764	285.103	275.057	273.011	401.443	289.796
A_14_P113054	1	10129381	10129440	372.601	377.229	472.109	364.689	369.712	343.459	487.263	395.188
A_14_P124250	1	10175084	10175143	1045.13	846.167	3050.12	961.831	1441.47	841.256	1890.19	923.291
A_14_P129141	1	10216478	10216537	483.497	507.333	633.835	488.003	449.505	445.149	671.608	479.326
A_14_P126766	1	10245593	10245652	276.256	277.16	359.902	317.275	270.902	280.749	353.953	299.429
A_14_P112944	1	10291192	10291251	299.973	328.855	350.592	334.862	263.55	311.63	372.406	363.129
A_14_P127621	1	10336395	10336454	358.612	316.988	419.978	321.932	331.795	319.292	465.573	335.671
A_14_P134581	1	10375249	10375308	357.463	319.885	475.212	331.034	349.831	335.435	483.815	346.843
A_14_P139581	1	10409708	10409767	277.666	254.845	357.978	277.003	275.624	252.223	389.138	293.852
A_14_P121257	1	10428980	10429036	329.999	288.698	377.99	289.025	271.438	251.72	402.118	337.552
A_14_P134446	1	10445134	10445193	701.059	645.202	898.542	617.822	655.502	596.249	887.987	637.533
A_14_P134388	1	10455996	10456044	356.221	296.022	414.695	275.62	282.954	243.183	548.832	283.624
A_14_P126703	1	10464637	10464696	157.987	169.309	179.097	148.296	159.223	159.399	194.332	144.567
A_14_P136321	1	10465939	10465998	504.187	513.402	682.264	508.663	466.885	484.735	741.677	506.809
A_14_P136647	1	10495198	10495257	309.741	293.44	395.157	321.896	284.983	270.891	433.554	292.314
A_14_P117037	1	10530482	10530541	342.699	340.766	492.164	411.429	324.259	349.363	456.47	399.533
A_14_P135931	1	10596515	10596574	743.16	684.407	845.452	694.521	690.921	603.519	1449.62	760.052
A_14_P112528	1	10625000	10625059	190.699	190.655	291.064	188.029	186.002	171.516	342.261	184.302
A_14_P113598	1	10649605	10649663	587.394	565.85	720.297	509.929	486.602	496.916	840.046	496.41
A_14_P133526	1	10666976	10667035	663.049	656.229	935.3	654.075	612.195	617.115	959.199	663.181
A_14_P117331	1	10687344	10687403	218.658	192.18	290.202	190.771	221.464	190.712	286.642	183.843
A_14_P201005	1	10706767	10706826	286.666	246.095	409.183	250.283	289.85	232.287	325.298	252.291
A_14_P133492	1	10947598	10947657	438.487	401.381	601.644	410.296	412.54	409.149	639.432	414.348
A_14_P114459	1	10970433	10970492	502.166	498.131	537.264	461.86	401.969	439.782	555.546	476.838
A_14_P109351	1	11014627	11014686	414.836	318.519	511.764	324.717	405.402	303.891	635.642	342.429
A_14_P114908	1	11019572	11019631	279.586	283.176	336.925	275.219	251.162	263.549	375.632	264.648
A_14_P124408	1	11032176	11032235	325.106	334.247	418.04	337.999	278.725	297.052	469.332	315.907
A_14_P104235	1	11048893	11048944	669.166	467.309	903.28	493.961	525.264	434.356	1072.78	517.74
A_14_P103975	1	11050935	11050981	356.704	332.85	453.335	332.932	289.299	277.597	533.769	320.731
A_14_P137318	1	11068534	11068592	312.551	304.099	423.097	321.396	282.902	293.341	494.725	320.624
A_14_P117525	1	11075200	11075259	281.406	263.421	310.031	219.029	252.954	220.666	285.132	181.214
A_14_P134809	1	11101503	11101562	431.737	359.274	546.664	391.629	378.337	337.31	603.499	369.748
A_14_P117053	1	11183734	11183785	241.809	184.238	297.936	179.689	223.505	169.77	314.815	157.291
A_14_P135031	1	11185536	11185595	310.706	331.455	406.971	345.413	306.883	352.519	458.48	358.833
A_14_P122038	1	11205110	11205168	382.594	342.595	469.109	342.62	327.725	312.246	518.582	375.838
A_14_P136185	1	11227769	11227828	278.069	272.247	277.385	236.793	216.176	245.246	334.796	217.981
A_14_P128013	1	11252879	11252938	242.706	255.255	279.564	249.963	220.438	217.363	349.761	236.445
A_14_P121354	1	11277697	11277756	337.202	297.595	429.109	303.827	310.176	280.181	435.176	298.293
A_14_P200799	1	11297100	11297159	286.514	276.025	349.597	269.629	252.116	247.363	455.539	269.602
A_14_P122885	1	11645419	11645478	435.805	321.891	601.364	373.829	394.402	278.935	754.435	303.533
A_14_P136034	1	11652677	11652732	441.014	376.954	590.727	396.303	385.669	399.182	638.699	368.181
A_14_P102556	1	11665568	11665624	564.44	546.955	716.978	545.932	523.596	548.568	790.815	564.912
A_14_P137142	1	11669400	11669447	328.737	329.381	424.031	343.163	279.264	305.183	529.987	334.084
A_14_P104249	1	11673730	11673789	192.844	182.952	233.171	182.266	180.747	170.563	268.582	183.66
A_14_P123003	1	11694814	11694873	229.463	287.264	280.833	285.31	198.291	265.519	286.298	269.912
A_14_P125960	1	11738617	11738676	694.999	590.859	836.797	560.929	617.54	502.425	973.622	654.497
A_14_P134737	1	11788695	11788743	267.38	260.774	294.693	232.075	235.505	223.252	312.493	221.82
A_14_P139194	1	11799365	11799423	197.88	193.559	242.443	196.11	171.795	175.22	287.011	191.945
A_14_P115457	1	11835204	11835263	398.14	456.721	473.639	442.802	354.735	424.116	494.036	401.685
A_14_P139620	1	11840132	11840188	257.306	312.255	309.468	312.044	204.938	281.363	355.165	269.514
A_14_P134055	1	11851792	11851851	158.428	189.919	179.377	161.477	147.143	169.334	197.599	130.248
A_14_P116760	1	11887644	11887703	282.336	247.488	380.264	268.789	259.23	259.321	410.171	304.4
A_14_P114009	1	11914633	11914689	589.023	467.207	760.693	485.86	641.34	429.337	842.332	561.052
A_14_P110411	1	11917914	11917970	891.987	715.095	969.157	656.539	944.23	682.149	998.504	628.015
A_14_P131073	1	11963612	11963671	401.44	335.247	533.418	363.704	370.973	327.256	598.977	382.723
A_14_P120977	1	11969817	11969873	305.256	276.022	370.031	261.229	280.126	257.597	389.056	229.74
A_14_P132643	1	12007652	12007710	435.594	390.524	563.592	412.965	344.816	316.494	610.48	367.129
A_14_P115034	1	12014600	12014645	403.807	348.988	542.936	352.862	366.688	322.97	575.987	380.602
A_14_P107616	1	12018537	12018588	1587.92	1371.62	1710.51	1355.22	1328.17	1252.12	3167.09	1626.98
A_14_P121213	1	12061395	12061454	237.87	215.569	306.764	207.748	224.402	202.826	316.365	214.614
A_14_P104250	1	12110205	12110264	324.13	313.167	404.431	339.529	274.854	320.601	389.815	326.395
A_14_P130227	1	12178237	12178296	375.693	377.708	369.394	331.97	308.365	339.112	474.932	384.214
A_14_P200780	1	12188261	12188318	609.773	485.774	677.247	502.482	535.368	478.632	869.677	561.153
A_14_P109509	1	12597666	12597725	502.704	444.574	660.657	449.717	477.669	418.316	696.443	423.166
A_14_P104034	1	12611675	12611732	603.023	543.655	796.664	577.863	548.371	515.899	1015.02	523.015
A_14_P127931	1	12644402	12644461	184.014	185.367	212.178	176.793	160.522	161.669	227.999	174.914
A_14_P137496	1	12740597	12740652	460.876	420.712	526.341	415.358	441.535	424.416	618.132	436.414
A_14_P128536	1	12795076	12795132	1388.67	1233.35	1703.26	1283	1174.71	1133.46	2016.33	1192.88
A_14_P109696	1	12851690	12851749	637.515	477.859	769.964	532.163	540.624	459.964	909.687	453.046
A_14_P200684	1	12853030	12853081	1292.33	1149.83	1905.03	1283.01	1280.22	1148.61	2263.4	1397.36
A_14_P104779	1	13100965	13100913	297.532	312.505	345.592	284.62	265.402	308.052	414.435	308.671
A_14_P123143	1	13612563	13612622	267.152	252.988	363.764	256.289	263.002	234.282	332.776	242.351
A_14_P104143	1	13660268	13660327	370.706	398.488	430.454	357.724	342.325	365.149	408.504	284.36
A_14_P130035	1	13686226	13686282	288.367	235.551	267.164	246.896	204.635	212.716	484.813	255.314
A_14_P102840	1	13776659	13776718	448.166	451.202	612.912	463.229	391.795	417.292	591.665	531.856
A_14_P132547	1	13804586	13804645	239.403	255.655	271.212	250.103	201.328	242.556	284.558	257.594
A_14_P103022	1	13858297	13858356	316.257	337.085	367.8	322.217	292.643	334.425	336.87	324.481
A_14_P127263	1	13870224	13870283	212.8483333	228.539	262.411	231.8746667	197.7476667	226.1333333	250.7	210.5676667
A_14_P110724	1	14048508	14048567	327.773	333.149	405.397	337.263	310.558	341.024	409.865	329.781
A_14_P112517	1	14212243	14212302	313.014	371.988	371.797	323.329	308.821	343.826	350.913	304.787
A_14_P102586	1	14355063	14355122	343.053	340.388	399.031	316.896	304.563	304.536	429.999	324.448
A_14_P124850	1	14554092	14554151	337.876	309.919	457.867	323.034	332.325	278.764	453.64	306.404
A_14_P133385	1	14679300	14679359	359.083	360.367	456.04	376.896	334.002	358.509	515.888	366.611
A_14_P114388	1	14834765	14834824	387.807	421.954	479.385	403.31	309.835	333.982	480.099	395.681
A_14_P200630	1	15188827	15188883	67.1961	65.0649	70.8973	57.7293	66.0227	58.9766	69.1891	52.1239
A_14_P122719	1	15204265	15204324	275.04	280.855	327.468	275.526	256.333	262.735	372.189	304.588
A_14_P135126	1	15239923	15239982	347.069	357.358	445.233	373.677	314.195	332.666	492.644	367.543
A_14_P138872	1	15282267	15282326	213.477	190.951	251.727	177.415	208.369	192.282	345.849	178.015
A_14_P201855	1	15282387	15282446	225.927	202.719	244.407	241.253	178.793	213.497	311.435	232.429
A_14_P129474	1	15437582	15437641	414.594	391.059	484.297	371.963	353.471	349.183	550.3	393.529
A_14_P118439	1	15484580	15484639	178.354	173.472	254.264	178.011	194.513	165.853	287.47	158.36
A_14_P125729	1	15500626	15500684	493.532	377.643	661.454	409.31	470.988	392.321	735.403	405.731
A_14_P122085	1	15514828	15514887	148.98	152.678	192.371	154.682	153.505	134.597	197.618	122.445
A_14_P115779	1	15539916	15539974	609.059	537.452	802.357	572.007	554.694	497.607	896.832	568.314
A_14_P105288	1	15553779	15553838	408.152	401.057	514.585	407.575	344.21	366.034	580.194	392.291
A_14_P121733	1	15564764	15564819	369.106	344.755	457.971	354.793	335.643	321.942	513.106	355.981
A_14_P125285	1	15571234	15571293	320.073	264.855	364.264	241.584	269.264	248.459	330.332	247.681
A_14_P104914	1	15594696	15594755	684.094	531.595	782.697	495.929	667.308	460.837	963.868	520.445
A_14_P104862	1	15645356	15645415	262.273	251.417	393.245	286.489	276.661	260.593	395.511	283.517
A_14_P130540	1	15700776	15700835	459.235	517.526	578.464	490.796	394.919	463.942	573.913	515.175
A_14_P114362	1	15732490	15732549	276.54	275.721	341.247	270.034	261.869	249.716	417.475	267.16
A_14_P108198	1	15840539	15840598	250.98	267.264	289.149	218.896	242.223	213.113	328.113	202.606
A_14_P117986	1	15846043	15846102	188.083	172.678	252.247	170.137	180.161	170.528	263.903	171.338
A_14_P109162	1	15857477	15857527	514.612	550.44	624.964	537.256	437.66	497.762	616.457	561.262
A_14_P114586	1	15880683	15880742	468.386	472.149	588.835	470.217	426.047	464.794	664.125	487.464
A_14_P103735	1	15935186	15935245	258.599	218.379	318.545	224.834	259.223	213.685	451.332	247.648
A_14_P120097	1	15980914	15980973	593.463	592.264	691.697	570.996	471.152	509.078	696.677	561.671
A_14_P138340	1	16040254	16040313	535.106	426.788	663.331	429.096	461.883	402.408	713.725	397.731
A_14_P106770	1	16076734	16076793	268.187	217.954	334.11	237.05	249.152	221.118	369.16	245.671
A_14_P111191	1	16088917	16088964	491.13	411.524	586.04	408.724	458.045	406.256	755.632	411.148
A_14_P137260	1	16091267	16091316	638.662	590.914	777.247	546.793	545.116	549.542	848.368	597.302
A_14_P103301	1	16093674	16093725	197.995	166.358	263.371	153.432	181.152	149.828	265.368	150.231
A_14_P110994	1	16099944	16099989	212.206	179.755	265.912	179.118	197.295	181.256	348.988	151.2
A_14_P129204	1	16119613	16119672	419.049	316.54	570.247	310.172	389.678	288.252	1038.7	307.129
A_14_P119642	1	16137988	16138044	341.658	293.45	443.297	309.396	316.869	297.116	469.429	303.465
A_14_P131697	1	16143223	16143280	223.635	189.678	274.397	195.029	194.772	180.89	304.755	195.212
A_14_P103457	1	16196127	16196186	323.961	315.894	411.664	316.796	275.816	297.08	425.091	336.912
A_14_P139200	1	16206731	16206789	294.973	248.221	409.73	281.93	286.169	261.549	482.124	281.689
A_14_P127675	1	16212864	16212923	372.588	309.395	486.247	331.206	255.009	281.292	400.884	293.843
A_14_P111296	1	16224931	16224985	506.118	404.747	620.764	425.55	495.438	398.399	633.225	447.802
A_14_P104173	1	16273096	16273140	260.888	246.257	280.452	236.646	228.299	220.804	424.719	272.723
A_14_P123806	1	16281248	16281307	545.876	432.712	655.06	438.822	491.831	403.828	714.153	489.552
A_14_P130925	1	16306825	16306884	330.023	329.417	398.178	329.482	278.944	287.732	417.009	324.916
A_14_P202312	1	16324317	16324376	294.601	290.022	368.419	317.689	260.996	284.18	467.263	279.636
A_14_P112838	1	16439872	16439931	315.059	318.059	408.231	305.129	280.092	277.597	449.009	315.787
A_14_P137612	1	16467913	16467965	503.532	423.781	610.193	478.253	466.569	421.649	682.926	438.137
A_14_P103510	1	16469124	16469177	519.648	403.332	599.151	370.606	454.609	387.563	744.947	374.981
A_14_P125300	1	16516152	16516211	519.388	440.911	637.687	439.781	454.116	404.435	950.238	472.2
A_14_P135651	1	16522296	16522353	325.187	366.816	389.542	358.859	288.208	340.988	437.888	335.833
A_14_P139164	1	16531740	16531799	247.847	215.877	347.295	275.021	239.643	237.149	385.032	273.481
A_14_P201857	1	16551324	16551383	711.254	574.766	821.73	618.344	838.816	573.252	1276.23	658.015
A_14_P100925	1	16686959	16687018	1321.02	1587.02	2440.94	1406.31	1241.29	1441.9	1664.4	1259.7
A_14_P114287	1	16693433	16693483	1115.88	1119.82	2140	1109.86	878.624	1004.52	1721.95	1152.95
A_14_P117976	1	16794038	16794097	420.023	560.845	964.005	604.241	543.305	577.181	810.091	656.015
A_14_P103664	1	16977064	16977123	217.961	112.301	68.9948	97.896	69.9353	109.382	68.1581	98.2419
A_14_P101297	1	17048692	17048751	289.635	272.471	381.364	290.629	256.502	259.916	443.332	292.148
A_14_P200005	1	17070367	17070426	342.256	326.505	394.936	305.93	314.328	334.63	312.022	268.257
A_14_P113439	1	17081498	17081555	344.847	297.284	425.247	281.999	316.866	289.185	467.772	275.221
A_14_P114174	1	17091177	17091236	220.206	188.321	236.731	182.396	184.015	170.633	279.125	195.74
A_14_P119681	1	17104914	17104972	291.945	281.229	356.764	296.396	260.973	277.863	397.332	302.148
A_14_P118723	1	17116539	17116598	208.773	197.246	255.796	217.864	196.434	197.859	263.815	198.429
A_14_P138434	1	17122879	17122938	384.696	431.488	480.109	387.551	368.471	390.77	437.252	307.381
A_14_P128226	1	17138894	17138953	515.579	452.762	660.316	444.999	437.616	412.72	732.953	408.947
A_14_P138205	1	17150803	17150862	167.929	186.051	193.164	196.096	139.335	182.649	189.913	188.175
A_14_P107786	1	17186837	17186896	478.929	433.832	618.248	462.251	444.581	399.649	728.401	495.981
A_14_P105422	1	17280934	17280993	266.911	214.333	291.364	213.463	208.402	172.578	338.011	214.338
A_14_P137114	1	17317757	17317813	188.173	171.421	239.431	173.863	185.116	161.863	281.261	171.945
A_14_P200006	1	17330274	17330333	546.601	468.16	712.907	478.86	458.365	423.779	663.082	418.481
A_14_P124345	1	17355997	17356052	198.773	204.574	230.371	192.003	166.969	190.549	276.199	199.948
A_14_P101982	1	17381570	17381622	308.44	293.155	365.264	316.438	274.866	294.613	381.207	302.825
A_14_P103829	1	17435920	17435978	601.606	520.888	782.04	539.827	525.505	497.08	840.618	552.16
A_14_P200007	1	17466388	17466447	159.566	126.264	152.69	133.377	119.954	119.425	208.832	128.981
A_14_P137516	1	17478277	17478331	228.809	215.202	275.73	222.103	211.473	208.935	371.932	210.541
A_14_P138079	1	17490504	17490563	587.844	529.988	679.912	477.118	471.259	431.113	854.365	492.481
A_14_P129720	1	17504959	17505018	557.143	527.581	723.514	525.753	455.195	451.494	677.056	540.705
A_14_P138455	1	17619422	17619481	362.023	326.024	476.316	341.758	332.808	317.305	508.091	348.912
A_14_P124817	1	17649835	17649894	351.117	342.019	418.121	328.003	313.438	316.22	426.401	350.464
A_14_P103796	1	17684869	17684917	245.359	191.885	287.031	175.363	235.259	173.185	328.332	166.429
A_14_P129891	1	17762957	17763011	319.24	287.988	430.228	312.682	304.735	280.26	478.332	319.052
A_14_P118936	1	17786973	17787032	226.559	214.952	277.695	192.379	228.23	203.459	221.573	164.774
A_14_P135530	1	17828954	17829013	409.64	380.888	469.371	371.289	348.854	369.826	538.884	453.464
A_14_P131646	1	17856295	17856354	314.292	256.84	425.164	284.736	291.643	268.494	415.832	281.088
A_14_P118574	1	17880179	17880238	283.809	311.738	295.564	270.396	264.85	315.908	281.772	259.701
A_14_P102150	1	17890703	17890762	478.359	431.574	630.171	450.155	452.195	415.701	728.492	458.501
A_14_P132854	1	17964363	17964422	145.143	126.21	197.986	141.415	136.335	112.616	215.461	130.562
A_14_P107614	1	18145368	18145427	228.452	195.595	301.178	205.965	211.402	188.055	274.87	203.712
A_14_P139572	1	18193238	18193297	240.945	242.057	303.864	259.563	209.954	225.149	361.953	244.671
A_14_P100054	1	18230188	18230247	387.336	373.488	511.3	388.075	378.935	365.316	646.082	367.445
A_14_P127380	1	18308800	18308859	244.542	256.911	279.912	234.007	211.18	237.297	323.294	226.519
A_14_P103452	1	18450208	18450267	491.366	440.136	555.054	447.541	403.723	414.042	780.707	459.981
A_14_P123532	1	18525821	18525880	372.867	414.832	473.077	383.896	333.469	371.816	456.511	369.517
A_14_P115205	1	18555437	18555485	332.916	313.881	369.732	319.735	291.854	309.826	437.599	316.981
A_14_P202011	1	18690764	18690823	465.911	471.919	622.73	475.793	425.331	442.899	785.022	503.602
A_14_P101490	1	18702871	18702930	269.273	230.738	364.357	259.192	254.706	237.54	458.132	223.814
A_14_P110792	1	18726901	18726960	163.44	174.951	204.997	179.663	161.017	165.226	239.689	179.017
A_14_P123914	1	18756491	18756550	159.18	155.247	191.523	154.103	150.152	140.435	216.511	176.195
A_14_P101348	1	18781177	18781236	1286.98	898.238	1314.12	886.967	932.935	771.949	2194.2	1028.55
A_14_P131007	1	18802856	18802915	394.666	360.131	555.17	389.771	352.161	339.011	603.965	355.781
A_14_P118839	1	18831889	18831948	359.13	357.881	387.531	351.163	303.369	387.116	394.642	369.084
A_14_P120809	1	18925157	18925216	173.967	127.149	269.264	154.36	128.735	130.782	200.332	130.055
A_14_P110357	1	19146303	19146362	385.773	438.284	490.454	443.413	347.152	427.649	502.702	459.648
A_14_P103189	1	19187091	19187150	535.88	527.559	606.57	525.348	465.902	512.337	731.899	535.781
A_14_P127589	1	19226590	19226649	370.911	341.264	464.193	340.646	342.116	309.006	516.903	321.017
A_14_P138770	1	19248386	19248445	335.137	331.033	379.297	325.996	306.919	325.39	422.903	321.802
A_14_P108095	1	19270630	19270689	187.106	205.288	229.981	200.548	180.328	180.779	305.653	181.338
A_14_P116238	1	19289440	19289499	323.999	329.859	394.157	330.896	294.885	307.908	438.903	292.338
A_14_P123197	1	19297936	19297995	264.329	250.469	371.131	269.729	275.112	258.214	419.255	271.789
A_14_P127505	1	19327574	19327627	348.523	323.03	478.55	344.432	339.057	315.218	573.032	321.348
A_14_P139351	1	19355684	19355743	416.74	393.488	531.956	380.896	373.816	362.942	533.203	395.175
A_14_P109096	1	19381056	19381115	350.805	350.472	490.626	383.965	340.846	349.593	495.147	335.351
A_14_P104463	1	19399944	19399998	610.014	518.402	807.28	510.057	529.402	457.882	846.599	543.448
A_14_P107721	1	19406174	19406233	321.461	385.801	401.564	388.763	283.839	367.305	360.884	373.015
A_14_P107476	1	19410882	19410937	623.118	534.919	610.871	520.146	603.169	507.782	865.78	506.843
A_14_P120067	1	19426492	19426551	416.416	349.702	476.327	345.459	378.223	316.613	646.199	367.448
A_14_P131706	1	19473568	19473627	367.588	359.914	445.897	362.129	320.264	321.666	592.299	356.781
A_14_P117811	1	19543739	19543798	387.504	384.18	476.231	375.263	349.112	370.762	533.591	369.055
A_14_P139494	1	19691736	19691795	363.85	296.373	454.833	303.379	331.973	284.863	560.692	325.621
A_14_P103411	1	19715179	19715234	283.87	284.214	319.798	263.482	221.563	229.472	392.332	276.314
A_14_P116886	1	19724112	19724168	481.773	438.894	561.005	414.206	418.469	410.349	565.81	367.459
A_14_P129892	1	19726226	19726281	407.24	439.888	562.097	436.563	352.769	381.016	609.332	414.695
A_14_P134082	1	19748908	19748962	208.465	199.219	259.157	205.467	199.188	195.828	283.711	198.636
A_14_P132590	1	19808926	19808985	622.945	590.126	855.216	637.025	576.264	549.459	1012.78	662.533
A_14_P107005	1	19864154	19864213	367.532	396.54	430.283	374.97	310.21	365.226	522.056	400.326
A_14_P112048	1	19886102	19886146	546.613	398.068	694.247	404.482	423.102	314.082	953.298	385.533
A_14_P109507	1	19994696	19994751	695.876	569.333	818.8	576.753	567.816	516.183	1014.33	518.114
A_14_P126181	1	20051622	20051675	166.807	235.988	199.247	234.482	159.37	243.052	258.435	217.947
A_14_P137477	1	20144912	20144971	339.873	334.021	427.212	309.517	295.269	301.082	421.132	284.381
A_14_P130178	1	20189370	20189429	1118.7	771.803	1015.13	827.729	1003.54	731.328	1332.05	822.481
A_14_P122444	1	20214501	20214555	307.873	308.521	320.592	284.862	256.106	290.927	417.725	329.088
A_14_P120816	1	20259973	20260032	669.811	505.95	765.997	509.529	625.015	489.601	825.165	524.314
A_14_P135348	1	20317910	20317969	408.773	355.521	551.684	364.536	373.223	331.506	698.918	341.119
A_14_P126336	1	20417881	20417940	404.773	443.167	447.341	396.319	371.277	396.93	384.539	307.74
A_14_P202227	1	20420886	20420945	438.143	440.729	585.109	435.793	412.217	402.26	616.366	417.429
A_14_P136482	1	20554456	20554515	400.515	348.278	477.585	316.86	352.471	311.873	425.443	310.907
A_14_P112033	1	20555468	20555527	403.394	393.264	503.164	397.329	333.759	352.149	609.563	401.404
A_14_P100962	1	20576246	20576305	324.708	338.827	429.579	333.822	316.106	309.26	398.125	294.878
A_14_P133329	1	20661746	20661805	211.106	184.358	227.407	167.86	205.333	172.183	310.368	199.052
A_14_P136169	1	20669503	20669562	369.256	310.333	424.664	327.963	316.195	307.597	488.457	351.689
A_14_P137506	1	20679363	20679422	170.8553333	152.1526667	219.6293333	167.366	166.1433333	148.0426667	209.3133333	137.9443333
A_14_P101908	1	20717681	20717731	299.309	270.631	327.764	249.31	247.369	236.882	411.046	260.945
A_14_P109945	1	20729568	20729627	370.844	358.631	423.92	370.959	327.081	320.292	648.366	416.74
A_14_P111023	1	20821458	20821517	286.81	274.544	320.693	258.289	251.574	256.494	379.888	282.611
A_14_P109704	1	20848384	20848443	420.344	410.131	731.212	545.999	488.135	450.549	811.099	521.814
A_14_P119345	1	20932233	20932292	421.081	413.296	497.902	415.689	361.661	350.63	638.366	385.326
A_14_P130021	1	20971502	20971559	730.995	618.247	742.564	626.096	736.746	551.462	1093.15	689.018
A_14_P135085	1	21013665	21013724	362.704	313.367	319.231	286.829	345.919	332.597	393.899	282.114
A_14_P106374	1	21122766	21122818	456.773	488.238	571.04	465.793	463.988	461.735	641.546	496.91
A_14_P138074	1	21172650	21172709	380.309	354.131	437.73	360.965	310.502	313.982	482.599	322.981
A_14_P101236	1	21194977	21195036	303.321	307.794	353.385	317.034	261.581	289.935	383.868	279.838
A_14_P118319	1	21291363	21291422	338.13	334.845	426.247	353.103	288.535	310.649	441.987	383.257
A_14_P114808	1	21319049	21319102	512.217	442.544	643.907	443.825	473.496	437.337	761.999	470.248
A_14_P117893	1	21343739	21343798	279.952	270.417	316.264	254.629	244.069	257.816	348.677	243.809
A_14_P130640	1	21403669	21403728	535.059	457.595	738.202	488.74	514.762	451.709	805.665	470.081
A_14_P102491	1	21527963	21528020	911.416	921.774	2144.32	1145.41	1027.71	1001.77	1528.44	1042.95
A_14_P101449	1	21539376	21539423	954.88	764.345	1124.05	721.003	843.712	663.149	1363.57	842.257
A_14_P137577	1	21541838	21541897	778.559	621.274	1523.47	652.303	770.333	536.252	1055.82	752.981
A_14_P113462	1	21588576	21588635	170.497	158.954	220.902	168.862	162.188	148.97	250.225	152.16
A_14_P118033	1	21621562	21621621	294.532	290.954	376.178	275.896	254.635	274.082	369.074	250.755
A_14_P116991	1	21639108	21639165	485.98	448.16	626.28	457.122	446.735	427.075	625.884	473.291
A_14_P124135	1	21650091	21650148	229.88	208.631	239.73	200.379	193.969	204.716	355.565	238.048
A_14_P116283	1	21674810	21674861	505.29	422.333	656.171	452.118	439.057	410.528	610.702	427.314
A_14_P110674	1	21683834	21683889	199.532	214.781	253.064	233.896	189.854	216.149	299.368	227.302
A_14_P137545	1	21733165	21733224	288.29	263.816	321.064	249.529	252.023	238.459	410.863	243.731
A_14_P111966	1	21766847	21766906	434.542	404.873	559.419	427.344	410.496	379.899	666.199	435.714
A_14_P134436	1	21795941	21796000	203.273	165.769	240.281	187.517	179.325	162.418	232.299	157.348
A_14_P105400	1	21824299	21824358	389.588	338.469	452.228	348.717	352.23	308.735	542.849	375.878
A_14_P124123	1	21846065	21846124	184.373	198.488	197.121	171.182	166.246	169.149	222.47	165.705
A_14_P110308	1	21909388	21909447	406.916	373.845	521.971	402.586	343.652	337.185	595.738	359.95
A_14_P134045	1	21968359	21968418	288.44	253.855	451.764	300.539	290.669	265.849	410.056	263.291
A_14_P128465	1	21995715	21995774	201.359	185.85	212.208	186.822	168.438	185.185	216.132	179.648
A_14_P119507	1	22053914	22053969	493.44	425.581	563.697	388.429	442.581	396.435	491.229	307.533
A_14_P137168	1	22080572	22080631	336.406	311.321	503.208	371.822	335.21	303.034	532.849	352.464
A_14_P124604	1	22097960	22098019	448.366	391.025	589.3	385.003	426.369	348.216	713.977	359.626
A_14_P135733	1	22128278	22128337	412.807	414.229	521.936	449.206	380.71	408.226	656.412	455.741
A_14_P105052	1	22143207	22143266	199.429	239.426	238.478	253.575	192.015	226.568	232.296	222.017
A_14_P125675	1	22162104	22162163	250.221	248.505	281.702	231.99	223.436	233.218	305.475	214.981
A_14_P126410	1	22207022	22207079	338.221	291.126	452.764	288.496	331.616	289.256	479.265	296.314
A_14_P113840	1	22325539	22325598	521.094	447.452	640.664	422.929	481.714	428.493	833.366	389.705
A_14_P127794	1	22459154	22459213	462.702	468.452	552.131	488.563	386.954	435.287	653.746	524.119
A_14_P120611	1	22546564	22546623	363.54	365.455	413.514	333.302	317.264	326.977	403.972	312.141
A_14_P105801	1	22573406	22573465	277.452	261.274	319.109	235.827	270.513	251.482	366.194	251.015
A_14_P111199	1	22600248	22600307	528.394	529.85	666.394	534.044	426.369	460.216	665.118	521.445
A_14_P105325	1	22636922	22636981	654.836	515.207	912.847	577.729	711.757	512.504	974.832	571.635
A_14_P104676	1	22661467	22661517	609.559	532.167	688.797	488.763	492.723	430.97	1006.71	544.326
A_14_P103237	1	22709821	22709870	343.083	343.609	436.57	320.122	297.161	290.942	545.573	342.74
A_14_P200008	1	22717771	22717830	432.256	394.505	559.121	393.646	377.035	375.482	610.832	358.802
A_14_P106837	1	22719860	22719919	1155.67	979.655	1514.4	1282.8	1009.67	1053.05	2093.13	1230.15
A_14_P126789	1	22724852	22724903	238.373	219.888	259.902	200.655	201.757	208.923	260.082	156.231
A_14_P130243	1	22732560	22732609	450.542	356.834	532.931	355.263	372.835	338.249	620.365	358.314
A_14_P126598	1	22786152	22786211	420.452	372.595	502.653	369.415	358.496	337.087	549.368	349.16
A_14_P135132	1	22849341	22849400	236.588	217.877	319.443	231.61	227.596	214.439	403.999	230.014
A_14_P111324	1	22895273	22895332	859.506	633.288	1030	637.576	713.995	564.853	1345.89	771.203
A_14_P109970	1	22944852	22944911	715.506	614.021	802.964	611.329	614.624	539.519	1415.87	659.148
A_14_P136035	1	22986336	22986395	218.382	205.553	333.835	252.075	221.958	196.482	396.903	255.981
A_14_P136995	1	23102294	23102349	165.049	165.643	190.208	158.6	140.885	152.252	197.082	150.052
A_14_P124318	1	23116940	23116999	279.006	277.055	355.121	303.289	217.883	235.334	323.832	264.212
A_14_P101868	1	23159485	23159544	520.606	474.988	614.178	474.586	453.299	441.356	725.261	490.231
A_14_P132315	1	23165158	23165217	192.706	150.321	250.178	196.068	185.259	162.899	290.884	157.533
A_14_P119166	1	23201037	23201096	393.403	379.025	489.635	376.735	376.368	364.356	517.947	356.712
A_14_P107138	1	23226717	23226776	297.143	275.988	342.657	270.146	311.869	305.816	342.511	232.088
A_14_P137976	1	23265113	23265160	579.973	408.788	687.693	371.182	494.027	357.899	688.47	372.326
A_14_P124156	1	23383461	23383519	564.452	503.452	619.022	455.122	503.143	426.89	717.125	396.74
A_14_P138605	1	23383550	23383609	444.902	426.923	554.621	428.717	405.902	393.726	652.332	430.464
A_14_P132214	1	23405465	23405524	287.648	264.301	290.693	223.075	265.471	240.942	377.403	247.767
A_14_P104371	1	23434965	23435021	269.483	257.278	315.764	262.029	244.331	251.113	413.165	267.148
A_14_P112064	1	23486634	23486693	401.306	412.888	459.897	363.329	384.802	366.449	470.913	350.852
A_14_P135598	1	23511452	23511511	502.306	420.988	648.478	446.039	450.092	397.908	706.298	424.153
A_14_P111644	1	23546741	23546788	445.514	452.84	503.764	427.266	407.781	395.77	578.988	462.918
A_14_P136989	1	23591213	23591272	271.29	260.816	309.907	246.003	260.217	242.519	317.299	217.081
A_14_P115618	1	23597932	23597991	238.292	240.358	323.867	292.862	226.759	265.042	339.526	270.368
A_14_P130600	1	23602132	23602191	234.212	270.307	295.2703333	266.227	221.409	245.8526667	262.8693333	196.8783333
A_14_P103011	1	23630447	23630504	258.413	228.668	321.385	248.448	235.081	239.649	368.939	237.945
A_14_P133892	1	23631229	23631273	981.143	745.914	788.226	786.358	836.035	642.449	1923.02	839.222
A_14_P136973	1	23631514	23631573	408.958	363.507	476.538	369.928	377.589	352.712	506.918	391.464
A_14_P130448	1	23674455	23674514	254.876	245.988	344.495	275.319	227.723	242.863	390.056	256.878
A_14_P117522	1	23712105	23712164	250.106	228.173	309.73	229.103	296.335	214.049	428.677	258.464
A_14_P110114	1	23765424	23765483	480.394	450.022	574.108	439.552	409.535	403.482	617.965	434.014
A_14_P124391	1	23777285	23777344	161.221	148.229	209.867	167.31	134.545	137.006	184.711	151.153
A_14_P200009	1	23777315	23777374	234.773	231.247	356.316	309.655	234.885	251.494	347.832	282.714
A_14_P119619	1	23827609	23827668	375.644	319.569	424.55	311.289	344.369	296.816	459.125	309.843
A_14_P200010	1	23853845	23853904	365.206	330.788	465.661	336.137	320.94	314.149	394.711	277.809
A_14_P100500	1	23859915	23859974	243.158	178.565	287.523	181.551	240.759	157.292	405.761	182.481
A_14_P121418	1	23864785	23864839	654.152	546.678	833.73	563.758	639.505	543.218	918.194	574.084
A_14_P106108	1	23869316	23869366	963.069	709.099	1324.4	811.963	913.85	743.735	1788.01	927.239
A_14_P107687	1	23896788	23896844	501.359	526.712	673.8	505.36	530.208	512.697	782.099	501.181
A_14_P123601	1	23938630	23938689	401.023	359.595	519.523	357.793	364.479	329.187	597.267	380.658
A_14_P136865	1	23978780	23978839	253.152	209.816	402.538	272.896	276.983	229.181	349.263	239.878
A_14_P201895	1	24129901	24129960	471.588	429.729	551.902	403.965	387.368	389.115	623.16	414.602
A_14_P123885	1	24131261	24131320	337.739	304.781	458.728	338.182	312.264	299.425	428.799	331.048
A_14_P135430	1	24157222	24157281	669.586	526.832	853.978	543.396	629.616	530.078	1193.85	584.395
A_14_P113159	1	24201766	24201825	588.394	567.988	759.05	598.217	439.017	476.341	944.091	635.188
A_14_P118139	1	24230711	24230770	145.773	191.678	158.143	190.379	129.581	193.22	140.118	137.838
A_14_P132997	1	24254805	24254864	219.98	219.609	279.074	217.034	202.471	199.597	339.399	214.248
A_14_P139836	1	24386944	24387003	354.566	331.54	409.644	328.456	266.643	304.149	446.618	342.052
A_14_P134726	1	24408504	24408556	308.237	321.595	346.164	322.363	272.402	308.006	446.369	321.018
A_14_P113165	1	24429702	24429757	373.842	375.712	422.331	337.829	304.436	307.183	412.987	320.222
A_14_P134399	1	24451420	24451479	562.737	520.381	700.505	519.118	524.254	492.668	693.655	514.626
A_14_P125911	1	24485578	24485634	322.18	314.284	421.014	320.177	311.652	304.078	546.539	331.774
A_14_P105809	1	24516981	24517040	158.995	158.766	170.385	138.551	152.609	154.839	148.696	103.481
A_14_P134812	1	24531228	24531287	489.321	413.569	591.827	401.209	414.337	357.375	650.702	427.129
A_14_P134781	1	24586216	24586275	396.945	369.057	469.031	344.696	358.135	322.249	547.147	353.796
A_14_P125805	1	24681604	24681663	289.742	294.926	371.064	312.729	275.88	284.975	386.699	296.114
A_14_P121146	1	24717871	24717930	293.173	266.548	330.074	285.724	248.116	253.435	418.918	280.533
A_14_P121494	1	24741689	24741748	261.394	267.333	342.99	309.283	228.135	261.882	309.953	284.188
A_14_P118307	1	24824908	24824967	240.452	267.488	273.371	263.932	212.023	243.356	285.184	260.203
A_14_P123005	1	24869513	24869570	876.325	675.954	948.827	684.958	779.471	629.08	1318.7	806.648
A_14_P109561	1	24914271	24914330	509.666	481.702	496.616	429.674	478.335	443.682	468.194	388.636
A_14_P101216	1	24981038	24981097	657.406	541.321	744.621	551.432	682.715	520.337	759.832	656.874
A_14_P116572	1	25036661	25036717	505.702	398.059	587.42	361.927	455.678	371.942	682.113	387.918
A_14_P117709	1	25129786	25129845	690.566	565.988	1047.4	632.996	633.883	570.445	1150.53	643.214
A_14_P116803	1	25264433	25264492	233.952	184.702	275.364	181.396	221.66	186.31	345.11	213.277
A_14_P101825	1	25303220	25303279	216.388	219.45	313.085	275.075	231.045	259.649	356.965	271.614
A_14_P139004	1	25314320	25314379	315.987	272.988	398.281	286.448	312.176	272.246	406.401	296.084
A_14_P101869	1	25315366	25315418	164.428	159.471	183.661	164.413	147.496	158.68	247.799	174.681
A_14_P120178	1	25318800	25318845	417.192	337.504	439.3	323.646	347.969	311.516	607.953	384.567
A_14_P201458	1	25500359	25500418	257.242	266.988	284.557	273.31	219.092	259.011	289.457	244.95
A_14_P108897	1	25505692	25505751	371.428	345.988	461.488	355.068	302.335	303.416	481.332	338.481
A_14_P138746	1	25575356	25575411	383.073	331.321	464.884	336.776	313.402	315.841	548.665	366.848
A_14_P127708	1	25577792	25577851	250.452	195.095	283.072	191.011	226.574	191.977	330.622	201.723
A_14_P104303	1	25635139	25635198	345.206	334.988	465.109	367.689	311.259	308.613	573.3	338.852
A_14_P134302	1	25664900	25664956	336.18	315.877	450.164	353.496	307.069	302.916	524.918	328.36
A_14_P112254	1	25697100	25697153	212.515	219.053	251.798	212.758	198.846	195.26	277.332	192.602
A_14_P130690	1	25740573	25740632	231.256	271.264	253.835	233.253	220.652	232.72	306.953	238.257
A_14_P129712	1	25785556	25785615	415.699	315.136	504.964	343.029	376.569	291.399	600.642	323.878
A_14_P136416	1	25816265	25816324	765.987	606.595	1000.26	636.146	606.531	518.31	1146.3	624.081
A_14_P125986	1	25840206	25840262	188.514	222.284	211.55	206.003	184.335	206.582	246.987	186.912
A_14_P129309	1	25859721	25859780	343.547	295.859	469.664	340.496	301.057	285.908	494.986	305.866
A_14_P101787	1	25873262	25873306	430.934	345.988	504.764	335.365	371.436	306.011	655.551	329.793
A_14_P107178	1	25877994	25878053	630.273	600.238	755.626	582.586	568.37	579.859	916.153	615.695
A_14_P137415	1	25895562	25895621	166.344	142.702	199.693	136.682	149.678	131.046	210.977	140.916
A_14_P123514	1	25910891	25910950	366.24	310.521	416.335	305.039	258.652	263.863	421.613	298.137
A_14_P133966	1	25912680	25912739	416.106	421.555	518.483	403.802	329.102	346.816	533.106	371.271
A_14_P129783	1	25915339	25915398	327.773	317.954	425.3	338.36	330.935	318.516	525.526	329.368
A_14_P117640	1	25943968	25944027	242.606	229.888	271.379	207.742	234.402	229.149	301.987	184.878
A_14_P120564	1	25972050	25972109	271.844	227.738	328.497	233.929	252.169	198.382	390.504	233.74
A_14_P105172	1	26042547	26042606	347.465	381.488	425.798	380.896	342.628	372.278	521.189	391.124
A_14_P110541	1	26051182	26051241	464.921	403.247	572.73	399.655	420.635	395.782	584.125	382.291
A_14_P118060	1	26062237	26062296	221.256	226.988	298.085	233.61	216.322	216.829	339.665	248.189
A_14_P114079	1	26094621	26094680	219.24	217.021	269.419	228.137	189.188	220.292	262.332	205.055
A_14_P133596	1	26135080	26135139	226.069	224.988	297.949	232.748	217.471	211.666	366.332	228.261
A_14_P136037	1	26170008	26170067	610.083	532.747	708.661	510.758	586.683	548.774	777.176	532.856
A_14_P111506	1	26170630	26170684	604.566	538.678	721.907	488.075	538.795	476.435	877.925	480.759
A_14_P114390	1	26192632	26192682	227.679	216.644	274.072	204.973	222.126	205.873	353.689	209.981
A_14_P103606	1	26200454	26200513	351.256	293.091	461.731	289.596	326.333	261.287	551.868	304.302
A_14_P124930	1	26266025	26266083	406.187	378.126	510.419	385.31	366.698	371.223	544.725	342.017
A_14_P114751	1	26288909	26288954	564.844	435.524	646.178	462.689	424.176	401.02	862.962	526.166
A_14_P127716	1	26291202	26291246	1796.05	1571.13	2276.98	1582.54	1551.7	1439.28	3680.1	1803.91
A_14_P104596	1	26304014	26304072	2750.7	2052.09	3129.91	2215.86	2577.07	1827.58	6196.76	2198.84
A_14_P123406	1	26330866	26330914	642.463	506.574	763.497	528.163	521.223	484.113	899.435	516.878
A_14_P101266	1	26340689	26340748	477.29	349.54	504.514	315.063	407.032	311.297	597.565	303.814
A_14_P108791	1	26374729	26374783	674.506	584.688	846.212	617.586	583.918	535.246	1109.06	678.809
A_14_P103918	1	26434784	26434843	320.965	323.642	395.864	355.563	291.241	318.988	384.565	354.481
A_14_P123708	1	26443663	26443722	328.735	321.796	341.097	284.763	259.081	270.363	387.299	273.448
A_14_P139782	1	26480165	26480222	220.292	226.914	272.316	231.379	198.035	208.749	320.229	230.671
A_14_P101569	1	26484800	26484858	446.13	411.952	557.054	383.864	373.208	350.149	548.488	369.325
A_14_P100082	1	26548882	26548938	180.888	167.988	212.653	153.377	167.846	143.779	218.884	160.636
A_14_P110008	1	26575251	26575310	346.428	333.919	449.864	338.429	318.652	313.857	562.439	315.017
A_14_P138281	1	26585044	26585103	172.202	168.131	217.371	180.396	158.869	166.882	214.189	164.195
A_14_P122972	1	26625299	26625358	536.406	525.721	678.949	563.6	483.735	499.449	756.082	588.267
A_14_P114927	1	26710809	26710868	275.344	259.595	385.364	305.696	268.299	271.08	402.884	281.671
A_14_P117107	1	26737835	26737894	415.94	391.521	531.331	398.129	379.885	377.632	590.212	364.821
A_14_P120735	1	26758077	26758136	698.88	514.167	909.247	583.103	662.057	522.701	1275.78	599.981
A_14_P138024	1	26807319	26807378	442.192	431.182	549.031	403.029	372.116	371.006	809.009	405.465
A_14_P130392	1	26853327	26853386	395.309	366.059	497.533	379.165	361.746	368.18	505.999	396.689
A_14_P133833	1	26875030	26875077	1217.29	893.747	1408.12	898.967	1093.85	828.816	1642.75	1014.77
A_14_P132631	1	26894934	26894993	276.566	256.471	323.693	236.325	236.602	222.549	364.554	245.462
A_14_P125993	1	26898104	26898163	459.64	505.055	630.454	559.999	418.369	477.682	637.546	522.124
A_14_P104730	1	26909679	26909738	253.999	247.278	346.69	289.822	253.821	263.988	401.725	271.445
A_14_P117463	1	26922100	26922159	340.506	347.988	420.653	353.526	275.402	311.593	473.957	349.606
A_14_P200011	1	26922502	26922547	518.023	405.988	603.452	379.521	448.264	359.218	806.746	406.188
A_14_P117899	1	26935814	26935873	531.506	422.388	664.157	433.253	510.517	409.034	787.504	464.774
A_14_P114313	1	26960206	26960262	321.773	257.345	327.514	257.289	268.264	237.08	431.884	276.36
A_14_P132383	1	27020969	27021019	675.506	549.988	787.247	510.93	631.757	515.697	813.435	439.981
A_14_P101728	1	27043956	27044015	478.737	372.774	654.233	404.99	448.092	364.183	702.832	374.731
A_14_P101060	1	27110165	27110223	450.867	415.082	609.3	395.289	419.688	349.756	640.199	357.414
A_14_P105890	1	27116430	27116474	349.54	320.355	410.495	314.858	330.602	298.016	539.298	357.498
A_14_P130277	1	27165064	27165122	706.483	556.182	849.864	501.129	658.081	524.899	918.644	422.043
A_14_P130103	1	27271660	27271719	141.594	155.595	180.971	147.862	133.505	130.597	209.711	136.567
A_14_P100857	1	27307522	27307574	219.13	234.488	272.064	233.196	192.106	197.816	317.665	224.648
A_14_P127580	1	27318956	27319003	276.708	293.246	308.084	270.376	237.694	256.274	378.298	294.843
A_14_P124447	1	27334977	27335034	427.394	380.091	564.557	392.999	423.195	366.839	601.138	389.271
A_14_P101435	1	27357417	27357476	255.13	235.238	396.523	292.482	256.069	249.216	369.16	265.878
A_14_P104241	1	27369468	27369516	305.428	305.367	366.538	256.315	275.241	251.407	506.746	262.395
A_14_P109809	1	27383212	27383265	410.292	352.544	533.11	369.088	383.723	363.97	633.365	387.148
A_14_P118501	1	27404305	27404350	531.24	431.155	756.031	423.496	498.517	410.149	671.332	422.904
A_14_P126016	1	27418631	27418687	356.606	336.788	411.964	326.396	311.152	296.792	468.909	334.096
A_14_P104253	1	27434297	27434356	387.04	374.221	468.264	394.432	331.973	372.792	558.739	416.87
A_14_P137367	1	27457472	27457531	367.158	283.834	414.531	285.863	343.502	283.782	478.746	295.326
A_14_P107106	1	27556953	27557012	380.38	402.024	442.657	368.467	330.619	349.019	463.011	352.588
A_14_P130523	1	27597176	27597235	560.24	537.888	618.621	462.896	422.809	427.593	724.765	452.281
A_14_P116018	1	27631725	27631784	601.54	422.255	751.8	418.039	527.333	361.597	800.868	466.195
A_14_P136466	1	27637052	27637105	595.29	530.678	794.8	629.289	617.366	532.899	1375.52	620.722
A_14_P105990	1	27676696	27676754	490.673	436.088	651.031	462.863	434.366	417.292	733.504	459.119
A_14_P200012	1	27681726	27681785	598.67	498.678	736.42	531.677	569.72	484.74	853.14	579.943
A_14_P120923	1	27738880	27738939	284.29	254.264	358.331	245.329	268.098	240.106	314.189	260.695
A_14_P107298	1	27772245	27772304	734.87	666.504	977.764	743.724	658.135	639.749	1264.04	840.388
A_14_P136266	1	27803805	27803864	303.876	289.126	348.634	271.983	260.602	235.616	509.888	282.833
A_14_P102302	1	27826297	27826356	261.54	272.521	339.986	277.637	265.264	257.494	407.295	269.611
A_14_P114015	1	27861882	27861941	299.644	268.698	394.064	297.029	292.21	269.649	429.11	307.129
A_14_P130550	1	27894466	27894516	235.13	189.167	272.005	193.103	210.161	192.666	359.255	223.673
A_14_P138206	1	27897058	27897117	247.573	243.388	309.733	232.365	214.643	216.977	299.677	211.326
A_14_P113939	1	27912582	27912641	405.463	396.885	494.952	422.771	382.435	395.816	523.918	401.498
A_14_P128313	1	27917709	27917768	284.44	310.988	338.364	297.563	265.505	282.321	384.702	286.574
A_14_P138868	1	27924651	27924710	334.437	335.9813333	402.399	340.873	292.4643333	317.9493333	414.63	316.7183333
A_14_P111666	1	27960560	27960619	367.463	332.022	345.797	287.596	277.919	295.08	372.465	301.314
A_14_P130345	1	27972197	27972251	621.152	523.574	720.443	498.432	500.683	442.493	860.235	512.368
A_14_P138197	1	27977782	27977826	302.673	284.588	349.134	285.526	277.635	289.449	409.801	292.262
A_14_P128181	1	28000374	28000433	361.049	389.402	476.986	402.896	344.71	378.38	473.194	351.498
A_14_P122715	1	28059013	28059072	502.325	500.919	620.345	537.315	463.795	489.042	703.106	557.465
A_14_P117096	1	28105009	28105068	338.094	290.202	405.281	292.724	306.864	291.649	498.046	310.802
A_14_P139545	1	28160383	28160438	326.483	284.698	362.371	272.432	320.714	296.555	407.074	226.981
A_14_P104229	1	28204565	28204609	584.152	544.126	669.867	518.206	489.688	467.578	843.263	558.843
A_14_P103472	1	28225936	28225995	464.273	420.309	583.431	458.296	402.438	395.363	650.475	482.588
A_14_P135342	1	28248290	28248349	145.98	137.885	174.907	144.146	135.126	139.597	179.999	124.018
A_14_P134178	1	28248666	28248725	606.987	604.559	839.28	585.638	545.402	519.542	882.118	576.838
A_14_P132098	1	28281103	28281162	274.031	302.956	291.212	275.034	243.902	282.756	379.608	282.878
A_14_P120255	1	28339808	28339860	270.735	246.911	306.05	261.003	247.368	242.873	429.138	260.046
A_14_P200893	1	28346491	28346550	395.304	356.363	443.418	311.627	347.035	325.916	451.888	306.722
A_14_P108200	1	28636281	28636339	310.773	336.402	360.505	315.377	284.725	318.181	361.38	281.124
A_14_P108896	1	28647215	28647274	567.625	567.729	855.971	632.172	598.023	534.287	823.665	650.055
A_14_P113587	1	28655948	28656007	556.523	513.957	726.335	529.646	551.116	513.256	830.401	540.429
A_14_P126831	1	28680242	28680301	223.702	171.095	225.112	167.548	187.259	159.97	265.37	164.712
A_14_P120765	1	28685700	28685752	334.586	328.738	450.833	352.137	272.85	295.08	412.725	314.66
A_14_P139591	1	28708451	28708508	343.708	309.053	376.67	290.365	275.748	267.264	457.738	297.137
A_14_P105789	1	28724870	28724929	577.906	561.988	728.478	591.86	484.027	517.274	680.366	598.291
A_14_P112459	1	28725707	28725766	362.086	345.363	429.871	341.253	304.621	309.024	492.229	336.843
A_14_P133030	1	28739318	28739366	1162.03	945.544	1496.33	950.329	1100.54	894.356	2398.33	906.05
A_14_P100167	1	28768229	28768288	426.523	369.238	531.281	351.413	378.505	319.218	639.532	372.081
A_14_P133263	1	28789441	28789500	468.853	456.988	571.764	476.129	375.933	411.462	642.229	505.981
A_14_P109187	1	28823016	28823075	213.807	191.505	250.197	190.963	193.602	175.549	283.732	174.181
A_14_P102790	1	28849664	28849721	350.221	307.022	494.407	327.467	351.223	293.756	562.572	313.341
A_14_P129609	1	28884707	28884756	375.487	352.702	506.197	377.963	350.66	319.697	648.255	408.096
A_14_P119596	1	28910315	28910374	421.566	363.712	533.897	380.163	395.85	344.632	593.765	354.048
A_14_P104137	1	28988138	28988197	503.973	428.655	676.199	430.287	452.259	389.47	733.546	434.552
A_14_P123692	1	29026064	29026123	714.187	598.264	897.902	636.93	610.609	559.735	1131.64	686.429
A_14_P139234	1	29074450	29074509	268.29	298.298	303.454	281.344	224.102	259.549	308.665	298.781
A_14_P119468	1	29097854	29097913	263.98	272.229	323.247	286.793	250.866	252.149	362.235	275.82
A_14_P137246	1	29140519	29140578	395.952	451.345	526.608	470.49	363.748	433.918	510.298	402.947
A_14_P105732	1	29181782	29181841	409.601	380.229	446.143	372.793	352.938	355.828	521.769	355.356
A_14_P117342	1	29207525	29207584	192.014	237.781	236.796	253.348	176.002	221.349	226.194	211.05
A_14_P128124	1	29238302	29238361	188.221	221.402	233.28	230.638	178.712	199.321	279.399	206.814
A_14_P109701	1	29264166	29264225	160.514	136.395	208.371	151.36	136.71	130.611	211.368	169.767
A_14_P116272	1	29301936	29301995	192.929	185.113	248.912	216.229	172.438	159.899	259.953	181.981
A_14_P119655	1	29348379	29348438	221.644	236.149	243.193	222.289	182.602	199.016	297.125	211.878
A_14_P119763	1	29386285	29386344	367.992	325.613	440.695	321.206	336.254	305.223	517.172	321.261
A_14_P138494	1	29432656	29432715	355.606	384.755	423.077	361.677	288.089	333.337	469.366	349.602
A_14_P135162	1	29454231	29454289	215.98	172.126	254.67	180.177	190.23	181.321	280.999	179.848
A_14_P105567	1	29473693	29473750	591.773	463.755	702.109	466.241	483.869	441.649	723.189	432.517
A_14_P108566	1	29587334	29587393	657.773	629.417	709.109	667.137	480.082	535.789	950.299	640.248
A_14_P103655	1	30299292	30299351	431.84	456.855	526.281	444.344	405.308	457.274	538.475	458.552
A_14_P117068	1	30562278	30562337	349.329	258.025	432.639	260.709	331.116	238.042	422.532	216.681
A_14_P101713	1	30716764	30716823	621.428	545.022	721.474	571.315	492.954	459.873	980.642	657.188
A_14_P202216	1	30853309	30853362	443.14	427.855	571.42	434.396	420.176	412.859	614.138	439.755
A_14_P112127	1	30853750	30853804	430.84	388.255	555.364	412.396	354.988	366.425	640.599	402.348
A_14_P120727	1	30865911	30865958	1362.92	1085.06	1565.76	1052.79	1154.07	976.516	2464.06	1193.22
A_14_P103770	1	30895969	30896028	266.736	277.321	305.897	254.496	226.366	250.042	335.301	236.668
A_14_P114572	1	30984527	30984586	218.38	204.167	186.335	205.075	218.217	214.26	235.526	196.562
A_14_P112449	1	31019758	31019817	346.118	298.54	462.164	314.296	315.652	279.185	496.298	292.912
A_14_P126094	1	31094164	31094223	346.532	286.954	419.193	295.289	309.609	272.839	469.221	260.796
A_14_P138769	1	31136968	31137027	651.87	642.246	858.074	661.758	611.438	563.649	1040.02	636.912
A_14_P112166	1	31170023	31170082	243.921	269.173	297.226	257.088	225.919	229.252	323.106	238.368
A_14_P126270	1	31201120	31201179	197.44	193.355	262.085	231.11	201.057	215.39	285.189	224.374
A_14_P202444	1	31327013	31327069	605.049	471.367	767.798	515.103	550.919	465.046	854.815	532.464
A_14_P131513	1	31329144	31329203	377.094	290.309	493.394	303.711	359.23	320.77	540.849	313.498
A_14_P121074	1	31379856	31379915	359.152	357.85	502.893	380.606	341.635	353.482	504.461	383.142
A_14_P130044	1	31411163	31411214	657.329	533.284	666.695	489.965	438.735	430.001	877.332	559.575
A_14_P107843	1	31435129	31435188	719.069	579.729	1136.63	624.315	602.188	541.649	1072.05	614.517
A_14_P116228	1	31496641	31496700	161.533	171.188	231.727	183.044	169.995	157.705	262.118	166.302
A_14_P108743	1	31508240	31508298	492.14	445.288	593.443	466.682	451.712	410.115	607.573	495.429
A_14_P118971	1	31566343	31566402	510.487	427.809	536.495	411.088	355.436	386.425	501.106	411.271
A_14_P107644	1	31571555	31571608	676.083	514.436	843.364	503.563	583.735	460.082	1092.7	515.574
A_14_P101185	1	31572677	31572736	315.329	262.692	410.657	285.503	283.919	255.218	463.746	273.464
A_14_P202126	1	31576551	31576607	219.699	202.507	252.297	195.396	189.438	166.685	271.432	178.848
A_14_P133920	1	31714119	31714172	507.579	385.827	683.431	420.329	464.616	379.47	734.677	434.119
A_14_P104147	1	31720766	31720825	315.16	296.923	410.143	298.862	271.305	260.439	412.546	281.517
A_14_P137200	1	31742350	31742409	190.876	189.229	254.488	207.344	169.18	174.334	253.439	161.445
A_14_P105318	1	31760522	31760581	248.211	219.832	298.121	208.896	213.069	188.749	320.403	191.124
A_14_P120745	1	31772733	31772792	364.523	358.452	496.074	378.034	319.714	341.274	529.432	359.214
A_14_P106535	1	31816803	31816862	448.952	433.059	477.35	380.31	394.883	358.112	451.632	354.314
A_14_P127220	1	31822570	31822629	483.601	380.229	582.171	350.007	448.831	359.685	625.903	396.124
A_14_P114707	1	31869398	31869457	215.166	247.988	260.616	261.526	199.85	229.908	252.082	226.945
A_14_P130715	1	31924906	31924954	580.98	546.505	707.178	541.999	472.092	495.528	839.229	606.912
A_14_P105259	1	31932220	31932277	297.237	272.702	424.297	290.529	279.116	253.399	471.056	262.74
A_14_P139839	1	31947172	31947231	197.118	194.471	229.833	173.379	170.643	178.425	240.711	160.429
A_14_P132588	1	32060868	32060927	172.309	194.131	189.864	200.596	159.152	190.935	224.235	205.626
A_14_P119199	1	32127599	32127658	299.497	318.505	352.431	316.748	275.058	305.962	419.065	317.781
A_14_P116963	1	32150444	32150503	457.309	460.095	637.131	465.996	389.135	386.082	651.689	424.16
A_14_P132386	1	32158435	32158494	541.386	455.569	687.005	461.448	498.702	459.616	683.011	416.588
A_14_P134713	1	32173227	32173286	317.987	320.274	383.931	328.329	294.509	316.756	387.032	306.181
A_14_P133114	1	32210431	32210483	313.256	254.678	344.06	258.118	299.126	228.252	411.655	265.304
A_14_P129404	1	32224898	32224957	383.106	367.655	428.164	328.629	356.277	359.399	515.539	340.222
A_14_P112666	1	32244649	32244708	381.354	345.343	409.327	314.802	329.161	322.183	472.366	340.602
A_14_P114875	1	32271793	32271852	176.773	175.816	204.109	161.827	167.21	156.726	219.884	146.429
A_14_P110448	1	32294190	32294249	162.635	170.747	180.538	167.961	158.161	161.597	224.746	177.188
A_14_P110896	1	32322852	32322911	304.173	273.721	386.454	292.689	294.469	272.282	471.295	282.796
A_14_P112580	1	32337420	32337479	621.463	499.091	833.506	478.509	572.902	446.743	929.849	469.464
A_14_P200013	1	32342399	32342455	169.329	181.432	192.377	163.573	164.602	169.989	193.573	151.533
A_14_P118241	1	32343340	32343395	675.187	505.988	865.902	504.379	686.527	500.899	946.999	530.848
A_14_P111360	1	32350318	32350377	218.773	230.796	284.087	246.767	209.688	221.149	338.099	244.081
A_14_P128475	1	32352101	32352160	347.736	349.173	483.523	400.896	344.365	349.223	489.47	388.602
A_14_P114436	1	32360738	32360797	410.54	379.488	521.902	362.517	351.973	326.542	507.366	401.567
A_14_P129585	1	32366350	32366409	189.463	181.643	218.681	162.896	168.596	174.633	270.511	179.267
A_14_P200014	1	32368425	32368484	456.566	423.264	576.764	432.696	406.169	403.449	652.573	428.498
A_14_P124518	1	32382644	32382698	1961.4	1528.18	1990.26	1483.5	1787.78	1449.65	3822.86	1809.51
A_14_P123983	1	32416184	32416243	398.67	393.16	566.514	420.967	322.866	327.899	506.546	365.91
A_14_P101381	1	32430617	32430676	551.635	489.333	762.183	551.38	511.842	462.589	781.261	529.588
A_14_P132793	1	32456393	32456452	121.876	117.195	145.3	108.36	126.18	102.001	166.932	104.914
A_14_P113469	1	32464691	32464750	359.38	317.274	431.097	316.526	307.835	301.182	581.987	306.533
A_14_P114672	1	32468511	32468569	343.662	313.173	410.05	303.432	297.171	274.841	525.47	292.809
A_14_P107213	1	32498904	32498959	412.676	368.343	528.631	362.496	373.712	351.908	651.365	355.781
A_14_P101541	1	32522523	32522582	215.804	232.676	262.727	228.637	178.661	186.445	295.426	235.981
A_14_P112909	1	32529103	32529151	1747.15	1557.47	1764.51	1495.02	1470.94	1397.65	2414.9	1595.48
A_14_P108189	1	32605627	32605679	199.237	191.988	216.085	179.396	181.759	180.756	290.975	197.91
A_14_P104664	1	32631589	32631648	1021.5	781.057	885.025	730.983	721.195	683.494	1339.57	918.181
A_14_P131376	1	32655084	32655143	400.35	399.334	531.69	411.303	345.299	359.666	571.761	432.41
A_14_P102804	1	32688181	32688240	348.148	323.269	449.385	335.517	309.574	304.666	466.229	355.912
A_14_P102947	1	32734938	32734989	237.699	257.877	276.557	254.068	220.55	238.705	323.999	251.514
A_14_P107993	1	32762174	32762233	394.023	375.238	472.143	395.103	389.609	369.873	540.265	431.381
A_14_P118355	1	32768395	32768454	471.042	491.796	567.054	456.541	403.871	404.774	588.642	461.533
A_14_P127118	1	32789971	32790030	466.273	403.144	583.077	430.521	425.069	382.882	710.11	443.351
A_14_P114598	1	32803060	32803119	396.073	369.588	521.897	409.263	390.133	350.534	552.965	378.914
A_14_P106341	1	32814574	32814633	754.73	740.6826667	1057.71	723.8323333	678.146	645.9583333	775.4796667	781.5246667
A_14_P134827	1	32815341	32815400	234.004	220.45	270.797	228.329	213.831	215.506	301.913	229.658
A_14_P202388	1	32932466	32932525	425.094	418.452	494.964	432.296	377.735	421.216	613.073	464.722
A_14_P100825	1	32945593	32945645	639.359	522.16	799.931	528.596	586.759	504.863	1110.46	565.336
A_14_P117755	1	32960944	32961003	373.428	345.195	488.216	358.477	342.661	321.63	533.011	356.088
A_14_P127549	1	32964633	32964692	380.739	393.264	451.074	395.689	324.295	362.256	479.987	374.705
A_14_P131710	1	32997066	32997110	521.98	417.402	622.902	424.517	451.473	386.542	653.365	410.781
A_14_P125582	1	33022700	33022759	485.373	434.655	612.796	454.348	437.71	422.072	639.903	448.052
A_14_P200015	1	33025298	33025344	291.945	264.471	312.693	264.61	244.683	249.243	341.653	287.374
A_14_P100121	1	33033752	33033798	277.945	286.022	349.695	277.206	295.66	276.859	508.884	290.74
A_14_P109836	1	33062631	33062690	193.069	227.395	236.245	213.489	185.885	197.149	256.699	206.848
A_14_P103024	1	33084233	33084288	341.64	372.221	369.858	354.521	311.402	364.618	475.332	332.755
A_14_P110585	1	33147712	33147771	722.842	653.126	884.109	638.241	587.469	563.582	1119.16	707.533
A_14_P138356	1	33168992	33169051	238.106	233.062	336.695	254.793	255.535	231.482	369.295	263.722
A_14_P118859	1	33219186	33219244	392.635	347.747	528.419	367.896	355.195	318.804	627.78	365.809
A_14_P137111	1	33245996	33246055	617.253	558.548	769.635	620.541	550.188	546.97	807.091	604.188
A_14_P105068	1	33276700	33276756	394.344	345.095	499.726	362.55	365.781	324.977	540.732	354.648
A_14_P135525	1	33306308	33306367	290.106	233.655	328.281	220.241	243.954	213.563	331.699	229.014
A_14_P129303	1	33418574	33418633	453.88	351.452	533.385	345.689	384.176	314.052	598.194	359.05
A_14_P106735	1	33434841	33434900	260.739	211.885	367.312	239.412	257.473	209.97	363.435	228.326
A_14_P117407	1	33459287	33459342	644.873	615.121	815.867	619.689	556.938	541.542	971.296	624.731
A_14_P110086	1	33481322	33481381	282.117	246.832	446.626	300.827	285.241	249.794	447.565	272.114
A_14_P105679	1	33566861	33566920	683.38	624.595	880.697	648.896	616.368	581.597	1078.08	643.517
A_14_P135006	1	33626544	33626603	224.911	229.919	267.986	224.896	206.628	221.73	328.689	234.338
A_14_P136718	1	33630330	33630389	377.202	378.595	429.131	408.129	369.535	380.516	427.761	357.16
A_14_P201227	1	33649657	33649716	411.497	417.436	506.131	415.096	376.047	402.633	529.677	419.602
A_14_P109097	1	33843756	33843812	445.213	462.668	531.73	456.827	402.769	447.949	605.751	465.981
A_14_P132367	1	33960431	33960483	206.309	219.702	273.044	231.576	190.299	200.011	311.899	206.281
A_14_P123823	1	33998934	33998993	306.81	319.247	384.621	315.61	293.938	301.613	540.298	354.878
A_14_P202232	1	33999085	33999138	602.702	547.202	836.838	566.526	578.331	519.292	981.999	518.129
A_14_P130270	1	34135372	34135431	409.118	446.402	519.893	454.864	364.589	428.368	591.461	433.691
A_14_P116299	1	34279275	34279334	520.406	487.721	677.728	490.039	433.885	454.08	698.572	492.261
A_14_P108609	1	34304675	34304734	602.806	439.355	579.695	447.172	402.885	432.321	732.632	425.614
A_14_P113508	1	34332838	34332897	179.463	116.574	229.514	115.11	181.368	121.459	247.369	124.166
A_14_P119019	1	34362453	34362512	186.042	177.103	213.35	183.068	179.825	171.726	255.939	184.374
A_14_P101994	1	34502549	34502608	1238.13	1063.13	1335.02	967.97	1023.78	882.356	2088.03	1094.78
A_14_P112652	1	34635996	34636055	146.54	149.488	157.657	129.896	139.938	137.756	140.975	99.4453
A_14_P200808	1	34991529	34991588	338.81	368.877	367.971	327.793	300.624	337.112	424.849	332.153
A_14_P119471	1	34993264	34993323	414.906	367.021	549.798	430.517	390.581	370.006	649.426	382.45
A_14_P114647	1	35066821	35066880	307.096	348.085	351.835	344.896	265.208	326.859	358.719	324.852
A_14_P129760	1	35111872	35111918	298.523	327.524	338.419	295.206	226.368	271.183	464.298	326.326
A_14_P137781	1	35118560	35118606	188.206	153.321	221.557	153.482	178.502	130.849	294.125	152.291
A_14_P139166	1	35139823	35139882	354.083	386.988	456.419	404.62	337.045	402.399	446.165	381.348
A_14_P114334	1	35165323	35165382	398.119	347.565	499.603	359.315	394.535	345.982	659.832	362.945
A_14_P133578	1	35196033	35196092	353.463	342.229	465.005	386.31	359.969	354.382	471.194	361.636
A_14_P112339	1	35239382	35239441	174.867	184.207	214.907	165.539	169.402	174.528	188.999	154.277
A_14_P119084	1	35251057	35251116	145.844	144.131	164.621	145.682	129.831	128.363	173.091	131.843
A_14_P134190	1	35321495	35321554	378.106	395.655	460.764	400.825	310.126	345.321	523.368	395.445
A_14_P201870	1	35323667	35323726	265.04	274.555	411.157	332.503	250.442	264.069	435.056	308.636
A_14_P102639	1	35475850	35475909	664.428	661.505	801.164	688.696	624.831	644.47	947.725	683.981
A_14_P117728	1	35505287	35505346	235.463	269.954	292.134	271.933	212.116	235.863	396.082	264.918
A_14_P129569	1	35550240	35550299	228.625	250.507	290.097	264.796	219.652	232.756	325.865	240.048
A_14_P110120	1	35595013	35595072	289.059	248.059	307.925	251.799	248.772	237.779	367.653	255.302
A_14_P108889	1	35641529	35641588	289.992	242.238	344.316	241.448	269.688	218.613	417.229	252.602
A_14_P112198	1	35689097	35689151	343.706	276.288	391.014	272.503	303.435	253.082	463.082	286.825
A_14_P200016	1	35694651	35694710	472.394	426.333	648.478	455.36	422.402	412.337	792.296	424.517
A_14_P138811	1	35701429	35701477	229.884	227.173	312.283	252.452	222.176	226.439	374.368	245.017
A_14_P138359	1	35718137	35718196	293.704	265.091	385.827	281.677	265.476	246.816	361.511	270.552
A_14_P133676	1	35737049	35737108	427.625	385.284	497.397	401.629	400.402	374.278	666.939	436.981
A_14_P115016	1	35775488	35775547	547.98	500.609	647.264	493.529	491.652	469.828	803.796	496.481
A_14_P116911	1	35823780	35823839	163.876	157.505	230.28	206.67	169.635	164.916	230.299	204.214
A_14_P113676	1	35852836	35852893	451.023	409.801	590.603	436.702	434.619	429.019	635.194	450.015
A_14_P136239	1	35855041	35855089	364.106	341.755	458.143	373.862	345.725	330.536	540.439	384.124
A_14_P117356	1	35874107	35874166	218.04	227.721	310.867	232.999	214.938	204.22	362.265	205.581
A_14_P115843	1	35903416	35903475	215.573	221.521	264.454	223.793	194.436	192.908	270.711	225.395
A_14_P111029	1	35966228	35966287	320.773	298.021	409.35	306.93	299.835	281.016	472.365	320.548
A_14_P124406	1	35990614	35990665	408.679	418.613	457.454	356.827	347.195	341.804	481.999	355.648
A_14_P119680	1	36022789	36022848	524.44	507.988	677.667	521.122	469.259	471.578	752.608	493.671
A_14_P127680	1	36044573	36044632	295.049	323.678	355.626	326.551	272.795	310.256	372.332	315.517
A_14_P121283	1	36080495	36080554	235.256	236.057	283.131	245.229	225.988	233.252	285.019	213.731
A_14_P130187	1	36101620	36101679	543.096	543.536	640.728	583.467	519.621	535.305	796.296	613.767
A_14_P121097	1	36168887	36168946	319.704	355.16	375.193	341.039	282.23	321.321	428.526	326.271
A_14_P132475	1	36189945	36190004	336.166	366.881	380.409	343.735	298.069	333.223	467.653	318.481
A_14_P200017	1	36219865	36219910	575.967	519.633	653.8	490.646	469.748	469.341	777.796	502.481
A_14_P116271	1	36222936	36222984	855.515	801.601	1168.91	765.118	831.435	723.482	1364.65	747.874
A_14_P119339	1	36225116	36225175	508.452	495.738	636.538	481.993	445.633	436.726	705.918	471.947
A_14_P128694	1	36229983	36230042	333.773	342.919	477.454	371.103	309.596	345.665	455.189	390.66
A_14_P129813	1	36271724	36271783	286.94	211.988	378.702	226.084	265.694	200.732	419.118	221.302
A_14_P119380	1	36280023	36280082	328.35	322.796	409.764	330.129	292.325	300.687	419.132	304.514
A_14_P130827	1	36310274	36310333	292.006	203.221	370.997	200.996	269.402	174.542	382.655	214.787
A_14_P104168	1	36374641	36374700	169.416	166.702	198.385	178.482	154.935	162.382	228.332	170.058
A_14_P127667	1	36405669	36405728	335.366	272.803	432.971	300.724	298.85	270.287	435.511	315.588
A_14_P127805	1	36436583	36436642	365.406	288.488	473.621	311.325	323.223	264.078	549.986	277.519
A_14_P124365	1	36452054	36452113	398.309	365.417	526.533	356.473	346.759	331.363	542.263	347.774
A_14_P122350	1	36456739	36456784	176.366	128.951	196.695	126.896	175.661	126.668	261.816	133.013
A_14_P135095	1	36475846	36475905	620.14	467.555	699.902	455.758	503.023	418.804	994.106	474.723
A_14_P100571	1	36491587	36491646	279.958	273.321	340.616	294.192	252.652	258.006	388.689	269.838
A_14_P106542	1	36517370	36517429	128.532	121.85	132.639	98.271	116.471	95.0456	172.832	114.314
A_14_P123014	1	36528139	36528198	467.809	443.345	596.443	430.967	382.106	382.26	595.125	373.774
A_14_P121769	1	36552691	36552750	685.699	626.21	843.04	619.827	599.112	565.891	892.751	643.304
A_14_P139611	1	36578687	36578741	863.463	757.643	1068.76	809.655	720.331	692.72	1439.99	831.106
A_14_P115298	1	36595429	36595488	268.158	261.411	358.316	287.206	252.825	248.534	415.447	290.827
A_14_P100113	1	36600768	36600827	318.601	292.781	410.397	298.196	285.688	269.435	433.784	294.916
A_14_P202362	1	36617039	36617098	443.523	369.082	600.73	374.999	389.996	317.305	555.125	313.912
A_14_P101218	1	36731782	36731841	678.662	616.284	907.364	621.863	726.831	600.078	1407.59	745.018
A_14_P201271	1	36935808	36935865	315.049	287.609	370.889	285.604	285.23	288.977	450.267	295.852
A_14_P131347	1	36939142	36939198	451.906	478.688	582.936	509.896	403.223	467.363	625.229	460.326
A_14_P126221	1	36939584	36939628	270.023	268.113	282.697	237.663	218.433	231.524	326.999	243.648
A_14_P120641	1	36979452	36979511	210.702	214.952	289.971	227.655	214.954	208.804	365.702	234.129
A_14_P133305	1	37019662	37019721	409.394	416.643	497.523	389.379	384.135	359.849	609.711	367.533
A_14_P101589	1	37065830	37065889	214.844	223.345	289.585	241.325	221.958	228.816	352.725	228.767
A_14_P134519	1	37154392	37154451	394.773	352.988	507.228	355.967	358.502	332.416	554.036	359.314
A_14_P128587	1	37175485	37175544	307.38	269.845	396.531	304.096	275.643	291.011	317.366	277.533
A_14_P124657	1	37361546	37361605	382.221	350.747	463.827	351.396	334.032	320.593	509.203	338.594
A_14_P111526	1	37554771	37554830	671.465	674.065	967.964	661.063	668.017	618.187	1200.62	545.481
A_14_P120605	1	37612213	37612271	228.023	230.059	276.149	210.934	187.688	191.292	350.965	225.681
A_14_P130882	1	37630504	37630563	214.059	236.738	262.178	235.344	212.057	230.046	284.888	266.796
A_14_P129914	1	37642782	37642841	322.842	337.643	389.409	348.186	287.735	330.249	386.863	366.168
A_14_P114681	1	37672256	37672315	391.329	386.247	464.033	360.511	364.535	361.116	349.082	265.017
A_14_P137553	1	37692401	37692453	295.106	291.247	407.164	299.596	292.545	280.828	493.918	305.947
A_14_P139721	1	37700186	37700245	422.98	422.678	491.831	413.196	364.402	354.18	601.365	423.481
A_14_P104522	1	37701540	37701599	455.023	427.631	550.031	449.329	471.723	450.292	528.899	357.648
A_14_P113299	1	37727455	37727514	329.217	283.729	428.109	283.275	319.436	251.321	517.573	320.567
A_14_P115846	1	37746936	37746995	268.673	266.921	310.419	262.965	238.254	233.63	328.573	244.084
A_14_P105307	1	37780377	37780436	601.739	503.471	566.902	455.172	518.979	442.957	779.687	473.691
A_14_P100386	1	37823113	37823172	657.106	515.788	937.657	584.682	550.116	483.756	1177.67	578.014
A_14_P200018	1	37835178	37835237	335.773	322.702	434.99	321.025	283.688	270.97	420.091	289.809
A_14_P107538	1	37844443	37844502	256.006	223.655	272.732	209.541	261.787	235.264	391.765	254.481
A_14_P103176	1	37897322	37897381	384.119	358.488	509.097	393.007	347.624	350.705	829.653	463.802
A_14_P101507	1	37930394	37930453	295.929	262.519	363.884	249.376	259.661	240.705	373.665	288.548
A_14_P110432	1	37952004	37951945	256.497	263.126	280.316	257.655	221.995	257.742	325.091	277.602
A_14_P101211	1	37983320	37983379	260.173	267.888	299.42	265.084	234.624	257.297	318.796	258.66
A_14_P202303	1	38111634	38111690	283.336	229.707	349.829	227.864	246.964	209.555	421.165	248.981
A_14_P128476	1	38116664	38116723	580.945	508.298	782.57	540.735	527.081	483.435	886.056	575.084
A_14_P125693	1	38124717	38124763	514.106	462.221	626.661	475.068	473.081	438.828	939.263	515.602
A_14_P139364	1	38131788	38131841	512.927	434.911	649.616	441.896	435.935	404.516	683.573	428.36
A_14_P124548	1	38150116	38150175	404.34	400.388	529.178	374.896	372.195	345.459	640.539	362.74
A_14_P120012	1	38158509	38158568	260.945	262.402	340.572	292.088	269.505	281.459	399.524	302.866
A_14_P138440	1	38260582	38260641	355.237	328.131	410.831	292.363	323.23	304.597	444.056	271.188
A_14_P100011	1	38500215	38500274	631.735	497.103	722.488	503.034	626.954	460.735	1102.72	510.445
A_14_P132185	1	38700751	38700810	639.257	568.891	674.178	488.758	501.747	499.011	750.399	577.648
A_14_P200965	1	38969062	38969121	309.256	312.402	422.045	340.896	284.302	273.782	421.765	324.548
A_14_P109652	1	38973198	38973257	293.737	301.202	351.861	301.057	258.919	264.666	326.953	264.912
A_14_P106736	1	38990603	38990661	297.737	318.595	376.997	329.829	273.23	290.425	439.851	356.166
A_14_P107987	1	38998908	38998966	868.406	822.821	1089.07	902.93	754.748	792.649	1055.07	871.148
A_14_P119357	1	39003707	39003766	433.532	409.264	551.404	422.136	405.287	390.264	585.558	417.981
A_14_P133082	1	39005658	39005717	258.588	264.284	291.585	260.36	210.735	242.742	346.47	252.05
A_14_P117260	1	39010887	39010946	176.673	174.655	218.661	174.482	165.015	157.375	271.816	198.884
A_14_P130802	1	39046169	39046225	225.601	236.022	233.764	189.496	208.921	216.482	259.608	172.981
A_14_P134100	1	39072444	39072503	125.251	106.249	142.931	105.529	117.517	104.687	155.796	90.9453
A_14_P136660	1	39129164	39129223	384.588	360.988	486.936	328.999	354.988	310.735	380.677	241.705
A_14_P113562	1	39163467	39163520	510.118	492.229	656.531	501.263	448.574	459.046	691.229	510.119
A_14_P133157	1	39200909	39200968	819.106	721.446	898.488	740.999	740.61	683.357	1026.94	791.624
A_14_P115419	1	39305306	39305365	354.406	379.721	430.022	377.735	325.609	368.321	478.403	335.695
A_14_P104561	1	39470788	39470847	323.206	335.988	411.693	350.075	298.402	314.506	401.765	309.481
A_14_P117500	1	39567821	39567880	204.965	205.796	246.377	206.09	187.954	196.804	246.506	222.981
A_14_P126042	1	39636654	39636713	430.325	356.885	549.531	378.996	403.562	324.589	606.332	379.231
A_14_P101550	1	39658037	39658083	382.84	326.255	475.35	306.551	344.116	294.863	601.563	343.443
A_14_P123085	1	39663341	39663393	789.506	555.621	906.005	532.93	661.471	474.632	1187.95	576.429
A_14_P107437	1	39702496	39702555	276.666	288.881	341.35	290.448	250.471	256.563	428.165	295.014
A_14_P135361	1	39771481	39771540	331.594	358.988	405.074	342.862	299.919	311.735	443.816	317.981
A_14_P121057	1	39797879	39797938	880.81	735.618	1162.32	646.413	766.54	628.873	1337.19	630.195
A_14_P136295	1	39813687	39813746	199.911	180.229	243.397	198.429	185.023	217.563	226.918	161.395
A_14_P103309	1	39823544	39823601	171.773	175.809	221.728	181.182	165.969	166.116	250.903	187.052
A_14_P127727	1	39875985	39876044	240.806	210.555	290.864	234.763	225.143	206.149	339.761	250.624
A_14_P200019	1	39893384	39893441	432.773	386.595	568.478	410.682	379.866	376.006	525.877	386.526
A_14_P120550	1	39905222	39905266	771.573	650.221	959.331	672.396	658.85	617.425	1127.33	726.614
A_14_P102954	1	39911434	39911487	655.867	613.769	867.35	566.758	583.473	545.578	1156.77	586.348
A_14_P109297	1	39918687	39918746	331.29	378.126	458.488	386.448	334.402	354.743	537.394	386.075
A_14_P108054	1	39973003	39973062	466.187	411.16	581.419	416.586	442.023	383.701	813.939	442.374
A_14_P111481	1	39982726	39982785	440.106	399.755	592.664	411.396	394.883	367.89	829.299	418.248
A_14_P111485	1	40012156	40012215	216.566	228.333	261.431	234.863	203.988	210.011	344.16	269.429
A_14_P129794	1	40034625	40034684	201.737	211.059	279.695	222.724	206.027	216.305	372.677	223.533
A_14_P100355	1	40035203	40035261	367.773	349.738	523.73	400.965	375.973	344.149	508.903	353.517
A_14_P115333	1	40090836	40090893	256.945	221.781	284.523	218.31	225.023	205.08	447.653	240.838
A_14_P120226	1	40096797	40096856	229.88	232.417	311.32	240.97	220.202	189.749	384.711	218.567
A_14_P130075	1	40178755	40178814	284.648	251.332	322.331	227.263	268.116	220.292	268.403	200.767
A_14_P107536	1	40194072	40194129	534.809	517.774	627.074	524.965	468.045	506.399	670.965	561.181
A_14_P104430	1	40207650	40207709	183.952	198.845	205.245	165.34	172.333	163.494	227.332	148.388
A_14_P130877	1	40267421	40267475	547.532	535.816	691.577	551.49	504.712	552.597	757.78	565.326
A_14_P135729	1	40348236	40348295	302.601	255.091	353.875	247.563	302.505	258.908	333.369	266.018
A_14_P118892	1	40374471	40374530	175.87	174.536	206.971	175.482	166.66	166.149	232.539	168.326
A_14_P125310	1	40420761	40420820	558.88	474.345	768.385	510.793	538.581	459.435	797.761	498.231
A_14_P124946	1	40444197	40444254	429.737	415.024	591.468	454.97	417.473	389.97	604.504	443.774
A_14_P101560	1	40500193	40500252	195.128	218.956	219.212	205.655	191.195	203.597	226.939	158.731
A_14_P138402	1	40547774	40547833	354.394	354.643	410.986	339.044	317.995	330.001	441.799	362.314
A_14_P125023	1	40597180	40597239	292.202	295.917	374.626	296.517	288.476	267.075	423.046	297.695
A_14_P139464	1	40644526	40644581	345.094	346.059	444.302	343.434	342.471	342.046	532.432	333.581
A_14_P103713	1	40682830	40682889	355.838	401.633	459.497	402.329	333.308	372.93	397.599	377.114
A_14_P113753	1	40715243	40715302	309.807	300.54	408.064	306.629	292.009	288.756	438.796	298.695
A_14_P118177	1	40757238	40757297	402.64	351.221	469.728	333.86	369.688	344.542	437.665	271.681
A_14_P116111	1	40795458	40795517	375.032	334.025	463.431	343.996	327.202	320.549	500.221	322.722
A_14_P121677	1	40844310	40844369	453.523	383.559	534.897	397.296	392.23	353.149	620.987	391.153
A_14_P137713	1	40859951	40860010	260.428	265.229	354.971	297.344	241.476	256.927	411.78	264.119
A_14_P124913	1	40880984	40881043	595.206	568.988	681.377	548.186	491.259	472.149	624.265	526.514
A_14_P110023	1	40903147	40903206	631.906	551.188	928.3	635.896	541.369	543.549	1052.13	571.912
A_14_P138387	1	40961365	40961424	299.876	299.609	362.283	277.859	269.369	266.249	400.653	273.91
A_14_P122106	1	40995800	40995854	498.573	439.621	625.171	435.415	422.669	397.282	613.761	434.16
A_14_P124412	1	41118153	41118212	367.523	353.702	498.108	370.052	355.402	343.282	544.011	352.802
A_14_P110010	1	41131427	41131486	467.119	467.526	570.697	459.363	418.808	437.805	708.732	524.681
A_14_P130885	1	41140988	41141047	334.419	306.1623333	395.1046667	287.9606667	305.4666667	263.2073333	420.5096667	263.921
A_14_P119316	1	41154092	41154151	323.81	328.247	424.407	321.753	300.688	295.363	543.632	308.514
A_14_P124221	1	41210186	41210241	321.254	310.581	378.247	299.62	287.902	279.149	448.046	312.838
A_14_P108688	1	41286361	41286407	634.773	611.919	812.312	670.251	654.902	618.782	948.11	688.907
A_14_P125684	1	41339042	41339101	280.739	238.091	367.044	292.256	252.661	244.445	398.725	268.838
A_14_P127508	1	41375601	41375660	298.152	183.298	367.579	174.303	282.325	163.187	348.784	188.078
A_14_P105790	1	41521204	41521263	288.406	248.888	425.798	294.896	272.574	242.011	481.874	262.606
A_14_P129750	1	41613513	41613572	469.54	402.021	510.523	352.551	419.652	362.493	535.622	268.013
A_14_P200020	1	41618644	41618699	317.187	271.298	421.478	311.217	280.866	249.328	455.628	300.129
A_14_P116083	1	41644943	41645002	953.143	864.914	1116.07	861.724	922.725	808.052	1268.49	849.142
A_14_P105366	1	41854134	41854193	258.386	255.859	313.358	247.709	226.988	227.873	343.965	257.281
A_14_P128151	1	42008855	42008914	369.192	343.407	441.419	349.689	311.652	314.292	555.608	358.257
A_14_P103960	1	42053313	42053372	189.237	206.952	234.978	223.789	178.242	194.989	243.199	201.948
A_14_P117708	1	42146574	42146633	267.152	254.091	326.695	310.344	241.66	275.472	397.888	295.537
A_14_P117137	1	42268278	42268337	326.306	321.821	415.639	331.802	283.032	312.927	422.363	319.668
A_14_P116801	1	42288618	42288664	974.554	879.519	1234.8	865.758	824.587	779.63	1380.01	914.981
A_14_P106190	1	42298634	42298683	483.273	428.788	538.419	428.827	389.581	372.47	818.832	420.052
A_14_P121764	1	42322227	42322286	403.838	345.311	544.73	380.827	376.995	323.816	483.435	333.326
A_14_P103577	1	42362698	42362755	485.805	466.794	503.157	403.325	425.442	418.869	664.832	417.814
A_14_P139366	1	42413203	42413261	386.096	335.149	477.385	341.999	408.057	331.873	519.816	326.723
A_14_P119456	1	42445792	42445851	545.143	486.321	603.897	490.463	473.152	448.935	687.125	474.912
A_14_P103672	1	42505879	42505938	208.359	222.609	248.483	228.084	202.057	210.459	297.573	217.464
A_14_P108368	1	42534316	42534368	329.158	286.526	376.936	267.586	293.368	271.011	386.042	247.207
A_14_P119451	1	42567876	42567935	380.805	363.698	471.764	369.448	343.126	342.839	490.091	372.015
A_14_P113499	1	42594728	42594787	249.94	250.121	307.085	241.646	222.079	217.052	259.865	222.114
A_14_P130938	1	42631928	42631987	452.463	424.988	528.798	438.724	404.973	417.47	620.765	441.914
A_14_P138523	1	42634719	42634770	310.463	303.505	395.902	329.241	295.057	280.39	552.699	341.514
A_14_P139561	1	42671890	42671949	187.073	159.355	235.212	162.034	181.702	156.516	265.999	156.166
A_14_P100078	1	42773691	42773750	872.773	712.131	1072.76	702.172	730.402	634.563	1199.11	762.433
A_14_P101532	1	42798881	42798940	269.888	231.296	354.797	250.063	215.723	216.149	284.751	209.013
A_14_P117144	1	42832675	42832734	433.804	418.707	469.631	394.896	372.436	396.459	490.601	369.904
A_14_P128071	1	42869754	42869812	566.256	581.643	681.867	562.172	489.802	529.349	791.229	593.671
A_14_P117125	1	42889888	42889937	400.344	348.559	517.732	360.315	395.208	344.439	650.106	374.013
A_14_P103764	1	42900286	42900345	504.487	428.809	608.014	423.896	412.082	377.909	679.918	420.671
A_14_P101067	1	42908382	42908435	183.173	177.188	220.297	167.029	173.772	151.927	270.429	164.82
A_14_P129310	1	42964831	42964885	713.273	600.426	894.247	644.655	640.499	556.407	1143.61	585.981
A_14_P101434	1	42971893	42971952	358.206	365.121	466.134	347.415	317.869	302.716	583.265	368.848
A_14_P116853	1	42984385	42984435	851.84	664.888	956.197	691.329	712.885	667.632	1253.05	800.262
A_14_P107695	1	43047451	43047510	270.023	277.345	320.616	276.34	251.116	249.613	333.755	252.135
A_14_P103989	1	43085173	43085232	425.117	371.488	565.621	361.11	368.556	326.303	607.065	343.914
A_14_P138576	1	43199706	43199765	220.38	184.595	268.867	195.241	198.009	175.935	331.199	208.348
A_14_P118627	1	43300767	43300826	280.273	246.565	321.585	240.896	251.152	217.22	378.397	259.562
A_14_P104619	1	43316413	43316471	385.63	352.988	405.32	293.674	328.009	293.578	474.394	282.793
A_14_P112183	1	43377306	43377365	189.898	201.113	230.631	193.229	168.747	177.356	251.655	193.658
A_14_P119674	1	43406371	43406421	402.911	331.195	446.394	344.452	359.789	322.988	612.524	363.673
A_14_P121883	1	43417598	43417647	497.014	401.264	579.397	446.763	537.509	387.828	1031.89	482.796
A_14_P128794	1	43445683	43445742	298.083	243.126	349.838	234.933	272.545	227.328	424.267	222.4
A_14_P110900	1	43477359	43477418	234.073	233.388	275.407	227.289	206.919	227.632	259.153	218.624
A_14_P107876	1	43494468	43494514	416.551	402.099	507.505	382.97	366.661	367.001	610.194	370.774
A_14_P126868	1	43496796	43496855	453.463	409.919	602.316	414.862	386.535	345.482	727.987	430.084
A_14_P102603	1	43498143	43498200	1766.74	1183.35	1518.63	1165.76	1180.69	995.578	2688.75	1292.08
A_14_P200021	1	43500680	43500735	290.143	303.84	322.441	265.057	266.669	268.582	349.546	281.945
A_14_P119149	1	43518669	43518728	489.359	421.678	556.157	405.003	400.116	369.256	680.939	417.624
A_14_P200022	1	43519843	43519902	249.63	247.631	311.3	243.217	208.846	222.927	334.147	238.574
A_14_P118048	1	43543804	43543863	389.85	363.334	523.05	371.36	362.254	355.853	464.153	342.445
A_14_P130824	1	43572188	43572237	498.273	427.221	588.879	419.127	389.958	374.63	674.765	455.981
A_14_P139096	1	43577963	43578009	597.773	465.407	682.178	455.241	496.438	414.185	832.632	503.114
A_14_P122540	1	43578745	43578800	331.532	192.885	393.864	184.129	266.44	174.264	415.132	223.081
A_14_P117298	1	43585898	43585953	460.594	374.952	609.871	405.682	435.476	380.112	830.832	378.212
A_14_P104175	1	43588681	43588726	376.118	292.712	429.04	325.517	356.969	321.549	591.258	296.907
A_14_P139015	1	43667757	43667816	356.704	343.229	429.579	324.748	298.808	297.462	574.618	358.874
A_14_P128102	1	43719521	43719580	471.739	398.126	639.087	424.38	474.835	417.916	799.138	440.787
A_14_P128889	1	43742341	43742398	324.533	275.068	424.497	311.529	307.678	288.08	539.601	336.481
A_14_P118362	1	43818430	43818485	546.069	525.099	674.833	534.379	445.661	446.593	738.761	516.302
A_14_P132839	1	43839204	43839263	479.566	470.505	600.397	441.996	407.869	393.582	707.499	436.548
A_14_P137034	1	43870974	43871033	300.083	307.333	370.871	315.217	266.513	265.964	365.399	300.881
A_14_P104188	1	43911805	43911864	520.532	436.229	623.936	424.999	499.505	412.735	784.524	405.904
A_14_P104218	1	43949644	43949695	610.04	519.221	597.468	495.044	500.402	480.977	753.032	470.648
A_14_P117569	1	43991223	43991282	497.24	534.621	584.385	510.172	422.835	469.549	690.269	507.137
A_14_P128443	1	44071889	44071938	539.551	496.914	664.764	502.103	444.126	448.77	775.504	494.326
A_14_P116969	1	44096161	44096220	325.416	274.738	423.389	285.146	300.846	249.408	512.488	281.825
A_14_P130608	1	44108072	44108131	276.354	302.343	331.557	305.344	246.702	299.149	415.432	303.581
A_14_P104935	1	44110566	44110612	582.257	540.536	599.902	507.62	411.44	500.764	736.401	494.981
A_14_P105306	1	44122449	44122508	205.876	187.16	249.997	182.896	185.769	175.449	286.125	192.498
A_14_P110895	1	44128632	44128678	1245.92	1110.27	1619.34	1143.93	1170.34	1087.68	1702.33	1282.02
A_14_P123121	1	44148658	44148716	298.118	241.091	343.327	234.865	286.299	279.356	320.665	187.348
A_14_P106408	1	44218832	44218891	254.18	264.025	300.312	255.477	223.467	229.73	360.265	279.014
A_14_P131044	1	44269656	44269715	434.118	410.367	668.889	476.365	405.602	385.782	713.036	428.87
A_14_P101054	1	44352427	44352479	149.67	154.264	182.621	153.717	144.069	146.112	209.813	163.129
A_14_P126866	1	44453470	44453529	281.594	215.702	345.385	228.344	274.995	230.964	398.298	250.084
A_14_P112067	1	44580516	44580575	461.995	446.951	647.73	492.275	460.692	442.762	839.953	467.464
A_14_P116701	1	44756071	44756130	477.083	380.333	567.109	386.103	387.002	383.182	655.746	396.119
A_14_P129829	1	44776413	44776472	248.373	197.321	264.73	179.999	206.759	181.078	318.665	169.759
A_14_P132377	1	44802747	44802805	381.059	335.131	462.264	350.763	322.609	309.494	438.618	317.017
A_14_P134166	1	44889529	44889584	130.711	95.988	153.577	95.8023	123.469	88.149	152.88	97.0133
A_14_P109506	1	44902656	44902706	305.14	299.088	352.695	290.655	279.902	281.328	452.711	315.809
A_14_P114254	1	44911180	44911237	375.158	330.219	516.419	349.31	351.364	306.457	644.849	339.395
A_14_P104364	1	44920934	44920982	346.594	269.952	411.697	261.796	318.983	266.343	527.189	293.195
A_14_P100293	1	44938953	44939003	416.225	331.085	503.419	311.93	357.295	300.185	611.486	319.212
A_14_P119337	1	44966733	44966785	457.463	495.712	670.626	550.724	412.535	466.549	925.332	566.809
A_14_P138739	1	44972896	44972955	658.237	564.881	860.695	588.103	585.988	518.597	825.368	598.767
A_14_P107895	1	45009457	45009516	397.166	331.881	506.73	327.551	357.106	306.408	596.265	330.714
A_14_P127226	1	45019517	45019572	313.211	332.113	414.228	323.503	292.643	268.701	505.091	319.981
A_14_P104219	1	45045195	45045254	394.676	377.601	441.667	391.928	323.789	378.084	473.953	384.602
A_14_P128496	1	45076268	45076318	470.311	530.873	596.228	553.86	452.439	497.593	684.48	502.685
A_14_P121152	1	45114038	45114097	773.916	676.238	1062.8	722.829	703.609	613.908	1163.29	721.092
A_14_P120631	1	45137295	45137354	442.559	358.595	535.121	364.86	409.569	360.349	573.677	378.395
A_14_P200023	1	45139597	45139646	332.128	339.407	446.488	363.413	290.678	320.563	465.032	335.648
A_14_P125373	1	45147178	45147232	268.006	221.721	315.649	252.165	244.473	211.47	400.918	231.464
A_14_P200853	1	45150316	45150375	403.416	346.167	536.335	383.717	366.712	331.908	568.849	373.843
A_14_P118536	1	45462873	45462923	335.463	319.54	407.407	314.289	303.919	289.77	514.918	324.257
A_14_P107667	1	45463995	45464054	461.059	408.238	657.695	465.172	436.176	397.278	732.332	443.781
A_14_P122926	1	45466687	45466733	287.254	225.321	347.764	229.896	255.195	199.908	372.899	191.448
A_14_P124452	1	45473441	45473498	298.221	275.954	390.488	286.896	260.748	257.918	396.184	290.129
A_14_P112684	1	45476770	45476823	392.773	383.821	498.635	384.444	365.081	361.649	634.517	365.796
A_14_P136068	1	45520652	45520709	341.876	378.85	424.626	371.655	328.988	369.011	450.848	364.755
A_14_P118900	1	45556529	45556580	257.648	285.863	286.55	276.325	242.188	276.149	402.799	315.014
A_14_P110053	1	45592538	45592597	295.551	306.358	406.183	323.767	280.616	290.899	472.452	350.181
A_14_P101738	1	45614395	45614454	377.187	375.574	464.73	356.103	346.54	327.563	565.511	377.481
A_14_P124892	1	45655709	45655768	201.118	221.057	247.394	205.711	187.169	196.749	302.368	208.981
A_14_P132757	1	45686554	45686613	555.566	577.747	663.183	570.67	475.092	522.839	725.59	591.916
A_14_P116208	1	45719968	45720027	564.273	477.559	644.661	441.689	485.264	430.046	751.939	442.767
A_14_P104967	1	45758769	45758814	781.87	637.278	885.61	619.819	760.712	657.218	1097.53	667.548
A_14_P114264	1	45775086	45775139	1402.24	1054.22	1646.23	1137.96	1167.99	1019.94	2104.47	1258.29
A_14_P108431	1	45828426	45828485	274.329	224.655	348.936	298.413	233.116	231.113	414.258	257.351
A_14_P123657	1	45834683	45834742	441.737	397.131	573.997	403.096	439.661	378.482	664.118	390.517
A_14_P201669	1	45834923	45834982	522.463	493.988	604.248	484.896	387.473	371.006	619.573	447.533
A_14_P107126	1	46002174	46002233	258.403	287.432	327.418	292.05	237.643	270.115	321.377	268.799
A_14_P138693	1	46034387	46034446	384.256	388.229	489.134	402.637	354.902	363.542	520.975	361.695
A_14_P123768	1	46093061	46093120	276.81	270.358	337.831	285.029	295.935	304.216	409.746	315.636
A_14_P117727	1	46185976	46186035	444.773	404.207	438.533	347.088	436.21	406.495	475.125	340.36
A_14_P122646	1	46220416	46220475	519.366	499.247	582.531	477.096	458.747	447.528	690.465	460.614
A_14_P131604	1	46243780	46243839	304.961	325.176	444.67	399.709	300.581	335.113	431.932	366.981
A_14_P128881	1	46271083	46271142	375.217	393.655	425.212	403.862	337.712	379.011	572.399	431.081
A_14_P139949	1	46293216	46293275	338.523	358.202	421.795	381.49	301.871	334.024	416.132	385.214
A_14_P125150	1	46362662	46362711	284.702	227.559	355.28	250.38	276.045	245.22	393.194	258.567
A_14_P116502	1	46371252	46371302	368.497	269.229	514.727	273.711	354.202	257.549	579.435	277.567
A_14_P111946	1	46383104	46383163	540.867	516.269	660.409	504.541	455.574	440.356	848.999	517.731
A_14_P135477	1	46425962	46426014	1209.17	926.417	1439.3	1011.56	994.883	961.149	2152.29	1341.13
A_14_P125854	1	46436383	46436442	351.29	335.505	430.119	341.509	311.259	344.756	481.032	356.881
A_14_P117534	1	46450154	46450211	374.644	358.278	416.912	366.859	305.169	346.149	457.962	350.314
A_14_P134880	1	46462848	46462907	252.532	203.885	338.074	226.137	229.476	186.075	441.865	207.481
A_14_P133679	1	46475986	46476042	361.497	371.126	439.897	374.429	335.37	334.375	483.332	372.267
A_14_P103271	1	46481478	46481522	908.84	815.555	1160.58	806.396	838.34	781.899	1350.71	725.262
A_14_P104129	1	46493681	46493740	640.059	590.309	850.983	586.458	585.058	546.524	1081.33	556.843
A_14_P121253	1	46576568	46576627	296.773	240.16	376.798	267.068	278.214	237.68	464.16	281.843
A_14_P122224	1	46586855	46586901	306.497	274.816	320.364	244.329	280.569	268.382	340.298	206.084
A_14_P118396	1	46622601	46622660	502.386	472.278	579.764	448.348	399.988	400.528	610.229	421.947
A_14_P109522	1	46687763	46687822	378.428	303.022	454.264	296.11	313.333	258.942	540.263	276.464
A_14_P134417	1	46726040	46726087	191.473	196.788	233.35	197.62	184.002	194.582	251.165	211.914
A_14_P105480	1	46735633	46735690	523.497	479.816	709.564	473.963	462.958	453.445	724.056	442.636
A_14_P100309	1	46746135	46746192	368.206	331.788	475.833	353.862	352.54	345.252	470.011	343.088
A_14_P131436	1	46752638	46752696	229.148	188.571	223.454	166.448	189.54	178.528	216.332	176.052
A_14_P110799	1	46763607	46763660	365.773	313.873	467.312	305.864	321.371	289.305	447.957	317.523
A_14_P108494	1	46790023	46790067	265.173	263.855	326.764	267.827	235.23	236.046	396.432	263.948
A_14_P115934	1	46793856	46793906	566.094	451.881	656.764	452.805	563.471	451.08	877.711	517.188
A_14_P123082	1	46812717	46812776	410.273	466.411	503.592	477.068	360.502	424.382	571.432	504.181
A_14_P200024	1	46831491	46831550	274.059	314.524	287.431	270.6	242.509	283.006	315.711	256.36
A_14_P130875	1	46855839	46855898	129.04	132.155	146.3	133.932	846.369	93.3157	168.47	138.188
A_14_P130104	1	46885421	46885480	327.741	362.085	386.626	357.344	308.183	342.493	415.406	379.129
A_14_P109648	1	46936132	46936191	675.235	561.257	843.858	600.583	581.609	525.115	1051.55	686.124
A_14_P132656	1	46987098	46987157	419.273	431.788	559.005	431.275	395.369	403.249	648.832	458.943
A_14_P103414	1	46996800	46996856	299.311	324.757	354.557	317.241	279.299	321.735	427.851	340.203
A_14_P136485	1	47109417	47109476	180.807	212.367	212.068	203.157	165.246	187.493	274.294	238.212
A_14_P123969	1	47173060	47173119	395.54	371.155	549.371	413.075	370.574	366.908	471.539	341.74
A_14_P118819	1	47207526	47207579	204.373	178.688	245.35	182.206	183.047	174.988	310.939	195.624
A_14_P115429	1	47216332	47216390	265.359	312.747	305.464	310.729	240.594	297.111	334.363	283.575
A_14_P139716	1	47261762	47261821	706.625	699.692	835.847	697.521	609.126	646.356	897.78	611.291
A_14_P138992	1	47283493	47283552	461.031	444.214	645.464	467.629	410.057	421.39	671.765	466.748
A_14_P118512	1	47365561	47365610	240.416	192.702	287.216	189.186	209.254	159.334	337.036	185.055
A_14_P115440	1	47396334	47396393	319.847	309.395	390.997	305.363	290.002	283.316	460.899	300.748
A_14_P117869	1	47400217	47400276	265.059	239.702	508.247	349.655	276.254	252.334	574.263	278.602
A_14_P129776	1	47403937	47403984	406.032	329.581	506.936	330.103	344.308	299.618	535.401	362.464
A_14_P118219	1	47440590	47440649	328.902	333.569	369.488	338.517	289.723	326.756	406.725	308.767
A_14_P109713	1	47479929	47479988	312.532	270.367	299.022	266.606	250.032	260.668	365.903	247.731
A_14_P122127	1	47527138	47527197	325.461	255.426	376.523	243.413	294.635	225.849	423.229	263.084
A_14_P103972	1	47556047	47556106	219.559	215.988	249.208	206.155	190.635	183.382	243.063	181.25
A_14_P117232	1	47595422	47595469	718.594	604.702	755.523	557.862	577.045	544.47	901.987	625.291
A_14_P108121	1	47613762	47613806	686.14	619.055	884.297	634.363	639.299	604.804	1079.45	657.596
A_14_P100532	1	47696661	47696720	313.63	299.631	349.585	288.217	282.983	266.052	446.732	302.114
A_14_P118573	1	47826411	47826470	270.398	250.155	341.097	284.711	264.442	281.829	341.056	288.809
A_14_P104462	1	47975468	47975527	434.523	377.738	550.443	381.967	357.902	340.578	595.199	363.214
A_14_P115112	1	48421800	48421859	721.014	685.057	847.687	632.319	615.223	568.97	778.945	679.433
A_14_P106387	1	48475901	48475960	195.666	205.809	278.054	227.057	197.513	189.89	254.796	183.374
A_14_P118789	1	48537421	48537473	470.84	498.221	538.92	502.365	408.85	456.046	735.899	520.714
A_14_P133926	1	48577229	48577288	417.014	416.678	515.283	438.6	412.402	419.356	626.435	405.912
A_14_P108886	1	48603884	48603943	616.63	600.917	758.05	556.717	525.969	494.182	872.511	483.302
A_14_P134982	1	48630660	48630718	327.876	320.643	401.452	345.271	318.047	326.117	437.608	354.395
A_14_P108487	1	48763816	48763875	213.44	240.581	245.264	235.296	196.402	218.593	269.261	212.338
A_14_P133428	1	48905659	48905713	367.504	312.488	476.986	323.674	349.299	293.252	547.011	321.731
A_14_P108916	1	48928906	48928965	304.542	233.488	360.005	225.206	252.264	209.839	383.925	238.351
A_14_P133846	1	48951667	48951726	317.356	393.446	364.657	381.36	286.365	340.63	421.194	381.188
A_14_P110682	1	49043827	49043886	183.704	165.712	211.157	178.11	174.402	171.182	230.999	156.277
A_14_P128544	1	49126799	49126858	851.873	873.788	1111.62	1070.5	870.509	921.078	867.118	811.302
A_14_P135084	1	49224120	49224179	284.406	353.355	329.764	316.965	256.143	313.26	337.573	333.567
A_14_P135505	1	49343592	49343651	211.804	221.519	266.464	222.929	200.969	197.149	274.699	210.248
A_14_P115045	1	49472012	49472071	263.933	280.388	333.664	330.129	237.988	283.149	339.849	297.222
A_14_P115600	1	49615373	49615432	274.34	309.155	309.187	282.127	244.496	274.524	345.815	276.395
A_14_P132606	1	49799734	49799793	277.921	288.432	396.143	347.689	265.366	301.685	338.194	302.602
A_14_P115138	1	50067494	50067553	594.309	671.917	718.064	681.929	532.34	603.305	775.499	691.281
A_14_P139636	1	50196378	50196437	247.063	263.601	299.454	260.62	228.581	246.685	356.011	238.552
A_14_P109578	1	50281661	50281709	303.237	306.809	382.603	308.38	268.54	264.08	440.432	301.114
A_14_P130011	1	50284012	50284071	335.999	302.794	363.73	278.999	314.871	291.212	375.189	227.338
A_14_P122685	1	50319523	50319582	267.133	278.068	394.05	318.11	294.85	300.08	404.225	289.088
A_14_P129065	1	50322625	50322684	294.842	305.712	407.55	349.503	294.757	289.955	450.298	348.809
A_14_P120888	1	50378959	50379018	351.916	390.845	450.506	389.186	308.938	324.399	494.365	322.014
A_14_P124142	1	50444082	50444141	172.473	176.755	233.316	200.206	172.202	185.916	276.746	193.257
A_14_P108501	1	50618802	50618861	659.506	580.555	672.419	497.034	604.885	505.321	802.332	467.222
A_14_P136399	1	50669458	50669517	406.898	385.707	471.045	374.927	359.954	358.459	598.046	405.945
A_14_P124376	1	50762454	50762513	393.321	420.891	456.764	434.229	353.735	414.705	587.332	433.981
A_14_P137530	1	50916605	50916664	562.98	631.126	666.109	616.655	495.188	581.149	726.599	612.781
A_14_P139253	1	50979300	50979359	193.884	249.395	250.597	262.829	188.938	236.685	331.011	258.052
A_14_P138806	1	51080935	51080994	381.0323333	372.7906667	504.5563333	409.5	378.3903333	369.3213333	635.3436667	391.9466667
A_14_P102048	1	51133981	51134040	217.662	261.21	259.474	272.735	208.333	266.632	288.153	255.552
A_14_P109987	1	51148129	51148186	394.004	374.257	487.05	369.217	349.802	324.282	463.665	330.514
A_14_P200978	1	51149651	51149710	305.98	297.471	336.592	287.482	274.643	294.39	399.511	312.838
A_14_P127797	1	51415638	51415697	346.014	342.954	405.73	321.896	292.535	303.482	451.012	338.421
A_14_P124755	1	51470035	51470094	407.85	399.45	490.925	404.702	343.678	367.563	525.613	382.043
A_14_P137857	1	51538888	51538947	475.416	412.774	576.28	429.993	463.85	438.287	624.263	450.326
A_14_P107015	1	51583708	51583767	285.359	297.402	310.631	294.496	244.135	247.382	357.432	300.648
A_14_P129365	1	51618073	51618132	213.554	228.082	240.385	220.896	209.082	218.749	256.799	217.148
A_14_P104006	1	51649363	51649422	407.773	408.595	550.958	474.702	399.509	397.542	656.719	463.11
A_14_P137319	1	51684529	51684588	488.211	460.269	520.134	429.896	411.133	418.764	587.261	413.874
A_14_P116566	1	51805820	51805879	512.292	473.729	497.835	456.075	425.789	408.601	415.849	403.153
A_14_P119439	1	51847135	51847190	304.014	283.402	329.631	280.396	257.723	238.863	417.261	255.838
A_14_P123139	1	51891707	51891760	319.256	342.54	372.693	345.253	286.545	329.756	455.229	330.878
A_14_P115211	1	51966236	51966295	159.64	143.321	215.097	163.663	165.045	142.113	208.653	132.731
A_14_P117514	1	51971955	51972014	184.566	150.988	208.364	154.563	180.866	139.899	265.265	162.981
A_14_P123373	1	51983190	51983249	314.741	339.536	364.833	343.862	282.642	305.189	372.504	365.843
A_14_P119447	1	52028029	52028088	365.042	368.296	442.119	359.186	329.772	325.668	470.812	361.501
A_14_P132754	1	52097283	52097342	256.532	275.298	327.542	288.155	248.869	257.782	364.267	280.4
A_14_P101889	1	52154738	52154797	332.221	310.954	407.727	298.044	310.328	304.816	488.642	308.153
A_14_P100495	1	52179687	52179746	411.842	322.264	539.764	336.283	375.473	304.685	551.832	325.052
A_14_P130378	1	52210420	52210468	478.952	421.631	525.731	401.696	413.816	382.287	690.539	457.705
A_14_P102317	1	52232884	52232942	282.428	248.195	326.11	278.588	258.669	268.549	329.443	249.166
A_14_P118338	1	52344062	52344121	529.673	521.755	665.005	538.241	502.176	502.665	785.368	532.16
A_14_P124248	1	52394129	52394188	264.023	329.988	332.764	325.172	255.85	310.735	403.539	331.188
A_14_P101368	1	52415553	52415612	379.325	387.471	462.488	374.517	311.545	335.435	562.539	367.429
A_14_P107422	1	52471123	52471182	333.083	313.816	322.61	315.665	338.95	317.891	503.368	331.802
A_14_P130234	1	52550525	52550584	346.063	333.859	379.697	319.229	277.017	314.534	349.689	324.088
A_14_P109448	1	52588777	52588836	474.736	471.358	607.867	525.758	448.513	472.853	633.225	500.338
A_14_P202139	1	52595406	52595465	407.94	392.688	536.592	403.896	382.866	358.149	557.725	378.195
A_14_P135584	1	52729685	52729744	563.806	538.021	723.204	544.536	508.505	483.977	842.299	526.214
A_14_P132567	1	52784941	52785000	321.394	335.816	415.443	333.503	294.678	298.977	403.926	326.481
A_14_P133073	1	52816046	52816105	485.14	467.321	628.407	455.932	356.545	390.078	692.849	460.774
A_14_P125085	1	52838358	52838417	322.083	296.091	427.247	303.034	292.402	270.075	375.189	280.374
A_14_P136816	1	52874195	52874254	394.413	384.268	498.121	380.146	350.609	340.701	556.511	365.838
A_14_P126854	1	52919711	52919770	430.221	453.505	544.28	453.67	374.809	412.297	609.394	438.731
A_14_P201739	1	53078273	53078332	308.987	351.309	354.297	318.963	284.886	319.375	369.499	274.439
A_14_P105209	1	53081839	53081898	477.049	424.367	594.585	406.075	424.135	366.816	625.794	348.173
A_14_P134278	1	53083407	53083453	375.876	326.988	484.997	326.263	292.402	269.016	580.032	319.948
A_14_P139535	1	53107728	53107787	402.847	436.321	476.727	432.081	349.988	400.804	504.554	449.759
A_14_P129129	1	53139195	53139253	309.173	319.155	365.464	307.596	291.772	321.89	470.511	329.945
A_14_P130450	1	53205731	53205790	220.023	212.926	280.728	219.539	205.368	193.115	273.554	204.203
A_14_P109900	1	53235708	53235767	459.118	480.954	641.17	504.365	455.069	468.382	641.849	426.084
A_14_P120068	1	53249666	53249724	471.34	581.155	609.281	581.758	474.214	560.43	634.447	628.712
A_14_P127648	1	53264857	53264916	196.773	196.809	234.394	196.229	162.505	166.977	250.618	183.767
A_14_P105001	1	53283439	53283489	276.306	246.555	329.082	243.76	285.562	253.549	453.435	267.326
A_14_P126462	1	53297345	53297404	222.934	222.601	296.281	228.827	205.023	213.735	339.401	223.74
A_14_P101336	1	53317863	53317922	350.38	326.274	440.764	335.575	310.678	297.908	411.332	351.558
A_14_P137838	1	53355210	53355269	422.523	447.167	710.592	481.551	424.002	432.549	734.184	405.462
A_14_P104531	1	53387728	53387784	371.211	302.426	430.178	288.379	315.574	262.942	478.118	275.91
A_14_P126325	1	53391771	53391830	225.876	238.022	315.897	269.929	230.476	254.445	327.903	240.517
A_14_P200025	1	53394346	53394404	611.315	564.905	802.178	586.93	540.816	525.942	1076.41	540.944
A_14_P136204	1	53413867	53413926	488.916	423.702	576.316	435.379	430.854	395.955	603.546	456.374
A_14_P124119	1	53448758	53448811	505.34	453.055	650.827	486.396	453.366	428.435	837.965	468.281
A_14_P120721	1	53475489	53475548	438.704	418.643	595.693	436.682	399.116	386.685	613.699	393.314
A_14_P202148	1	53609489	53609548	313.217	334.247	346.443	283.575	301.643	311.011	341.999	266.092
A_14_P120254	1	53615912	53615971	386.888	362.219	458.997	333.329	331.333	265.046	526.612	306.141
A_14_P106618	1	53642491	53642541	266.44	233.755	318.364	238.496	240.402	221.949	374.532	241.681
A_14_P116452	1	53683938	53683997	180.673	161.188	210.871	164.575	161.435	156.716	202.429	148.336
A_14_P131686	1	53730136	53730195	235.292	232.432	273.119	214.444	201.616	180.042	343.261	219.802
A_14_P122922	1	53793796	53793855	258.461	267.707	332.798	263.172	236.433	232.618	399.199	270.181
A_14_P106908	1	53881686	53881745	528.487	504.988	714.57	471.283	478.769	417.849	863.16	495.774
A_14_P106380	1	53911813	53911866	618.059	580.845	735.247	557.62	539.176	498.73	857.761	575.767
A_14_P132210	1	53943939	53943998	241.601	270.678	304.245	285.192	226.995	269.593	347.613	286.825
A_14_P135990	1	53964914	53964973	536.428	432.919	586.316	476.862	404.299	405.666	823.046	507.802
A_14_P106147	1	53996731	53996790	657.273	541.309	737.631	577.763	591.328	493.816	823.443	584.203
A_14_P102260	1	54036972	54037031	491.67	479.712	648.245	482.155	463.505	466.597	803.939	514.017
A_14_P122924	1	54066595	54066644	421.406	432.088	515.074	430.206	390.531	410.181	608.884	450.567
A_14_P124846	1	54088698	54088757	287.254	266.469	331.936	234.827	271.335	239.182	358.677	232.636
A_14_P129578	1	54117188	54117247	222.059	200.559	253.183	192.993	193.988	177.942	241.772	178.781
A_14_P116683	1	54121685	54121744	258.094	230.024	335.697	247.829	250.702	214.416	398.962	242.425
A_14_P116056	1	54133843	54133902	588.461	510.863	704.664	560.996	546.328	532.779	920.78	609.015
A_14_P116926	1	54217462	54217521	695.386	611.182	889.3	613.503	579.969	517.216	1120.13	589.448
A_14_P123201	1	54224935	54224994	201.81	217.395	238.297	211.529	174.816	204.873	274.221	234.611
A_14_P138327	1	54246528	54246587	118.416	101.559	137.579	102.822	113.652	97.649	139.48	98.3884
A_14_P114757	1	54289685	54289744	167.34	180.955	202.978	168.003	166.169	156.482	227.653	171.945
A_14_P107881	1	54385120	54385173	412.88	420.488	478.397	420.229	349.365	373.149	476.832	447.552
A_14_P131792	1	54460990	54461049	425.344	391.452	590.912	392.859	414.069	362.668	598.269	390.637
A_14_P122093	1	54506707	54506766	272.773	215.73	327.488	208.724	261.208	196.084	404.225	238.231
A_14_P107185	1	54544164	54544223	343.487	383.167	453.131	396.363	332.23	367.218	479.263	394.084
A_14_P101577	1	54581244	54581303	463.18	436.729	567.087	390.606	410.795	388.792	693.957	451.325
A_14_P131915	1	54687176	54687235	525.992	481.926	621.443	446.396	469.702	430.949	704.573	424.084
A_14_P109155	1	54737246	54737305	450.023	414.809	625.798	430.689	443.712	429.115	705.091	478.843
A_14_P102542	1	54775620	54775679	422.398	400.238	471.616	348.377	400.781	372.942	603.582	341.517
A_14_P121233	1	54787674	54787725	1847.95	1076.63	1521.16	1181.5	1154.22	1137.18	2488.7	1247.28
A_14_P115160	1	54797221	54797271	415.547	394.472	475.419	367.379	373.217	372.26	594.225	404.338
A_14_P129244	1	54846081	54846140	377.237	367.024	464.592	369.482	330.938	344.542	489.796	379.695
A_14_P136930	1	54895489	54895548	352.256	324.057	453.631	333.596	335.195	321.39	485.765	322.114
A_14_P133809	1	54898901	54898959	364.842	300.436	445.331	312.996	289.964	294.462	544.868	343.088
A_14_P100801	1	54906014	54906072	262.386	252.44	266.157	231.86	241.983	246.73	281.207	178.606
A_14_P108709	1	54911218	54911277	404.644	391.923	498.216	395.735	353.678	365.563	544.452	405.501
A_14_P123468	1	54934593	54934652	381.699	316.358	519.454	363.551	358.609	315.701	574.435	319.636
A_14_P133906	1	54964384	54964439	481.739	410.919	695.371	419.789	477.635	391.682	794.056	407.084
A_14_P102157	1	55004743	55004802	400.906	389.188	520.097	415.748	348.259	362.792	563.332	413.574
A_14_P114794	1	55027536	55027595	488.736	482.84	584.316	447.172	407.202	406.029	704.14	440.789
A_14_P104958	1	55050752	55050811	425.273	410.373	499.247	404.793	365.54	380.666	522.796	412.838
A_14_P131870	1	55163326	55163382	385.118	376.436	443.171	344.081	356.969	363.649	458.642	300.222
A_14_P106619	1	55177852	55177911	421.884	305.395	502.986	327.118	392.816	330.252	438.999	388.881
A_14_P100896	1	55221384	55221443	549.473	546.155	717.871	585.11	501.081	529.899	751.965	592.514
A_14_P201336	1	55224530	55224589	359.023	312.863	553.664	379.163	316.126	305.597	659.732	355.448
A_14_P124484	1	55421740	55421799	202.586	216.519	252.419	219.965	189.883	205.075	275.849	208.464
A_14_P123849	1	55616295	55616354	413.388	437.68	623.99	514.541	421.988	426.701	735.065	442.214
A_14_P105438	1	56011399	56011458	374.588	325.062	491.867	338.275	373.846	320.668	579.332	333.445
A_14_P127234	1	56141616	56141675	250.211	297.332	297.264	262.629	218.969	246.049	338.032	280.281
A_14_P139120	1	56303551	56303610	336.523	384.845	432.497	391.929	306.683	343.899	446.235	373.368
A_14_P110144	1	56623289	56623348	388.416	402.917	561.732	446.444	375.11	380.857	573.369	405.5
A_14_P104306	1	56672917	56672976	320.934	359.569	391.797	360.796	296.831	339.078	418.765	362.381
A_14_P115992	1	56718307	56718366	200.059	248.238	224.764	232.536	182.983	267.052	278.263	238.671
A_14_P126602	1	56739912	56739971	550.94	480.888	681.443	515.575	554.846	464.445	939.099	474.348
A_14_P102369	1	56798354	56798413	245.206	301.821	325.796	314.477	248.642	290.829	334.939	287.267
A_14_P109123	1	56831897	56831956	173.74	189.455	204.585	186.325	158.479	158.457	253.816	192.626
A_14_P133998	1	56863861	56863920	224.292	229.284	273.764	224.967	207.291	209.705	274.056	222.395
A_14_P114732	1	56944921	56944980	340.658	320.103	420.57	345.283	344.126	322.735	496.642	366.705
A_14_P102097	1	57032552	57032604	1549.09	1022.99	1784.96	1047.86	1273.6	927.249	2167.78	1136.17
A_14_P137374	1	57095535	57095594	112.906	103.021	123.936	95.3788	111.045	101.613	144.036	89.1291
A_14_P120629	1	57127244	57127303	394.206	400.221	548.497	455.263	367.781	375.977	592.532	437.061
A_14_P138628	1	57175578	57175637	462.152	428.885	548.097	434.377	403.802	411.882	690.913	447.368
A_14_P113347	1	57211225	57211276	321.329	327.766	429.964	327.796	293.628	291.665	429.546	271.088
A_14_P115041	1	57301943	57302002	310.515	293.472	392.732	302.831	283.471	268.839	385.056	287.774
A_14_P114576	1	57468696	57468755	165.306	191.855	205.245	183.007	161.202	170.782	232.962	181.685
A_14_P111566	1	57799813	57799872	512.63	556.095	574.978	538.467	507.839	557.743	408.526	380.11
A_14_P126246	1	58061672	58061724	494.906	490.355	631.358	515.396	447.369	483.516	757.439	500.231
A_14_P201362	1	58063218	58063277	448.118	396.022	523.657	402.967	415.339	370.024	586.725	403.124
A_14_P124158	1	58257959	58258018	215.158	238.642	263.726	247.858	183.669	220.449	235.815	230.947
A_14_P113105	1	58328230	58328283	236.532	241.436	295.297	232.563	215.402	215.613	309.022	235.015
A_14_P201374	1	58521021	58521076	482.416	444.881	585.731	469.796	441.66	448.568	625.432	432.081
A_14_P138677	1	58523120	58523179	274.152	281.229	384.335	317.825	274.368	290.149	400.608	317.809
A_14_P202461	1	58648945	58649002	306.523	304.952	364.695	293.103	276.602	265.682	397.207	301.731
A_14_P133199	1	58650432	58650491	395.94	382.088	398.889	343.677	338.85	334.77	505.717	348.135
A_14_P132302	1	58683866	58683924	419.427	415.026	489.514	407.396	370.434	374.407	599.999	449.748
A_14_P102214	1	58723069	58723128	407.187	415.54	488.151	396.767	353.723	336.006	480.332	353.429
A_14_P122343	1	58753098	58753157	600.773	607.655	741.621	576.896	563.95	543.601	845.269	616.137
A_14_P106389	1	58829706	58829765	440.673	427.321	563.695	408.793	406.545	369.22	638.746	422.498
A_14_P202416	1	58957945	58958004	390.04	367.221	485.264	371.829	355.973	358.47	564.011	382.124
A_14_P127903	1	58958534	58958593	280.773	284.229	364.971	287.241	270.264	273.115	391.573	296.395
A_14_P134030	1	58960734	58960783	533.014	501.85	669.978	498.646	491.505	491.115	893.504	531.878
A_14_P109617	1	58961585	58961643	236.309	200.702	283.397	210.696	217.295	192.899	307.677	172.878
A_14_P100102	1	59076673	59076732	380.428	331.919	469.931	318.229	331.759	270.542	554.852	361.381
A_14_P121894	1	59329959	59330018	263.128	305.117	307.085	318.61	243.002	274.816	324.04	293.148
A_14_P133373	1	59499201	59499255	486.29	499.816	548.616	468.563	428.295	460.47	626.16	508.153
A_14_P136571	1	59560267	59560326	538.325	516.126	683.389	535.896	471.202	474.249	749.573	515.498
A_14_P107492	1	59608375	59608434	438.006	378.788	486.764	332.563	370.569	325.682	544.504	371.912
A_14_P100876	1	59634712	59634771	377.221	388.229	481.454	385.93	352.735	359.112	536.582	374.481
A_14_P106978	1	59695561	59695620	520.428	517.816	679.971	537.551	453.141	462.54	648.036	491.722
A_14_P127387	1	59815902	59815961	416.073	326.655	536.907	340.932	399.846	334.742	625.263	333.36
A_14_P112779	1	59880169	59880228	152.902	163.633	182.956	158.896	151.202	156.049	200.832	144.689
A_14_P118912	1	59947024	59947083	333.065	284.571	388.55	317.182	305.712	284.528	474.036	331.722
A_14_P127317	1	59999596	59999646	203.143	192.099	234.936	177.793	201.325	170.418	294.699	170.348
A_14_P128700	1	60037860	60037919	432.804	470.676	467.178	436.689	382.522	422.669	521.363	497.231
A_14_P128943	1	60078639	60078698	300.04	317.255	417.108	346.74	313.106	330.001	484.406	301.055
A_14_P102838	1	60103734	60103793	352.049	362.333	433.902	341.206	354.996	337.399	335.863	241.075
A_14_P112367	1	60168164	60168221	219.506	221.988	240.264	199.129	182.057	191.942	257.832	215.838
A_14_P103175	1	60186447	60186503	616.842	565.022	665.345	530.864	507.919	498.321	850.796	574.302
A_14_P139998	1	60232963	60233016	443.506	438.488	660.327	511.834	491.188	468.22	740.799	506.448
A_14_P201343	1	60250330	60250389	286.532	337.816	325.385	321.482	241.102	280.616	370.677	321.843
A_14_P134196	1	60431767	60431826	211.594	247.059	274.626	248.068	196.402	223.649	283.918	258.498
A_14_P119782	1	60619479	60619538	587.965	573.257	687.523	534.068	540.023	520.701	679.099	533.648
A_14_P117280	1	60802804	60802863	377.711	384.269	481.483	377.302	333.027	342.212	497.022	357.36
A_14_P100645	1	60931948	60932007	244.461	311.801	299.331	320.096	238.545	284.685	337.865	298.881
A_14_P128557	1	61129209	61129268	182.532	193.126	209.371	181.396	169.678	166.77	221.608	170.671
A_14_P122043	1	61248726	61248785	446.273	423.417	616.621	491.36	342.748	432.111	735.665	458.414
A_14_P124735	1	61269478	61269537	357.394	367.609	420.726	379.396	315.688	343.613	500.265	384.448
A_14_P139067	1	61313554	61313613	389.473	389.521	428.085	360.753	345.202	347.249	508.301	389.356
A_14_P103537	1	61412451	61412510	302.842	326.885	373.697	339.996	280.919	309.666	464.488	379.075
A_14_P102730	1	61455192	61455250	1116.81	1113.13	1431.46	1127.28	981.969	1042.38	1531.58	1476.23
A_14_P138345	1	61482015	61482074	149.049	182.367	181.997	183.829	147.866	165.149	235.761	165.66
A_14_P125157	1	61530190	61530241	350.359	361.436	434.801	367.489	299.866	336.042	499.702	341.166
A_14_P135921	1	61598579	61598638	313.601	328.367	476.497	371.529	305.188	330.363	445.292	367.181
A_14_P121154	1	61633481	61633540	190.5913333	222.17	227.737	212.6143333	183.256	199.5616667	279.2736667	194.6433333
A_14_P105715	1	61764942	61765001	358.166	321.774	426.264	332.932	344.902	314.687	559.394	321.106
A_14_P112680	1	61887046	61887102	315.84	314.188	406.797	295.863	326.854	302.052	462.832	309.181
A_14_P105241	1	61944002	61944061	280.806	281.755	323.085	293.825	264.469	272.649	367.369	288.203
A_14_P103036	1	62042093	62042152	460.179	453.426	581.228	459.575	434.223	383.47	662.132	415.681
A_14_P123142	1	62086035	62086093	507.902	501.311	657.514	553.182	446.589	473.837	759.3	555.529
A_14_P122643	1	62167868	62167927	293.256	311.126	348.302	295.627	271.023	288.597	355.832	295.481
A_14_P128104	1	62292076	62292135	235.237	277.417	296.443	283.825	196.698	243.816	300.849	272.291
A_14_P116003	1	62388203	62388261	451.523	455.452	539.281	446.241	452.473	442.292	462.397	373.046
A_14_P124875	1	62415505	62415564	293.973	295.588	370.385	291.137	262.831	274.113	444.475	283.767
A_14_P124995	1	62459293	62459352	204.773	198.421	243.109	191.93	190.235	190.649	273.263	161.878
A_14_P129525	1	62575164	62575223	221.635	216.678	258.228	209.646	204.702	196.682	279.815	189.533
A_14_P127729	1	62622651	62622710	359.386	390.73	398.228	369.753	317.921	353.001	487.78	345.567
A_14_P201788	1	62628562	62628621	203.38	197.381	257.57	237.864	204.509	203.863	268.711	207.188
A_14_P114270	1	62781892	62781951	331.373	352.988	387.005	354.896	299.471	324.459	452.532	387.248
A_14_P108816	1	62962416	62962475	446.94	405.921	519.419	420.93	402.609	392.804	669.132	427.881
A_14_P101814	1	62996817	62996876	252.773	280.452	305.57	281.541	237.781	262.425	361.332	268.714
A_14_P134796	1	63019102	63019161	771.206	698.855	881.005	742.379	768.725	673.052	1155.13	816.081
A_14_P102677	1	63041824	63041883	381.554	388.207	432.603	388.348	332.438	362.185	461.677	370.257
A_14_P119090	1	63065126	63065185	158.148	131.926	192.085	119.075	163.502	120.616	213.217	131.943
A_14_P136379	1	63188231	63188290	215.164	248.597	230.884	217.736	196.918	213.278	268.203	191.755
A_14_P112904	1	63456066	63456125	332.081	415.296	611.621	473.467	308.835	420.216	685.036	475.203
A_14_P105676	1	63548491	63548550	180.187	183.471	238.592	185.068	167.188	165.72	273.296	195.088
A_14_P112481	1	63606721	63606780	180.676	223.311	207.35	210.827	177.264	206.77	247.608	226.326
A_14_P118403	1	63657830	63657889	293.094	341.524	346.902	326.034	269.126	294.183	305.486	272.135
A_14_P118734	1	63698897	63698956	624.44	618.121	666.247	577.517	540.988	573.046	850.849	588.533
A_14_P109734	1	63733016	63733075	383.992	392.363	436.327	403.365	355.045	384.256	447.78	408.912
A_14_P109631	1	63790395	63790454	249.493	234.268	351.764	265.793	245.809	219.668	422.975	256.66
A_14_P108033	1	63837418	63837477	326.256	296.264	393.264	279.084	313.688	266.292	331.725	196.945
A_14_P122028	1	63868701	63868760	285.94	287.188	397.164	320.196	279.188	272.506	513.261	274.267
A_14_P114558	1	63961030	63961089	533.388	472.757	688.661	468.586	505.769	457.582	865.965	470.948
A_14_P138431	1	64072303	64072362	369.049	340.678	460.247	375.448	331.362	350.669	510.435	329.222
A_14_P122273	1	64134802	64134861	375.309	359.917	484.764	377.172	354.505	353.873	548.022	338.774
A_14_P122305	1	64187013	64187065	163.876	169.678	178.468	145.415	159.057	141.873	248.618	145.838
A_14_P122915	1	64272845	64272904	321.206	267.188	372.579	313.118	258.102	283.349	587.865	304.148
A_14_P114455	1	64320799	64320858	494.208	486.553	658.35	477.655	418.362	431.949	672.832	480.195
A_14_P136179	1	64356445	64356504	288.74	305.988	325.283	316.081	245.935	269.849	348.099	308.881
A_14_P135456	1	64381618	64381677	284.023	210.488	366.833	224.448	284.616	204.185	374.848	226.562
A_14_P101325	1	64410318	64410377	251.566	307.54	314.657	315.967	240.045	292.113	385.987	292.498
A_14_P110399	1	64460750	64460809	414.999	413.762	492.831	404.196	368.092	366.632	477.189	375.16
A_14_P133734	1	64660832	64660891	289.006	320.888	340.695	322.724	249.616	302.042	401.815	290.222
A_14_P116144	1	64728284	64728343	266.493	308.468	302.798	285.275	248.505	273.563	324.486	262.327
A_14_P119170	1	64780491	64780550	273.086	240.144	331.419	265.034	237.505	215.701	357.056	258.671
A_14_P116719	1	64810082	64810141	711.573	632.621	942.394	686.081	642.161	589.252	1032.72	656.945
A_14_P117998	1	64870728	64870787	279.704	266.609	337.497	273.063	249.835	235.382	374.125	309.567
A_14_P120856	1	64930501	64930560	376.173	355.355	414.764	324.039	320.017	294.226	485.987	364.843
A_14_P129192	1	64967138	64967193	303.967	352.085	353.183	341.38	280.517	325.341	483.653	373.731
A_14_P113405	1	64993928	64993987	251.648	248.363	292.35	269.689	248.954	251.39	337.399	264.814
A_14_P106324	1	65061124	65061183	215.773	218.766	283.228	222.075	217.609	204.632	341.546	209.838
A_14_P200949	1	65077955	65078014	320.533	363.668	399.341	333.127	296.402	336.685	450.776	289.277
A_14_P101923	1	65338889	65338948	389.927	362.373	462.031	341.729	384.299	359.632	482.091	314.291
A_14_P139789	1	65377733	65377792	336.523	386.524	517.097	401.796	384.569	361.149	631.618	401.017
A_14_P112103	1	65421500	65421559	358.253	362.548	429.597	378.429	317.202	346.949	544.573	375.291
A_14_P113420	1	65442606	65442660	1195.74	1181.92	1776.28	1190.31	1354.25	1128.15	1985.8	1478.91
A_14_P113947	1	65476855	65476914	224.573	222.088	358.827	276.865	195.299	247.977	300.401	279.153
A_14_P125278	1	65543816	65543875	214.876	266.919	265.523	276.448	196.092	256.908	333.184	272.574
A_14_P133959	1	65567003	65567062	287.073	278.155	332.264	275.204	240.402	237.042	513.894	281.356
A_14_P137843	1	65599407	65599466	421.45	430.278	473.005	405.448	379.509	414.578	510.074	431.142
A_14_P117634	1	65647096	65647155	381.838	350.053	443.297	334.596	346.023	327.252	408.366	295.395
A_14_P106241	1	65684038	65684097	426.273	443.881	530.397	421.563	359.202	351.716	615.369	439.166
A_14_P110946	1	65748425	65748484	222.773	236.692	321.212	240.999	246.202	213.316	333.082	245.106
A_14_P118866	1	65811350	65811409	300.844	317.452	370.603	348.057	280.402	299.977	426.665	360.685
A_14_P114033	1	65884336	65884395	293.973	265.521	408.861	309.38	279.509	263.042	428.184	279.796
A_14_P106096	1	66002438	66002497	433.023	452.238	485.397	432.363	397.563	426.826	599.687	444.207
A_14_P136724	1	66090976	66091035	272.237	264.917	342.454	294.31	268.563	278.859	363.263	257.188
A_14_P114886	1	66209339	66209398	219.049	236.436	250.579	228.229	232.069	243.082	290.401	275.36
A_14_P122570	1	66397116	66397175	548.403	529.581	599.902	527.586	444.169	489.416	859.957	534.887
A_14_P202374	1	66518599	66518658	664.666	563.988	708.727	545.266	574.152	501.149	1038.72	647.827
A_14_P111957	1	66527912	66527971	384.325	350.471	416.664	304.829	335.772	310.519	465.863	322.606
A_14_P129209	1	66552114	66552173	237.836	306.394	339.35	302.068	246.045	292.363	346.888	296.462
A_14_P106215	1	66655613	66655672	305.601	319.333	347.592	316.758	263.938	292.506	353.678	295.789
A_14_P108737	1	66728020	66728079	197.083	178.298	232.931	189.196	182.969	158.182	288.64	168.558
A_14_P114042	1	66784273	66784332	411.44	366.469	504.597	366.896	360.126	318.735	526.546	328.374
A_14_P124468	1	66821233	66821292	274.093	257.068	304.497	249.629	226.047	236.633	312.403	267.41
A_14_P109680	1	66860556	66860615	240.594	278.238	259.964	259.596	184.023	219.08	277.261	238.66
A_14_P124052	1	66938242	66938301	399.876	367.195	521.281	435.448	410.471	396.804	618.073	432.5
A_14_P130402	1	66943717	66943776	336.804	330.176	483.316	417.31	347.94	350.418	534.572	380.181
A_14_P134538	1	66975503	66975562	180.273	197.274	205.32	186.489	165.502	171.049	243.101	183.404
A_14_P127360	1	67003246	67003305	411.344	374.524	479.074	373.758	387.678	356.977	514.465	358.414
A_14_P135634	1	67011262	67011321	302.884	343.395	342.097	332.129	251.058	298.462	354.868	310.731
A_14_P117926	1	67068844	67068903	298.465	281.411	400.997	305.729	313.023	276.77	393.258	319.685
A_14_P109457	1	67106588	67106647	403.84	351.488	492.097	364.563	364.188	344.685	513.47	368.947
A_14_P104534	1	67135746	67135805	409.945	412.643	491.005	406.482	391.092	392.597	517.546	434.16
A_14_P130955	1	67181498	67181557	431.273	488.524	505.05	466.36	372.402	428.321	607.292	500.861
A_14_P117198	1	67222428	67222487	418.206	422.155	525.222	399.396	401.85	391.459	609.47	411.74
A_14_P202536	1	67224981	67225040	269.106	316.221	329.661	321.655	234.678	275.046	327.011	321.267
A_14_P135991	1	67347105	67347164	422.98	482.919	510.419	465.517	391.002	448.816	533.194	428.119
A_14_P135500	1	67384825	67384884	166.477	153.951	293.978	234.539	187.816	182.046	274.999	181.481
A_14_P107599	1	67433593	67433652	419.992	423.707	471.316	405.896	335.748	376.841	482.429	390.852
A_14_P119249	1	67489345	67489404	376.452	407.952	444.764	396.67	331.735	372.297	488.642	393.084
A_14_P132617	1	67505902	67505961	430.952	446.417	486.838	401.118	354.624	353.593	565.999	422.166
A_14_P101170	1	67528754	67528813	329.398	297.894	400.281	306.827	295.223	273.22	421.232	322.781
A_14_P102512	1	67557665	67557722	348.987	296.238	385.072	262.358	333.362	286.469	386.298	244.671
A_14_P122168	1	67595595	67595654	234.965	247.103	288.385	267.137	207.535	240.549	312.368	264.731
A_14_P106367	1	67604407	67604466	557.601	548.505	655.505	535.748	465.264	477.977	733.539	523.257
A_14_P134491	1	67722846	67722905	272.344	297.202	352.06	305.748	245.938	263.185	370.37	287.789
A_14_P202150	1	67856559	67856618	424.333	439.548	554.545	463.771	377.299	400.77	619.832	435.635
A_14_P114342	1	67863188	67863236	304.573	270.255	343.699	244.767	279.295	249.078	388.447	283.904
A_14_P113109	1	67864856	67864915	529.601	520.54	632.918	518.858	497.885	518.321	670.475	556.41
A_14_P125604	1	67865358	67865416	371.54	393.121	467.936	414.482	369.513	394.445	516.608	417.222
A_14_P100905	1	67883169	67883228	288.85	307.95	345.157	320.646	254.809	288.519	367.332	317.195
A_14_P137608	1	67923913	67923972	164.069	158.284	187.464	147.529	165.368	152.77	212.624	145.564
A_14_P109800	1	67973791	67973850	465.473	464.555	509.978	433.717	385.402	396.935	591.364	455.239
A_14_P117273	1	67995950	67996009	306.13	272.131	358.664	286.263	273.678	264.942	455.884	278.636
A_14_P111008	1	68141844	68141903	178.704	189.091	193.764	193.251	151.017	177.687	199.144	200.543
A_14_P134090	1	68223935	68223994	349.88	381.167	432.902	393.206	247.235	304.949	435.147	375.981
A_14_P130036	1	68315461	68315518	271.428	255.85	315.143	258.827	253.152	259.649	387.091	257.498
A_14_P137347	1	68344424	68344483	156.34	159.221	191.397	163.063	145.635	137.782	219.199	144.081
A_14_P108246	1	68371563	68371622	318.487	300.524	384.464	298.296	268.842	254.829	357.056	293.602
A_14_P137573	1	68410425	68410470	493.74	410.488	592.997	417.563	425.116	381.185	803.499	420.348
A_14_P108511	1	68484019	68484078	350.049	358.54	447.202	385.365	308.248	334.38	478.332	373.87
A_14_P202412	1	68607353	68607412	285.658	312.565	369.764	301.724	265.402	261.923	389.653	280.838
A_14_P125527	1	68613280	68613339	311.461	295.551	426.949	358.044	304.973	320.078	506.269	328.512
A_14_P139126	1	68654883	68654942	420.836	420.238	567.695	505.413	379.302	427.216	626.37	458.443
A_14_P118443	1	68657119	68657178	253.023	280.274	271.697	241.329	227.988	237.804	298.689	236.91
A_14_P111994	1	68666055	68666114	235.18	229.729	272.797	271.929	219.045	242.863	305.132	247.848
A_14_P127157	1	68671066	68671125	190.492	180.363	220.131	183.829	172.434	174.859	237.599	194.481
A_14_P101476	1	68716290	68716349	429.359	372.471	494.407	398.539	374.795	370.685	546.082	443.017
A_14_P119251	1	68900448	68900507	646.902	675.343	838.661	686.137	604.035	620.416	1046.3	696.214
A_14_P138555	1	69157377	69157436	480.902	449.827	735.134	517.081	410.217	377.927	723.48	455.462
A_14_P111653	1	69374719	69374778	384.166	406.702	423.861	385.315	326.569	361.616	496.263	432.705
A_14_P107246	1	69761507	69761566	325.902	313.73	411.538	340.638	314.781	312.183	396.539	296.567
A_14_P101342	1	69856076	69856124	262.84	259.521	316.283	266.303	232.902	260.078	363.461	258.626
A_14_P124017	1	69929059	69929118	321.739	300.367	405.695	308.655	311.55	278.519	387.265	292.048
A_14_P115286	1	69969766	69969825	222.403	233.544	260.661	238.724	205.958	211.297	332.332	213.912
A_14_P108404	1	69992308	69992367	341.429	310.988	349.316	286.793	294.152	276.274	445.229	244.878
A_14_P100630	1	70015918	70015977	317.588	369.988	401.831	373.196	306.208	353.762	440.732	394.114
A_14_P100892	1	70051285	70051344	288.708	285.762	366.464	289.396	255.531	267.407	450.868	297.124
A_14_P104009	1	70110276	70110335	1513.67	1284.44	2100.7	1263.79	1339.64	1160.38	2615.99	1484.46
A_14_P124527	1	70158109	70158168	411.81	425.321	542.454	450.689	384.402	403.116	568.849	422.636
A_14_P139731	1	70220148	70220207	282.86	339.466	341.667	330.573	263.402	308.524	401.918	353.567
A_14_P128203	1	70255008	70255067	874.13	857.345	1145.62	952.044	915.092	840.735	1709.37	1031.05
A_14_P115039	1	70300363	70300422	236.806	248.888	307.097	254.229	212.919	232.218	315.194	242.947
A_14_P122982	1	70322667	70322726	235.842	266.574	287.216	289.735	234.831	252.042	264.665	267.362
A_14_P134236	1	70337065	70337118	578.373	589.321	746.831	623.663	526.471	546.08	806.761	593.624
A_14_P109505	1	70375350	70375409	238.106	249.062	306.505	269.377	226.581	238.828	329.368	244.481
A_14_P105365	1	70406116	70406171	410.952	397.381	548.143	424.206	370.509	352.685	604.046	457.374
A_14_P130043	1	70428344	70428400	334.398	294.488	384.69	285.822	285.082	278.789	394.504	278.188
A_14_P114552	1	70470152	70470211	290.292	316.025	418.033	371.281	307.023	315.908	444.999	364.796
A_14_P120035	1	70502612	70502663	240.023	246.274	275.621	236.36	217.509	231.542	340.665	226.181
A_14_P136960	1	70513743	70513802	261.006	285.788	360.833	329.655	259.368	289.287	309.435	303.809
A_14_P122645	1	70533739	70533798	416.873	419.621	572.557	454.689	407.473	393.47	871.517	457.314
A_14_P107890	1	70602049	70602108	296.702	310.381	371.514	301.753	259.569	262.382	462.332	312.731
A_14_P129238	1	70611615	70611674	199.662	184.951	250.695	191.586	213.469	178.282	251.263	178.981
A_14_P200922	1	70621750	70621809	357.359	327.988	410.377	304.509	314.402	280.282	452.554	298.574
A_14_P136478	1	70897186	70897245	327.118	317.747	420.264	317.196	309.795	296.292	548.977	325.175
A_14_P202101	1	71030437	71030496	1402.68	1182.28	1389.05	1115.93	1327.15	1131.99	2143.81	1358.22
A_14_P108118	1	71039876	71039935	317.945	379.781	399.119	389.122	275.246	350.899	461.59	412.336
A_14_P104546	1	71074876	71074935	519.67	481.781	648.204	496.616	551.302	468.249	810.765	492.981
A_14_P103401	1	71115324	71115383	275.898	260.769	311.397	215.929	270.988	234.701	363.591	225.648
A_14_P135175	1	71150708	71150767	163.13	191.774	202.014	186.075	166.747	191.046	170.032	145.814
A_14_P137910	1	71189920	71189979	206.992	177.488	249.621	177.432	208.035	168.849	325.118	185.267
A_14_P122133	1	71242249	71242308	335.118	383.678	420.074	392.275	295.259	351.756	450.125	392.36
A_14_P115724	1	71256148	71256207	523.696	517.796	658.164	532.096	472.589	452.837	687.725	523.231
A_14_P120760	1	71281356	71281415	308.179	332.488	370.121	316.289	273.057	297.459	381.011	370.731
A_14_P116060	1	71472034	71472093	413.117	438.082	475.497	389.596	270.152	395.685	396.16	318.912
A_14_P103412	1	71581220	71581279	293.152	282.85	288.212	234.517	265.502	257.582	280.47	206.257
A_14_P112949	1	71669439	71669498	472.84	407.855	530.902	398.827	414.816	349.08	660.868	393.624
A_14_P135460	1	71770615	71770674	259.884	367.395	324.28	339.735	231.513	292.371	318.689	326.374
A_14_P105897	1	71836116	71836175	210.38	261.738	268.074	267.068	209.188	255.97	338.719	262.433
A_14_P124031	1	71919054	71919113	506.847	494.729	542.978	523.003	451.299	469.183	739.16	543.602
A_14_P115704	1	71953929	71953986	459.187	587.471	626.124	632.696	445.264	532.804	699.332	602.914
A_14_P134631	1	72042618	72042677	230.366	263.062	269.187	248.896	196.015	219.826	301.499	242.081
A_14_P105585	1	72309133	72309192	280.398	307.863	318.728	312.217	259.23	308.597	266.796	271.088
A_14_P133585	1	72444108	72444167	184.237	157.809	239.431	185.063	165.291	160.482	226.573	166.395
A_14_P110146	1	72704992	72705051	298.898	328.405	383.085	319.86	287.54	307.183	473.298	311.774
A_14_P107904	1	73021689	73021748	253.254	279.618	297.131	277.429	241.467	251.214	361.653	313.517
A_14_P106026	1	73172310	73172369	372.945	405.298	447.971	385.517	315.842	367.829	466.628	392.129
A_14_P136413	1	73340835	73340894	508.773	480.919	591.621	485.432	431.688	443.863	648.332	508.231
A_14_P137486	1	73620989	73621048	378.739	435.609	465.867	397.758	393.195	412.356	480.022	345.188
A_14_P129958	1	73788399	73788458	149.933	153.428	164.143	146.103	139.735	132.445	172.439	109.981
A_14_P112558	1	74137824	74137883	329.876	370.333	433.902	403.31	324.439	386.964	538.265	413.981
A_14_P123042	1	74254298	74254357	225.806	256.355	264.506	271.219	226.635	264.982	283.203	221.271
A_14_P133107	1	74366168	74366227	343.148	323.738	460.216	366.444	320.688	321.756	523.582	362.91
A_14_P107023	1	74384618	74384677	245.773	331.446	386.023	383.118	272.808	330.118	328.852	321.741
A_14_P126310	1	74428438	74428497	416.731	473.655	482.358	439.896	345.402	413.935	534.565	448.181
A_14_P123745	1	74475955	74476014	158.273	182.526	206.197	202.163	167.985	198.774	207.918	172.74
A_14_P115652	1	74530978	74531037	303.44	273.358	366.833	259.068	275.643	238.735	396.665	252.018
A_14_P121261	1	74666881	74666940	276.836	295.207	350.419	298.758	254.831	266.542	333.267	270.529
A_14_P116570	1	74721787	74721846	258.635	285.298	386.377	311.541	142.277	276.274	378.565	308.881
A_14_P201726	1	74867112	74867171	346.676	367.633	407.956	393.627	342.23	368.666	444.849	397.326
A_14_P100569	1	74884802	74884861	341.961	373.644	402.653	356.229	298.735	340.882	441.796	383.624
A_14_P110762	1	74942910	74942969	257.29	302.367	345.202	299.834	254.757	271.214	298.975	276.517
A_14_P135021	1	75150174	75150233	201.84	217.788	262.193	225.075	198.402	206.349	291.091	217.429
A_14_P138907	1	75330019	75330078	400.706	433.121	496.212	419.344	353.781	403.011	515.894	390.575
A_14_P115001	1	75384185	75384244	268.256	256.54	294.283	241.415	243.988	223.149	308.761	259.124
A_14_P119287	1	75490653	75490712	829.98	939.436	934.371	939.789	831.921	910.482	848.717	794.366
A_14_P109917	1	75572958	75573017	407.309	399.417	506.443	397.325	398.102	365.149	605.091	404.947
A_14_P126898	1	75663880	75663939	400.273	431.334	420.087	388.735	373.973	401.078	428.332	350.948
A_14_P113699	1	75719123	75719182	353.014	363.609	415.385	369.724	299.85	331.287	458.815	358.015
A_14_P131256	1	75788736	75788795	409.416	410.059	477.389	404.521	381.439	410.816	614.965	427.748
A_14_P202414	1	75910530	75910589	506.059	573.309	632.431	556.263	504.214	543.149	674.397	576.271
A_14_P114991	1	75917658	75917717	137.619	163.219	188.564	167.563	122.438	150.97	179.884	178.912
A_14_P113280	1	75938988	75939047	191.884	201.284	205.371	174.61	193.366	192.935	270.046	155.41
A_14_P128168	1	75972544	75972603	334.945	360.54	358.728	327.325	295.589	314.899	394.14	386.866
A_14_P139192	1	76045193	76045252	361.487	409.881	388.364	403.729	369.435	409.982	499.599	401.448
A_14_P101848	1	76096464	76096523	378.973	403.055	480.597	421.663	383.035	401.082	549.099	404.714
A_14_P100557	1	76105071	76105130	275.119	276.796	448.925	382.541	315.476	320.705	566.298	354.567
A_14_P131390	1	76201789	76201848	291.073	274.421	327.833	265.172	265.402	239.278	390.665	282.722
A_14_P106892	1	76255585	76255644	221.876	255.54	239.831	234.763	200.135	238.349	216.642	200.395
A_14_P101005	1	76491538	76491590	289.463	305.298	335.281	306.999	270.161	289.597	473.558	329.884
A_14_P134376	1	76589894	76589953	347.237	387.988	445.871	363.717	345.047	346.988	472.532	338.948
A_14_P104854	1	76711427	76711486	157.739	167.264	193.871	179.36	154.777	147.555	225.832	159.195
A_14_P122321	1	76806981	76807040	248.898	336.144	353.245	350.044	328.436	320.252	352.296	336.838
A_14_P201323	1	76811881	76811940	139.838	165.472	168.178	151.655	134.009	142.22	172.711	133.912
A_14_P133196	1	77008331	77008390	210.237	226.774	248.997	221.863	201.954	195.77	282.125	175.947
A_14_P112280	1	77045154	77045206	920.483	755.988	1129.23	783.858	889.502	666.816	1337.14	734.271
A_14_P126801	1	77110164	77110223	460.321	411.278	543.131	425.863	433.587	388.26	659.189	402.124
A_14_P114331	1	77175207	77175266	504.704	474.022	620.407	439.039	451.678	398.356	675.225	436.481
A_14_P116115	1	77199317	77199376	158.773	165.755	226.8	210.646	150.331	179.328	239.022	178.36
A_14_P126344	1	77242518	77242577	344.054	419.613	372.134	354.303	307.633	344.303	408.16	358.395
A_14_P124227	1	77270022	77270081	596.551	622.21	734.316	643.413	559.938	549.792	1027.44	673.188
A_14_P111495	1	77299998	77300054	225.18	215.062	268.454	200.862	203.092	189.701	328.599	207.981
A_14_P105625	1	77331349	77331408	204.617	219.363	235.228	214.11	194.602	217.449	235.082	205.195
A_14_P114677	1	77359047	77359106	316.54	326.721	360.212	317.172	277.195	286.011	392.868	351.017
A_14_P114777	1	77384327	77384386	141.87	120.472	161.657	115.932	130.002	112.589	203.692	118.941
A_14_P102562	1	77459258	77459317	139.38	118.024	174.212	132.999	149.545	126.506	198.519	122.731
A_14_P102411	1	77518192	77518249	176.662	195.951	204.06	189.748	164.563	184.697	250.194	197.395
A_14_P118624	1	77595368	77595427	265.487	301.631	302.931	291.263	253.545	282.006	302.582	284.874
A_14_P128827	1	77661023	77661075	615.221	541.471	722.833	537.758	556.759	476.22	833.751	548.626
A_14_P116648	1	77742156	77742215	327.63	347.559	366.074	344.172	289.712	329.563	338.332	333.981
A_14_P109546	1	77758662	77758721	225.911	222.436	339.005	286.793	212.902	210.916	330.711	238.981
A_14_P106772	1	77759553	77759612	343.673	367.155	363.986	357.896	305.723	330.649	410.457	351.512
A_14_P133995	1	77781145	77781204	414.54	393.621	478.978	396.503	373.723	380.685	538.975	420.338
A_14_P125607	1	77810927	77810986	352.601	300.402	421.364	304.536	338.269	289.116	509.608	305.602
A_14_P101876	1	77843120	77843179	477.329	369.581	539.283	346.933	436.661	325.593	676.261	391.195
A_14_P124008	1	77873611	77873670	327.042	333.565	450.55	363.432	309.919	322.046	445.608	325.705
A_14_P133551	1	77895694	77895753	278.202	286.845	351.202	297.552	269.643	270.08	348.16	296.912
A_14_P137306	1	77920291	77920350	276.473	262.288	331.171	263.489	250.366	246.47	350.884	225.222
A_14_P134478	1	77945975	77946034	350.617	319.613	379.943	310.182	311.112	279.536	517.988	362.606
A_14_P108921	1	78067707	78067766	275.329	291.099	309.695	251.793	272.402	260.697	243.903	171.588
A_14_P118236	1	78104241	78104300	308.211	270.863	419.023	298.303	303.223	276.363	400.332	279.731
A_14_P124618	1	78113641	78113700	169.329	153.395	197.69	155.822	159.331	148.792	202.665	153.351
A_14_P108550	1	78126081	78126140	281.14	347.021	314.05	319.467	255.616	333.47	349.642	349.188
A_14_P116658	1	78149320	78149379	371.737	401.952	434.32	400.526	334.609	366.735	500.301	411.606
A_14_P103818	1	78182617	78182667	519.523	408.274	622.431	420.34	487.787	411.38	764.554	478.648
A_14_P115519	1	78185618	78185677	308.67	314.988	337.245	290.229	272.712	260.218	515.009	287.626
A_14_P104030	1	78228149	78228208	346.514	334.951	368.231	290.463	280.748	268.572	418.632	306.214
A_14_P124611	1	78272671	78272730	365.273	377.738	524.523	413.965	387.287	379.534	530.056	418.567
A_14_P103621	1	78313454	78313513	361.273	348.188	432.121	333.217	341.517	312.187	449.14	334.981
A_14_P133972	1	78468760	78468819	473.014	465.333	589.064	519.629	427.331	478.078	695.975	523.41
A_14_P126190	1	78652480	78652539	283.737	308.631	353.087	327.767	259.473	290.22	363.099	304.214
A_14_P122256	1	78679198	78679257	384.573	392.421	483.8	405.432	383.442	408.229	766.301	440.356
A_14_P127167	1	78705249	78705308	411.773	439.411	464.316	446.448	400.995	448.593	511.965	417.681
A_14_P131748	1	78775542	78775601	344.847	364.803	442.564	346.029	305.938	345.828	382.032	325.414
A_14_P104289	1	78805068	78805127	189.739	211.643	234.005	220.551	179.735	219.964	262.229	216.671
A_14_P139629	1	78828015	78828074	439.958	422.84	563.8	424.86	411.938	403.185	623.932	425.914
A_14_P115322	1	78899311	78899370	397.532	393.988	490.143	439.241	361.143	426.742	537.475	438.231
A_14_P124854	1	79046215	79046274	307.24	313.255	372.385	320.724	265.781	286.977	390.406	303.462
A_14_P114349	1	79068840	79068899	194.273	240.642	207.281	231.482	189.364	239.149	244.11	241.907
A_14_P136846	1	79095336	79095395	371.807	427.022	421.014	443.146	296.723	393.613	459.363	455.106
A_14_P125112	1	79150656	79150715	198.309	225.524	238.454	219.379	181.55	201.445	242.366	212.981
A_14_P110986	1	79188592	79188651	122.842	140.264	137.798	120.999	111.079	124.859	164.499	119.514
A_14_P119326	1	79489905	79489964	315.94	272.621	346.764	232.586	274.366	231.613	358.368	256.552
A_14_P111553	1	80001925	80001984	308.497	317.022	398.943	344.36	282.866	316.828	399.298	321.464
A_14_P117576	1	80217619	80217678	348.63	383.417	439.657	384.075	310.933	352.868	440.517	371.759
A_14_P114016	1	80529218	80529277	221.506	267.088	278.661	271.965	202.624	262.519	306.091	257.498
A_14_P128142	1	80673380	80673439	265.74	340.188	309.297	339.963	241.223	324.828	352.608	352.809
A_14_P115465	1	80821425	80821484	342.179	294.894	412.55	301.039	300.624	294.445	344.78	313.188
A_14_P108179	1	81064903	81064962	326.29	326.643	467.943	352.003	326.471	322.321	499.022	334.257
A_14_P100418	1	81184008	81184067	289.473	267.321	356.248	253.09	260.808	246.149	343.918	290.774
A_14_P118927	1	81301210	81301269	251.773	271.024	300.964	262.763	220.635	240.182	357.056	274.636
A_14_P133741	1	81477058	81477117	1326.6	1280.06	1649.95	1429.93	1279.61	1290.77	2112.83	1495.35
A_14_P123894	1	81724197	81724256	529.086	537.051	685.564	517.729	483.045	477.256	653.499	563.648
A_14_P105092	1	81879745	81879804	176.463	186.954	199.871	178.075	157.902	177.249	243.769	177.293
A_14_P126305	1	81978115	81978166	249.465	295.18	271.597	287.163	210.402	269.482	308.363	278.762
A_14_P117598	1	82014661	82014720	293.273	314.332	336.357	320.415	243.505	281.011	415.999	319.614
A_14_P122783	1	82084888	82084947	612.473	560.888	692.488	560.137	539.505	522.735	1034.57	682.153
A_14_P127916	1	82121297	82121356	398.594	421.131	581.045	466.646	399.759	397.97	702.986	407.712
A_14_P104433	1	82142761	82142820	577.032	564.507	749.871	588.86	553.333	532.356	862.332	642.588
A_14_P123010	1	82167362	82167410	202.309	213.488	240.514	183.521	187.643	170.252	295.884	185.395
A_14_P202207	1	82169990	82170049	287.532	334.229	388.604	403.136	294.85	331.183	359.332	354.188
A_14_P129147	1	82304824	82304883	201.309	235.881	214.32	197.452	176.287	205.072	199.965	172.981
A_14_P132852	1	82444525	82444584	311.34	325.521	364.488	314.241	277.291	283.297	433.435	286.326
A_14_P130421	1	82623886	82623945	278.073	338.021	325.005	291.448	258.795	273.113	333.965	261.081
A_14_P139873	1	82880569	82880628	318.635	353.402	387.283	355.97	294.802	327.216	391.711	355.498
A_14_P101075	1	83000673	83000732	238.049	308.436	265.912	299.637	209.596	291.246	262.815	270.636
A_14_P114861	1	83206067	83206126	372.273	359.702	497.971	388.137	370.056	346.687	568.299	377.481
A_14_P126071	1	83413495	83413554	164.359	166.919	198.861	198.896	151.969	139.582	215.165	158.081
A_14_P139024	1	83677197	83677256	440.023	507.809	547.452	513.396	396.979	447.572	601.932	497.501
A_14_P200782	1	84046410	84046469	236.206	263.221	277.097	271.329	227.772	259.334	280.832	285.445
A_14_P134593	1	84060343	84060402	458.497	394.85	595.157	504.896	433.531	387.375	713.394	469.856
A_14_P115153	1	84084150	84084209	455.625	484.692	598.956	628.088	426.273	496.375	423.065	430.981
A_14_P132722	1	84129635	84129694	714.463	525.747	654.918	528.896	532.596	482.181	1007.02	560.668
A_14_P125989	1	84171854	84171913	394.74	365.621	481.616	392.377	387.152	355.274	642.865	434.081
A_14_P112929	1	84224224	84224283	837.945	711.609	1071.8	743.044	762.102	685.149	1302.48	721.129
A_14_P110579	1	84266040	84266099	270.14	298.088	308.835	290.86	240.202	277.016	265.178	236.519
A_14_P102471	1	84322200	84322255	198.38	233.024	233.978	232.575	186.581	204.685	275.194	221.188
A_14_P134402	1	84359922	84359981	356.394	409.333	430.797	418.029	344.436	397.977	485.925	423.759
A_14_P104414	1	84391911	84391969	328.118	316.057	410.695	331.413	324.273	322.02	403.263	318.843
A_14_P110390	1	84414481	84414540	401.696	462.45	521.005	501.413	380.435	447.716	625.947	487.904
A_14_P109681	1	84521813	84521872	292.586	314.144	328.693	327.432	158.55	308.89	349.403	331.552
A_14_P114094	1	84576261	84576320	575.958	489.469	685.397	490.296	519.712	442.873	736.689	439.66
A_14_P106410	1	84667353	84667412	179.04	209.955	216.316	209.413	183.581	203.47	260.689	187.767
A_14_P133342	1	84675238	84675297	317.497	319.954	400.143	330.862	301.295	304.935	390.851	308.314
A_14_P130229	1	84682841	84682900	261.906	254.421	318.952	273.115	231.188	245.363	321.332	264.731
A_14_P113847	1	84684698	84684757	276.74	232.155	310.867	224.275	241.969	212.182	347.099	255.348
A_14_P133682	1	84700135	84700194	200.042	191.334	228.943	188.253	172.54	188.425	271.229	186.602
A_14_P107414	1	84744101	84744160	380.398	388.551	480.557	408.344	371.698	360.26	539.751	396.207
A_14_P106836	1	84809320	84809365	413.737	448.774	479.997	448.829	353.513	414.223	564.073	447.981
A_14_P124124	1	84823174	84823233	308.014	326.885	369.281	313.62	259.23	277.218	417.546	330.302
A_14_P122284	1	84866151	84866210	546.658	502.45	688.964	581.563	411.402	468.687	874.255	626.019
A_14_P107557	1	84967374	84967433	364.497	286.574	465.8	319.36	335.723	297.97	552.153	344.91
A_14_P121455	1	84991539	84991593	414.452	423.845	527.488	438.862	393.299	425.632	519.517	445.907
A_14_P125356	1	85019991	85020050	532.143	538.395	701.327	567.208	474.54	509.425	849.296	544.374
A_14_P101685	1	85043798	85043857	319.662	295.469	336.8	260.253	274.556	280.88	444.439	278.16
A_14_P115155	1	85119285	85119344	272.049	285.195	281.764	242.896	228.902	244.649	327.153	234.802
A_14_P117719	1	85196608	85196667	111.217	138.766	139.831	140.296	112.335	141.582	142.194	116.636
A_14_P116267	1	85196719	85196778	238.306	265.721	303.61	266.319	205.259	199.756	370.16	286.326
A_14_P118562	1	85222815	85222874	545.367	512.676	650.764	500.275	464.885	457.873	740.599	499.814
A_14_P113379	1	85282213	85282272	206.958	198.951	210.579	177.674	195.979	194.803	218.171	166.691
A_14_P106594	1	85310584	85310643	508.487	491.452	650.631	495.296	475.208	452.762	742.073	486.833
A_14_P138499	1	85352399	85352458	394.514	399.099	506.592	419.551	369.846	377.964	579.118	382.695
A_14_P116620	1	85435027	85435086	306.733	321.108	482.764	392.724	313.746	348.399	430.032	374.114
A_14_P127643	1	85435118	85435175	466.916	461.202	555.064	464.296	443.21	466.111	594.796	450.66
A_14_P130060	1	85445469	85445528	372.014	353.505	457.597	348.929	340.402	328.563	492.499	325.914
A_14_P135081	1	85448447	85448506	440.106	399.877	563.064	384.129	388.471	344.425	644.884	405.36
A_14_P118478	1	85450661	85450720	189.187	197.229	290.464	261.463	205.725	219.665	304.511	208.552
A_14_P100496	1	85498335	85498394	155.16	177.762	201.564	219.296	158.725	205.826	219.947	196.135
A_14_P133796	1	85529191	85529250	572.579	562.698	723.197	607.129	518.85	530.115	807.539	535.395
A_14_P106990	1	85556688	85556747	313.373	330.228	375.597	322.596	300.473	323.113	469.493	341.207
A_14_P120899	1	85602877	85602936	197.737	232.274	264.121	248.932	191.009	207.256	315.765	241.614
A_14_P102061	1	85632089	85632148	365.906	376.655	454.074	368.206	300.712	292.252	530.628	336.722
A_14_P130155	1	85698752	85698811	865.133	605.028	1414.16	642.753	866.846	539.519	995.88	644.755
A_14_P104240	1	85761063	85761122	242.773	286.065	282.616	272.6	222.435	249.249	308.815	280.222
A_14_P103110	1	85835453	85835512	387.64	324.088	387.639	299.49	324.471	300.08	473.953	304.464
A_14_P120126	1	85854970	85855027	418.98	412.264	472.109	364.93	371.259	356.22	553.832	405.302
A_14_P107300	1	85885388	85885447	248.081	227.603	316.419	261.379	236.995	244.779	505.511	281.874
A_14_P130793	1	85907048	85907107	202.586	206.769	201.514	235.039	225.366	216.363	270.032	213.348
A_14_P132110	1	86027073	86027132	464.737	526.345	578.57	510.509	433.369	470.116	668.47	516.153
A_14_P103192	1	86138948	86139007	178.98	192.85	237.557	232.655	164.505	192.494	302.194	227.222
A_14_P125027	1	86236843	86236902	273.032	319.766	328.341	338.358	255.032	336.408	341.113	319.137
A_14_P111599	1	86303452	86303511	380.619	349.334	465.764	357.329	354.045	312.935	567.865	450.348
A_14_P100765	1	86334181	86334234	245.876	245.643	285.247	253.965	222.473	243.185	292.16	265.843
A_14_P103072	1	86370388	86370447	1622.81	1276.61	1998.9	1469.65	1363.08	1278.58	2303.12	1489.16
A_14_P109287	1	86558246	86558305	502.995	513.025	547.121	461.325	434.152	428.078	663.832	482.548
A_14_P131507	1	86625360	86625418	316.666	323.059	367.074	292.448	285.089	289.743	456.945	329.626
A_14_P105380	1	86634138	86634191	580.406	586.388	653.579	595.155	521.092	524.459	937.178	599.096
A_14_P137798	1	86677504	86677563	498.704	488.988	635.722	516.438	478.777	468.618	778.332	492.809
A_14_P104182	1	86738016	86738074	354.856	344.321	431.164	377.229	347.682	340.349	560.732	370.081
A_14_P139608	1	86813653	86813712	363.94	370.021	429.875	370.118	336.919	355.632	507.165	379.648
A_14_P118445	1	86884238	86884297	294.196	294.334	322.958	298.606	265.235	280.016	340.849	269.36
A_14_P130438	1	86907757	86907816	618.987	572.917	756.523	595.034	575.885	562.08	983.082	618.064
A_14_P138045	1	86957376	86957435	275.34	253.021	410.69	290.526	263.116	252.292	506.269	260.231
A_14_P101193	1	87041152	87041211	531.38	510.774	662.864	477.663	454.921	424.519	775.298	499.429
A_14_P135316	1	87062958	87063017	234.566	225.919	259.693	215.325	225.712	223.218	255.865	223.581
A_14_P132338	1	87094605	87094664	384.118	385.298	449.283	390.266	349.671	356.957	477.475	423.767
A_14_P107056	1	87134061	87134120	290.838	302.891	329.912	278.452	256.195	249.046	351.056	278.912
A_14_P104786	1	87176713	87176772	165.581	172.257	218.902	199.344	173.55	178.482	245.899	177.748
A_14_P108887	1	87213200	87213259	321.873	272.888	388.054	291.896	327.958	277.149	494.699	299.981
A_14_P127732	1	87252629	87252688	346.032	341.432	372.572	372.896	325.402	335.578	515.832	383.914
A_14_P110977	1	87285034	87285093	516.173	471.921	614.912	490.34	443.678	426.011	770.47	484.153
A_14_P131718	1	87311373	87311431	449.406	330.255	524.226	321.204	375.277	290.462	666.363	377.356
A_14_P104832	1	87346262	87346321	291.16	290.053	428.564	359.329	254.919	280.218	469.608	358.084
A_14_P126701	1	87386473	87386532	328.653	346.388	413.364	392.596	294.402	357.149	412.465	353.081
A_14_P202373	1	87509918	87509976	276.741	246.923	341.283	231.822	236.081	192.006	439.653	220.481
A_14_P103322	1	87517293	87517345	649.506	540.921	971.889	527.083	656.152	495.399	886.457	533.637
A_14_P202205	1	87522939	87522998	351.416	327.345	418.151	346.541	319.202	320.709	406.642	335.671
A_14_P126817	1	87654782	87654841	456.559	364.738	721.55	361.396	505.402	337.459	447.903	378.838
A_14_P108919	1	87791319	87791378	1550.18	1413.1	1720.73	1397.7	1479	1302.02	2861.22	1584.98
A_14_P108718	1	88127400	88127459	465.844	472.274	441.621	438.182	432.988	472.701	660.439	486.588
A_14_P139507	1	88480003	88480062	496.023	544.774	666.697	567.963	506.602	529.216	736.132	594.714
A_14_P123489	1	88664254	88664313	425.366	423.84	479.833	410.275	366.21	380.38	656.953	449.153
A_14_P116394	1	88849679	88849738	392.497	416.885	485.73	440.827	334.661	375.038	506.366	382.774
A_14_P120270	1	88889054	88889113	608.049	606.229	721.023	583.081	534.938	539.435	743.986	594.173
A_14_P100308	1	88918723	88918782	477.706	442.788	547.697	452.529	415.509	389.399	631.608	407.326
A_14_P105176	1	88949417	88949476	404.594	422.702	509.04	431.965	405.435	400.949	563.899	396.381
A_14_P113677	1	88982150	88982209	417.013	403.2286667	491.6033333	397.0903333	367.7053333	362.829	569.5376667	413.3506667
A_14_P131526	1	89045582	89045641	374.806	421.188	515.488	441.965	361.092	406.149	555.409	437.173
A_14_P129220	1	89100452	89100511	347.506	379.055	415.377	369.025	313.545	341.685	504.16	372.395
A_14_P130659	1	89168674	89168733	339.315	363.155	357.971	324.758	308.464	330.024	405.369	315.425
A_14_P123832	1	89198467	89198526	285.804	270.738	364.264	288.146	279.602	274.049	442.091	275.878
A_14_P103545	1	89237319	89237378	525.235	499.411	619.324	501.376	474.94	456.534	752.368	571.695
A_14_P101655	1	89285758	89285817	261.329	244.544	328.542	269.415	242.996	250.305	393.16	259.395
A_14_P119573	1	89303784	89303843	242.573	255.421	253.312	258.251	214.635	247.816	295.999	268.414
A_14_P115262	1	89369060	89369119	344.487	385.988	407.097	380.155	306.746	335.993	553.403	364.338
A_14_P137819	1	89441619	89441678	296.773	279.524	332.06	275.081	278.254	268.853	420.056	283.015
A_14_P130916	1	89448388	89448447	286.29	328.367	352.281	323.275	252.574	290.839	368.082	321.517
A_14_P119431	1	89509592	89509651	532.588	479.877	605.631	456.863	477.505	450.597	667.332	379.135
A_14_P201100	1	89745612	89745671	524.394	558.229	662.197	571.196	512.54	527.356	771.918	589.36
A_14_P124060	1	89745703	89745762	283.708	216.02	299.419	200.827	263.44	206.764	359.957	226.2
A_14_P200026	1	89751020	89751079	310.202	419.238	426.727	428.822	317.954	386.666	596.435	456.567
A_14_P135229	1	89772348	89772407	245.497	187.781	299.247	210.275	245.259	200.185	367.707	217.689
A_14_P121252	1	89845953	89846012	194.987	212.559	247.907	219.646	194.602	205.669	310.987	212.464
A_14_P123145	1	89892579	89892638	194.952	222.667	221.798	216.448	191.919	198.873	297.582	202.124
A_14_P121320	1	89921548	89921607	367.773	343.333	382.597	302.963	327.047	330.117	405.582	254.338
A_14_P107497	1	89999651	89999695	459.929	444.394	548.806	422.604	418.652	409.43	644.751	451.594
A_14_P123375	1	90051594	90051653	493.702	491.881	623.045	510.271	461.602	461.982	745.032	511.414
A_14_P119905	1	90097020	90097079	273.523	295.488	293.228	294.825	243.102	298.182	454.689	328.66
A_14_P121708	1	90173419	90173478	445.14	438.188	513.864	438.996	365.938	386.149	526.799	413.281
A_14_P127728	1	90187830	90187889	572.844	541.452	700.371	558.61	525.669	505.649	965.832	534.374
A_14_P201233	1	90225439	90225498	511.273	436.082	541.023	418.155	436.919	384.321	743.511	425.695
A_14_P129530	1	90418523	90418582	271.325	238.402	371.197	240.829	234.988	208.08	432.132	216.981
A_14_P104119	1	90538373	90538432	463.38	422.345	635.764	480.217	465.235	429.449	810.632	473.648
A_14_P119097	1	90718242	90718301	282.884	319.284	339.764	334.573	264.857	311.831	335.953	298.981
A_14_P107591	1	90905523	90905582	176.386	200.44	197.864	170.796	166.002	206.416	187.368	135.481
A_14_P110876	1	91093183	91093242	1358.31	1089.92	1579.34	1146.13	1182.62	961.863	2694.22	1330.45
A_14_P134586	1	91116726	91116785	276.676	382.891	361.097	387.796	276.21	362.764	452.608	384.567
A_14_P117386	1	91159890	91159949	262.773	261.255	304.35	264.827	224.94	257.803	383.953	270.774
A_14_P125544	1	91195685	91195744	553.594	591.524	740.523	610.965	558.545	541.792	920.932	598.214
A_14_P139303	1	91368422	91368481	233.809	205.917	259.233	194.99	210.642	201.469	339.717	219.058
A_14_P133771	1	91553846	91553905	362.221	368.954	421.728	373.61	348.402	298.287	562.64	344.558
A_14_P123895	1	91680132	91680191	399.429	428.676	497.014	421.646	360.545	393.792	617.987	416.222
A_14_P138846	1	91703399	91703458	320.512	352.336	349.796	347.025	251.502	312.249	423.799	343.548
A_14_P136769	1	91759498	91759557	367.14	360.988	471.264	366.196	332.259	331.078	576.399	375.681
A_14_P108015	1	91860512	91860571	349.049	379.264	411.631	354.029	308.633	323.418	451.296	342.445
A_14_P106704	1	91897861	91897914	573.254	562.062	692.728	578.253	530.502	537.382	916.599	592.981
A_14_P137532	1	91905212	91905271	366.666	401.667	449.143	406.862	347.161	368.839	572.884	414.878
A_14_P101501	1	91953420	91953479	231.416	199.345	304.667	233.993	242.616	208.506	350.591	233.796
A_14_P133341	1	92039159	92039218	365.945	383.091	427.077	341.365	356.161	351.321	443.848	319.658
A_14_P120902	1	92077244	92077298	314.961	302.113	390.478	309.61	317.769	287.149	526.546	335.231
A_14_P125497	1	92106769	92106828	332.842	311.781	427.997	307.629	301.769	303.082	380.678	278.712
A_14_P136000	1	92127029	92127084	310.739	263.954	350.005	283.586	263.66	256.988	409.539	257.843
A_14_P127813	1	92132554	92132613	310.921	275.544	411.264	290.529	188.302	256.082	491.953	322.636
A_14_P119961	1	92158335	92158394	377.119	336.68	450.639	344.438	358.015	341.923	480.091	348.74
A_14_P112417	1	92182125	92182181	246.452	249.059	299.216	252.219	235.143	230.927	301.199	205.048
A_14_P112843	1	92233501	92233560	248.187	256.954	353.893	295.541	237.866	249.756	331.539	268.36
A_14_P104134	1	92280132	92280191	277.254	289.692	356.297	309.996	241.54	263.252	365.184	286.24
A_14_P120235	1	92307259	92307311	555.166	507.845	614.864	463.829	513.246	488.149	702.532	509.314
A_14_P136886	1	92348099	92348158	258.359	363.091	333.171	377.896	241.594	334.418	296.665	338.314
A_14_P126780	1	92442182	92442241	354.739	374.747	425.764	387.467	319.746	351.43	482.939	379.945
A_14_P103515	1	92475053	92475111	168.273	166.946	221.419	178.93	160.499	150.02	305.225	175.91
A_14_P111864	1	92501104	92501163	436.34	455.488	515.997	433.029	386.919	416.115	547.78	442.809
A_14_P124276	1	92523416	92523475	334.63	366.167	378.592	349.206	322.011	364.41	461.642	388.291
A_14_P131134	1	92546514	92546573	621.094	576.809	707.533	551.858	561.188	544.578	836.699	583.548
A_14_P133372	1	92657606	92657662	280.85	284.873	333.557	286.034	250.282	267.149	368.269	284.762
A_14_P139002	1	92687611	92687670	325.945	308.333	390.164	328.129	323.602	328.516	435.899	325.514
A_14_P129612	1	92801743	92801802	292.98	327.229	301.302	314.358	246.688	308.042	423.504	352.809
A_14_P103756	1	92872943	92873002	235.152	241.643	274.247	241.999	219.295	232.256	279.457	229.7
A_14_P138005	1	92914051	92914107	759.273	652.845	864.864	606.929	764.195	648.494	1067.65	534.624
A_14_P118453	1	92969916	92969969	454.506	475.388	583.798	479.172	415.473	434.828	585.848	446.11
A_14_P125808	1	93012089	93012148	391.487	298.809	448.074	281.758	395.886	284.73	566.554	314.203
A_14_P135164	1	93013498	93013557	427.44	426.788	483.364	401.996	420.746	353.93	613.815	438.602
A_14_P119365	1	93017010	93017069	226.773	281.85	279.212	282.137	210.248	257.341	294.628	253.685
A_14_P132148	1	93134879	93134938	317.049	366.471	404.697	359.196	286.169	324.849	478.665	371.814
A_14_P103035	1	93258012	93258071	409.87	443.311	497.074	456.655	348.921	412.779	561.932	417.848
A_14_P114153	1	93311732	93311791	520.321	533.859	652.231	555.263	508.009	499.256	776.099	575.914
A_14_P118397	1	93329722	93329781	491.708	477.149	613.664	518.463	460.277	477.055	687.364	482.046
A_14_P111179	1	93357098	93357157	365.704	385.264	428.316	388.068	322.135	357.082	487.519	378.2
A_14_P111126	1	93401004	93401063	377.995	339.914	470.635	388.122	328.789	328.214	483.332	371.445
A_14_P202490	1	93524365	93524424	119.504	118.065	156.108	121.49	118.85	108.287	151.746	105.774
A_14_P134518	1	93527139	93527198	265.221	228.471	264.488	203.896	222.902	179.97	350.301	256.481
A_14_P121843	1	93535152	93535211	325.29	288.54	382.801	298.007	303.368	256.873	457.677	308.705
A_14_P202085	1	93537236	93537295	502.394	492.264	585.108	512.896	456.035	472.149	553.746	503.222
A_14_P120288	1	93678744	93678803	944.54	707.855	1168.36	792.863	781.988	657.632	1846.63	815.748
A_14_P130025	1	93710577	93710636	281.847	293.914	365.727	298.933	242.333	278.287	342.899	290.814
A_14_P124978	1	93790382	93790441	276.497	267.367	317.157	244.039	270.85	248.252	206.265	188.214
A_14_P105332	1	93819868	93819918	357.739	370.54	406.699	375.219	309.208	333.407	442.366	351.636
A_14_P126219	1	93852484	93852535	492.929	467.426	568.879	439.05	436.669	417.449	686.565	442.748
A_14_P201311	1	94052565	94052624	331.344	274.309	395.364	288.229	292.722	255.549	456.915	265.439
A_14_P118422	1	94054555	94054614	190.98	226.264	264.664	246.729	164.652	196.863	233.298	195.947
A_14_P108881	1	94066437	94066496	413.196	453.68	557.474	480.38	392.202	422.049	494.176	418.356
A_14_P128433	1	94165530	94165589	322.14	325.155	393.538	316.219	295.866	282.613	485.986	323.789
A_14_P103763	1	94192094	94192153	688.995	588.988	830.454	586.689	648.54	565.77	958.746	535.636
A_14_P111205	1	94229182	94229236	795.566	769.126	940.35	727.517	765.217	682.556	1217.68	849.119
A_14_P130152	1	94300251	94300310	242.773	221.708	334.99	247.735	249.973	236.863	352.524	228.327
A_14_P135453	1	94350583	94350642	294.566	313.229	374.833	319.999	288.825	280.649	355.465	292.114
A_14_P115675	1	94367825	94367884	289.84	332.588	335.608	333.146	236.009	304.649	346.403	317.374
A_14_P128261	1	94379821	94379880	365.573	355.155	455.316	377.172	367.54	351.287	513.032	390.914
A_14_P130795	1	94409148	94409207	380.192	397.085	478.364	406.563	354.702	358.916	503.194	400.912
A_14_P121160	1	94539560	94539619	369.118	419.367	465.699	443.315	348.126	403.942	489.194	443.084
A_14_P103094	1	94609615	94609674	248.063	281.891	288.697	311.196	225.069	299.556	330.939	306.195
A_14_P111885	1	94665096	94665155	446.741	429.375	539.097	421.129	410.973	390.542	599.511	409.945
A_14_P128113	1	94695915	94695974	313.606	245.121	380.404	248.656	298.335	244.616	441.665	269.081
A_14_P107208	1	94707132	94707188	380.118	336.54	461.316	346.241	343.339	315.587	573.263	341.947
A_14_P102986	1	94793821	94793880	329.876	314.678	413.377	331.315	306.241	305.278	401.751	331.142
A_14_P201297	1	94986838	94986897	386.625	407.766	545.143	435.689	419.831	409.292	583.132	452.541
A_14_P131025	1	94998569	94998628	784.44	664.803	1078.34	727.251	765.482	622.029	1347.22	716.481
A_14_P135820	1	95023287	95023346	279.945	276.057	338.143	293.793	263.23	277.08	392.009	268.239
A_14_P121480	1	95072610	95072669	310.497	295.333	385.143	327.344	283.633	289.418	399.118	378.481
A_14_P130732	1	95099360	95099419	360.927	433.642	400.585	418.539	329.331	400.292	453.397	420.755
A_14_P117637	1	95136795	95136854	386.487	374.024	444.695	381.275	360.854	347.278	534.332	356.421
A_14_P133871	1	95160763	95160822	559.309	492.988	706.345	487.348	465.364	431.457	744.888	491.129
A_14_P124881	1	95204801	95204859	244.143	248.988	279.377	251.831	217.467	247.697	280.132	252.448
A_14_P132895	1	95242466	95242525	189.256	187.919	220.193	178.467	180.479	162.264	271.252	182.341
A_14_P104600	1	95293206	95293265	464.673	349.921	571.193	361.539	412.116	335.22	664.784	371.658
A_14_P123178	1	95327757	95327816	593.24	595.355	731.731	609.663	579.152	528.792	796.702	579.722
A_14_P130562	1	95360704	95360763	429.532	499.609	539.943	474.896	349.126	381.804	563.265	454.248
A_14_P131640	1	95412372	95412431	431.898	386.988	588.871	439.539	390.126	361.563	693.653	433.552
A_14_P126646	1	95422204	95422263	398.884	395.655	503.04	407.896	363.502	377.749	573.796	387.338
A_14_P110863	1	95498709	95498768	298.506	319.488	333.452	321.334	251.436	289.494	342.573	286.878
A_14_P100140	1	96213578	96213637	190.809	191.631	238.231	222.896	186.176	210.568	198.332	217.257
A_14_P108724	1	96428601	96428660	344.64	370.921	450.045	364.646	303.505	313.632	465.47	345.119
A_14_P120093	1	96731983	96732042	340.049	333.264	416.838	353.155	262.402	305.425	434.832	352.052
A_14_P123701	1	96866623	96866682	258.225	246.02	295.907	220.896	226.609	224.252	394.332	285.787
A_14_P108028	1	96915568	96915627	201.606	189.655	225.478	196.682	182.66	186.181	242.78	192.705
A_14_P133161	1	96973673	96973732	419.428	422.919	516.357	429.674	433.259	432.399	591.925	438.611
A_14_P108065	1	96980272	96980331	563.617	499.519	681.497	523.896	535.335	458.949	848.403	627.981
A_14_P127437	1	97056963	97057022	246.083	280.781	284.657	284.217	204.202	268.116	389.711	281.809
A_14_P116341	1	97191687	97191746	309.237	284.059	363.797	301.963	272.609	279.632	367.539	283.912
A_14_P121373	1	97259929	97259988	382.704	404.643	423.074	395.827	318.188	375.256	530.299	463.314
A_14_P116105	1	97551182	97551241	307.418	312.859	344.42	306.677	245.202	307.549	475.719	337.787
A_14_P133248	1	97693416	97693474	223.773	253.845	267.861	250.735	207.531	235.052	360.113	227.293
A_14_P201296	1	97898040	97898099	279.945	375.988	341.631	370.163	243.302	326.549	328.165	332.081
A_14_P132808	1	97898258	97898317	286.804	309.801	349.005	317.275	268.015	288.214	416.608	299.705
A_14_P107387	1	97899061	97899120	466.427	481.373	526.621	443.825	380.866	432.435	647.47	428.705
A_14_P100034	1	98060835	98060894	197.152	194.747	278.579	250.081	191.682	212.989	308.613	229.856
A_14_P125341	1	98143765	98143824	252.898	255.363	262.497	212.663	254.723	249.113	329.987	195.291
A_14_P109008	1	98275385	98275444	143.081	163.95	171.074	160.551	141.009	149.97	194.868	154.624
A_14_P111641	1	98458414	98458473	320.844	337.024	351.841	327.742	302.235	334.149	404.573	329.188
A_14_P113179	1	98654838	98654897	230.911	294.126	285.193	288.896	214.069	263.582	350.022	283.05
A_14_P102909	1	98838798	98838857	192.653	196.748	216.631	168.729	161.436	162.356	232.229	180.326
A_14_P119406	1	98888083	98888142	397.773	343.284	497.764	400.93	353.602	334.316	501.011	385.552
A_14_P107458	1	98915874	98915933	531.34	416.855	627.635	479.702	346.467	377.697	538.582	383.731
A_14_P127293	1	98937751	98937810	802.29	823.057	940.228	827.003	561.402	758.828	970.725	879.838
A_14_P116137	1	98970108	98970167	348.38	402.309	428.925	409.702	297.602	384.549	457.364	390.271
A_14_P116017	1	99156046	99156105	291.551	312.803	379.67	335.115	275.161	296.632	385.865	322.081
A_14_P136166	1	99324893	99324952	468.63	487.202	545.097	462.6	473.688	492.792	598.365	419.814
A_14_P118461	1	99444126	99444185	452.873	430.688	459.495	387.127	366.748	367.841	591.689	437.267
A_14_P135920	1	99465534	99465588	445.04	410.255	555.564	418.196	416.116	397.542	669.653	430.731
A_14_P116239	1	99476575	99476634	434.398	513.269	532.797	498.063	414.678	459.701	599.082	487.7
A_14_P135619	1	99522092	99522151	368.059	402.738	492.893	448.864	362.126	406.011	609.176	453.887
A_14_P121567	1	99743548	99743607	207.38	162.809	230.533	167.319	190.505	157.356	254.582	174.552
A_14_P111498	1	99823328	99823375	221.406	232.755	250.838	215.97	210.092	226.39	271.296	252.731
A_14_P100734	1	99867300	99867359	128.906	127.988	130.557	115.586	128.438	133.792	138.332	99.3258
A_14_P123602	1	99947652	99947711	606.014	562.747	651.419	514.172	592.831	529.006	861.47	476.878
A_14_P122063	1	100052257	100052316	380.85	412.373	455.764	430.896	359.325	440.303	460.608	411.291
A_14_P130836	1	100101519	100101578	500.023	507.809	611.389	491.365	482.71	464.072	762.263	524.947
A_14_P114021	1	100169225	100169284	223.809	216.452	278.228	218.289	211.954	209.115	314.091	222.533
A_14_P134575	1	100201216	100201270	418.427	408.873	522.731	420.229	405.988	384.115	642.056	428.602
A_14_P105604	1	100236250	100236309	338.325	379.574	439.364	399.296	337.015	414.859	422.725	398.517
A_14_P100788	1	100239477	100239536	381.594	348.452	494.907	376.325	354.436	334.942	556.065	344.748
A_14_P116907	1	100261662	100261721	428.635	446.988	512.193	444.86	393.366	411.078	555.099	440.748
A_14_P120135	1	100303482	100303541	373.202	346.059	458.764	379.963	392.781	392.011	464.532	370.548
A_14_P104968	1	100319544	100319599	630.309	504.774	712.797	468.996	553.079	444.568	761.689	443.481
A_14_P128014	1	100326312	100326371	216.54	208.555	219.893	196.283	174.126	160.356	249.435	184.533
A_14_P104599	1	100326570	100326629	280.106	272.321	290.728	255.039	248.723	251.899	352.16	259.291
A_14_P122519	1	100373632	100373691	567.67	494.333	646.667	498.122	487.436	441.735	798.519	510.668
A_14_P113552	1	100418415	100418474	335.617	391.176	433.949	395.155	320.643	364.528	395.212	371.941
A_14_P105734	1	100445712	100445770	483.81	470.988	623.35	482.93	435.299	434.046	776.812	441.621
A_14_P102692	1	100531314	100531373	229.24	212.488	290.801	232.007	233.831	224.149	317.258	250.277
A_14_P128130	1	100568296	100568355	226.594	251.274	273.208	254.266	206.254	230.927	261.632	229.148
A_14_P131083	1	100601792	100601849	341.173	342.188	336.109	303.517	317.643	374.39	521.332	344.425
A_14_P110107	1	100633006	100633065	266.34	261.121	325.827	265.24	260.335	253.216	356.229	282.981
A_14_P114231	1	100715982	100716028	626.321	569.794	783.55	604.432	575.402	532.445	1026.1	671.514
A_14_P137083	1	100773839	100773898	393.842	399.816	540.316	443.724	403.081	394.078	587.056	444.257
A_14_P138814	1	100900777	100900836	347.069	413.395	382.164	381.129	333.133	395.918	347.365	326.914
A_14_P122495	1	100908892	100908951	407.152	366.816	495.986	366.859	419.535	372.949	518.332	353.636
A_14_P118816	1	100983488	100983547	413.081	436.334	569.907	427.575	383.562	380.869	674.365	440.781
A_14_P107783	1	101055155	101055212	184.325	188.505	190.32	166.563	173.305	172.568	251.263	209.774
A_14_P117251	1	101058865	101058924	303.566	308.367	317.831	299.596	302.302	328.382	297.189	243.195
A_14_P126823	1	101089744	101089803	254.952	267.952	341.661	300.517	238.819	245.649	385.852	314.381
A_14_P108059	1	101111625	101111684	148.88	161.667	176.28	171.541	140.769	149.182	206.332	159.581
A_14_P131793	1	101168979	101169038	233.773	232.678	290.371	222.039	224.23	216.494	291.551	210.262
A_14_P106556	1	101186252	101186311	412.515	431.504	502.335	464.789	380.402	418.292	585.932	458.781
A_14_P125365	1	101199277	101199336	476.916	526.202	602.697	528.796	443.183	497.087	753.504	559.291
A_14_P201216	1	101215544	101215603	483.487	452.667	656.92	531.74	459.505	464.908	827.999	484.092
A_14_P131982	1	101415329	101415388	436.217	434.877	548.699	408.412	398.188	403.863	600.932	442.881
A_14_P135344	1	101416081	101416140	630.463	474.333	810.197	550.129	534.299	504.528	1170.3	631.214
A_14_P109978	1	101418439	101418498	356.98	358.402	440.925	338.122	307.277	298.274	486.554	357.907
A_14_P103243	1	101532088	101532147	220.289	228.182	250.178	213.275	192.366	205.078	308.372	234.061
A_14_P121507	1	101664083	101664142	210.559	223.381	258.085	242.575	191.935	228.616	286.184	236.944
A_14_P118164	1	102203906	102203965	258.63	297.774	361.531	328.363	277.581	311.22	379.832	324.048
A_14_P115690	1	102480075	102480134	271.44	281.355	348.109	327.551	262.057	314.804	383.153	314.338
A_14_P122536	1	102605788	102605847	371.533	357.788	457.014	358.717	363.902	359.382	485.056	364.498
A_14_P138212	1	102748729	102748788	295.702	318.988	369.621	331.539	280.143	317.556	399.918	323.671
A_14_P133577	1	102877411	102877470	251.042	291.296	257.441	267.767	224.671	266.457	327.918	275.084
A_14_P112785	1	102994091	102994150	481.211	544.551	622.335	573.86	472.902	519.582	731.816	554.497
A_14_P111393	1	103055306	103055365	293.406	358.155	346.621	361.717	259.171	320.957	355.332	378.45
A_14_P119157	1	103167106	103167165	352.559	363.345	438.69	353.859	316.781	345.183	538.546	387.731
A_14_P127575	1	103199308	103199367	426.13	486.595	484.907	461.967	365.616	420.47	559.457	472.762
A_14_P131952	1	103252262	103252321	276.906	318.188	337.385	328.172	256.973	291.935	430.687	333.013
A_14_P137465	1	103285878	103285936	532.74	516.521	803.295	493.615	559.702	491.516	733.765	391.314
A_14_P201607	1	103286594	103286639	454.98	446.609	545.949	443.674	451.152	417.935	660.363	431.418
A_14_P127281	1	103458508	103458567	296.315	315.53	398.06	328.822	253.574	298.735	383.765	321.714
A_14_P200815	1	103799708	103799767	468.325	531.16	615.204	561.216	492.902	541.613	1039.37	529.327
A_14_P127777	1	103808503	103808562	272.473	272.921	308.283	293.489	257.009	282.328	307.263	293.188
A_14_P126079	1	103810269	103810328	119.844	133.524	142.731	133.463	139.092	135.804	133.932	88.701
A_14_P118216	1	103836956	103837015	262.359	261.402	350.925	274.799	276.116	257.363	414.54	284.606
A_14_P130443	1	103875725	103875784	125.04	138.121	151.831	231.829	132.217	142.556	149.965	168.748
A_14_P106354	1	104009263	104009322	607.84	835.588	330.193	892.396	708.305	797.73	627.439	816.767
A_14_P120511	1	104019670	104019729	241.921	219.988	314.545	258.115	236.958	226.556	339.176	210.45
A_14_P124350	1	104156364	104156423	428.04	513.355	572.657	542.003	380.364	448.803	627.832	547.848
A_14_P136545	1	104443501	104443560	199.805	223.053	240.464	219.363	181.299	197.839	267.132	214.281
A_14_P128775	1	104564346	104564405	465.844	486.059	568.585	490.789	419.795	459.828	592.298	433.188
A_14_P107832	1	104696813	104696872	156.88	156.738	169.072	130.358	149.217	143.001	188.47	126.188
A_14_P128813	1	105012296	105012355	1869.67	1557.35	2113.66	1661.21	1802.03	1401.12	3643.13	1973.46
A_14_P131269	1	105258949	105259008	655.842	735.54	769.764	757.172	627.057	698.528	648.925	632.277
A_14_P108078	1	105402653	105402712	364.242	384.332	427.443	369.682	326.009	342.292	475.47	366.084
A_14_P101292	1	105688115	105688174	127.221	113.367	154.331	120.196	121.471	116.804	140.295	103.277
A_14_P104901	1	106053004	106053063	308.666	343.881	379.55	336.717	308.438	309.113	429.746	355.015
A_14_P135630	1	106334427	106334486	586.428	677.574	807.264	741.789	576.759	653.149	871.769	677.668
A_14_P137993	1	106506287	106506346	323.014	360.988	379.693	349.289	297.563	336.504	429.725	347.41
A_14_P130369	1	106647648	106647707	307.428	303.609	387.797	317.163	279.126	310.908	459.406	336.759
A_14_P109195	1	106778430	106778489	304.566	311.54	391.005	310.103	304.402	299.082	467.052	316.821
A_14_P134865	1	107005706	107005765	232.118	253.816	273.014	252.36	217.509	254.97	290.082	233.302
A_14_P120117	1	107214945	107215004	303.702	342.059	386.121	360.825	283.047	334.375	371.868	323.41
A_14_P123271	1	107313019	107313078	313.523	286.667	386.464	276.463	278.195	270.735	422.153	275.91
A_14_P126096	1	107369943	107370002	293.873	356.755	364.592	346.068	297.509	338.899	403.364	395.304
A_14_P137721	1	107394551	107394600	721.273	574.524	864.074	622.344	615.402	561.39	921.832	658.748
A_14_P108636	1	107415867	107415926	254.807	243.298	309.514	257.615	245.545	232.685	358.816	228.497
A_14_P125817	1	107454623	107454682	300.911	332.574	358.121	345.039	271.333	335.39	420.957	363.356
A_14_P136464	1	107495293	107495352	355.708	372.891	485.867	418.655	334.21	353.495	496.189	391.838
A_14_P111608	1	107579328	107579387	272.515	273.536	325.281	271.551	242.152	255.113	380.504	279.153
A_14_P105234	1	107663362	107663421	472.344	494.559	582.32	471.118	395.299	407.804	722.435	445.774
A_14_P107019	1	107736314	107736373	377.44	395.21	497.893	436.219	334.223	361.828	578.932	448.281
A_14_P139901	1	107826006	107826065	478.696	522.757	569.443	484.432	430.291	464.075	763.746	487.153
A_14_P131752	1	107943052	107943111	400.054	396.613	441.864	364.063	332.081	333.649	539.046	365.91
A_14_P123596	1	108003704	108003763	352.87	410.44	432.971	406.482	346.335	381.282	483.298	435.981
A_14_P105507	1	108064350	108064409	295.921	313.062	351.907	315.61	261.473	282.578	418.832	368.695
A_14_P108585	1	108129546	108129605	375.533	364.748	447.064	382.796	331.106	342.519	473.732	375.948
A_14_P127063	1	108217019	108217078	216.579	248.859	258.657	249.289	200.802	243.016	263.932	220.781
A_14_P135798	1	108296337	108296396	394.945	427.54	463.67	413.271	310.596	374.472	574.48	428.5
A_14_P136716	1	108391629	108391688	420.566	443.505	556.732	493.219	406.473	467.22	633.622	496.626
A_14_P114010	1	108415871	108415930	246.38	266.131	308.764	286.724	238.299	262.149	420.132	290.648
A_14_P108224	1	108436600	108436656	144.367	152.176	166.626	152.103	129.331	143.506	192.884	143.74
A_14_P100789	1	108473284	108473343	207.867	215.363	265.231	213.963	211.692	217.31	240.582	192.302
A_14_P131566	1	108591277	108591336	457.551	453.136	530.031	439.096	407.678	410.563	707.082	459.918
A_14_P102900	1	108858185	108858244	481.24	479.188	624.228	484.789	457.169	437.916	753.903	494.552
A_14_P128200	1	108909358	108909417	346.742	343.394	414.831	323.996	300.678	300.701	446.194	328.05
A_14_P130140	1	108950717	108950776	347.547	394.988	396.264	388.99	295.973	357.292	395.261	346.695
A_14_P117466	1	108977196	108977255	207.581	241.142	238.731	227.196	185.094	215.418	281.073	220.759
A_14_P132468	1	109002699	109002758	200.873	237.655	253.8	242.182	204.723	222.72	283.78	238.981
A_14_P124665	1	109023059	109023118	407.403	398.025	427.523	347.793	416.983	391.665	484.432	323.014
A_14_P136387	1	109063776	109063835	401.873	529.421	526.212	520.517	337.809	419.927	449.229	484.74
A_14_P116181	1	109091416	109091475	288.773	295.207	352.616	319.563	258.509	282.72	405.439	323.195
A_14_P113357	1	109111702	109111760	300.487	321.631	372.626	308.758	275.471	301.183	420.401	314.843
A_14_P109948	1	109151647	109151706	389.45	333.988	401.371	309.86	307.18	272.001	491.903	337.945
A_14_P120217	1	109157817	109157876	206.992	212.113	226.835	205.039	186.047	176.31	289.065	203.681
A_14_P132264	1	109184487	109184546	384.2013333	323.272	478.9873333	334.1353333	359.4696667	306.825	515.4963333	322.7886667
A_14_P113831	1	109191259	109191318	369.211	350.926	440.579	345.377	353.325	329.764	490.717	376.058
A_14_P109994	1	109241185	109241244	437.373	437.121	547.971	428.758	377.057	379.252	572.965	395.081
A_14_P130865	1	109275738	109275797	409.202	382.167	415.557	328.068	360.883	341.927	500.366	365.222
A_14_P129182	1	109351155	109351199	922.653	649.108	1046.48	694.253	870.079	616.697	1406	815.018
A_14_P136005	1	109432543	109432602	200.737	191.809	264.064	208.796	195.609	180.183	299.499	207.681
A_14_P132640	1	109452690	109452738	225.106	196.188	279.247	198.344	203.023	184.149	339.677	203.878
A_14_P115528	1	109455502	109455557	330.44	318.729	409.109	324.965	305.144	298.665	525.926	332.356
A_14_P112201	1	109457764	109457823	459.952	438.845	533.626	427.275	409.299	410.804	673.332	412.445
A_14_P113715	1	109478671	109478729	209.359	197.402	233.443	209.467	190.795	195.685	223.746	165.326
A_14_P132796	1	109491680	109491739	248.773	263.84	305.358	250.834	231.402	233.837	451.832	239.588
A_14_P119967	1	109530324	109530381	692.237	604.738	912.316	689.275	704.587	609.89	1036.69	849.949
A_14_P131241	1	109535127	109535177	386.427	366.565	537.585	369.396	356.831	323.899	641.47	356.188
A_14_P120395	1	109568373	109568432	294.666	307.381	368.495	305.396	294.235	308.216	461.918	339.947
A_14_P125571	1	109590880	109590939	455.873	421.221	617.871	451.646	428.831	405.756	717.965	442.848
A_14_P115494	1	109634367	109634426	292.702	222.381	344.316	232.689	279.081	227.935	341.582	230.695
A_14_P113393	1	109667729	109667784	432.35	404.526	469.419	397.172	360.602	355.709	603.81	435.677
A_14_P129961	1	109735314	109735372	293.292	255.618	427.523	295.103	263.161	238.632	545.517	262.092
A_14_P129973	1	109742170	109742214	536.673	448.988	627.407	423.682	452.259	408.078	794.332	477.981
A_14_P105170	1	109751227	109751286	553.063	491.827	723.879	487.358	413.652	411.97	741.332	495.981
A_14_P106668	1	109796031	109796090	488.911	451.436	509.187	412.511	457.18	390.556	949.918	569.326
A_14_P121787	1	109828550	109828609	152.542	147.796	212.902	150.689	143.748	138.88	259.301	144.981
A_14_P119691	1	109860960	109861014	345.463	346.229	405.997	341.829	301.152	320.435	464.203	303.11
A_14_P107966	1	109879691	109879746	371.221	338.505	467.242	344.026	348.081	334.935	527.884	357.119
A_14_P134194	1	109912570	109912626	311.14	289.321	400.728	281.396	288.973	275.613	458.655	271.175
A_14_P109627	1	109928021	109928073	717.256	587.919	825.572	586.05	569.081	555.756	901.772	613.861
A_14_P110581	1	109944351	109944401	351.38	403.595	911.316	406.517	311.436	407.08	503.932	426.281
A_14_P134983	1	109972858	109972917	246.273	237.988	262.907	218.86	214.569	201.316	344.999	240.203
A_14_P109485	1	109991537	109991596	398.406	337.888	482.212	343.517	362.795	326.542	649.832	344.918
A_14_P135208	1	109993121	109993180	363.237	347.845	405.483	327.646	363.762	346.509	410.632	264.548
A_14_P109623	1	109994285	109994337	461.117	406.613	538.341	398.627	409.308	390.055	661.099	409.981
A_14_P103627	1	110006808	110006852	954.373	707.855	1095.08	678.677	809.473	620.256	1618.74	722.512
A_14_P118987	1	110011341	110011400	287.916	291.417	326.523	269.93	235.057	262.563	346.813	256.685
A_14_P201862	1	110017752	110017811	504.256	401.954	603.664	375.196	427.002	342.749	684.524	336.635
A_14_P123119	1	110166371	110166423	316.106	290.155	390.134	314.303	279.402	295.43	444.457	268.075
A_14_P112480	1	110174681	110174734	209.506	186.755	259.109	182.206	180.652	167.756	273.132	183.114
A_14_P103968	1	110176552	110176608	218.202	228.238	273.431	228.104	191.402	219.756	324.975	206.231
A_14_P100333	1	110259062	110259114	541.873	478.388	609.397	429.396	461.919	410.839	749.16	387.981
A_14_P139122	1	110274606	110274665	301.523	275.631	356.312	269.864	287.469	264.316	425.332	278.981
A_14_P113129	1	110314636	110314695	328.64	352.021	411.419	335.137	277.652	308.691	431.78	344.153
A_14_P200027	1	110321159	110321218	245.739	227.609	304.631	220.563	221.092	199.632	356.011	214.088
A_14_P102148	1	110398895	110398954	252.711	285.801	337.902	268.068	256.333	260.908	380.475	256.517
A_14_P110160	1	110453999	110454052	530.559	451.667	667.73	454.551	459.642	431.109	801.47	469.981
A_14_P132740	1	110467601	110467653	358.635	330.988	436.936	334.724	316.402	317.328	585.832	373.348
A_14_P107172	1	110487857	110487916	296.625	304.581	435.626	367.793	291.37	311.02	461.091	347.257
A_14_P132139	1	110557062	110557121	403.273	400.888	487.661	418.62	351.299	349.149	616.036	412.129
A_14_P110423	1	110600047	110600106	167.418	180.246	246.695	157.103	144.885	145.046	187.539	154.705
A_14_P137311	1	110618497	110618556	441.054	432.988	771.902	462.172	403.869	426.049	518.796	420.16
A_14_P120166	1	110656019	110656078	311.67	333.022	514.531	336.096	288.846	307.334	412.368	323.088
A_14_P104503	1	110706867	110706926	186.366	191.655	277.164	176.796	170.882	161.469	201.953	148.947
A_14_P139258	1	110771917	110771970	677.601	640.471	1449.58	585.896	586.126	544.425	1155	570.381
A_14_P127085	1	110798242	110798301	591.221	531.298	1423.51	563.928	513.609	490.08	952.665	542.414
A_14_P127347	1	110858061	110858120	392.428	371.954	911.621	417.467	348.85	363.977	498.504	373.567
A_14_P118951	1	110882640	110882699	459.44	408.188	1006.63	389.551	413.328	378.668	654.332	379.325
A_14_P136088	1	110926324	110926383	142.406	120.255	230.728	113.967	133.781	121.425	210.011	113.838
A_14_P200644	1	110927272	110927331	385.096	425.343	918.04	405.137	351.208	382.02	541.363	393.387
A_14_P128107	1	111105592	111105651	192.497	177.333	231.023	122.489	166.366	151.649	273.194	178.119
A_14_P103836	1	111152459	111152513	359.44	368.188	740.664	353.329	332.816	341.252	474.091	371.36
A_14_P120897	1	111207591	111207650	228.38	260.452	521.264	277.717	230.161	252.39	269.258	244.351
A_14_P201697	1	111212367	111212426	317.573	318.055	653.73	319.344	283.438	313.792	476.572	323.941
A_14_P107364	1	111373468	111373527	359.699	395.099	769.949	385.6	338.545	348.649	431.591	363.648
A_14_P120283	1	111386122	111386181	370.118	325.091	785.971	325.482	334.886	283.988	531.863	301.825
A_14_P114718	1	111398178	111398237	173.676	174.504	325.316	162.275	164.545	164.828	221.189	168.374
A_14_P131085	1	111398311	111398366	348.945	314.126	728.171	337.34	327.126	311.183	526.601	335.25
A_14_P129737	1	111429533	111429592	216.463	202.712	451.514	223.834	212.54	197.183	341.165	208.414
A_14_P112090	1	111452159	111452210	449.311	348.873	918.73	357.137	412.866	353.256	594.032	401.148
A_14_P112006	1	111454296	111454352	351.428	310.195	656.247	300.517	317.781	299.77	406.232	257.581
A_14_P139022	1	111484451	111484499	345.773	343.298	708.943	353.11	296.116	323.828	495.632	333.981
A_14_P136609	1	111494654	111494713	468.773	391.436	1023.76	410.865	391.152	391.935	618.539	381.084
A_14_P111317	1	111565201	111565260	238.106	247.321	489.833	250.31	215.809	217.371	356.832	254.052
A_14_P100450	1	111569011	111569070	325.906	341.055	690.074	325.93	300.702	301.216	469.816	336.981
A_14_P129803	1	111603205	111603264	353.523	338.988	825.077	337.646	390.769	322.649	507.091	346.291
A_14_P132649	1	111668956	111669015	317.14	350.921	598.407	323.825	265.678	284.494	455.677	379.291
A_14_P132998	1	111676271	111676329	385.739	367.54	709.664	382.996	328.069	353.516	440.073	344.611
A_14_P133244	1	111699352	111699411	477.042	461.834	1053.3	482.575	427.517	437.303	651.406	464.129
A_14_P116647	1	111715536	111715595	238.256	281.091	510.514	289.753	227.092	276.666	270.702	254.092
A_14_P100057	1	111733105	111733164	261.359	257.229	515.11	220.319	241.069	216.607	387.78	227.188
A_14_P137833	1	111744419	111744473	209.202	228.309	455.193	232.753	219.436	220.321	306.799	248.614
A_14_P117121	1	111757935	111757987	257.64	227.188	555.731	220.896	243.144	216.826	327.511	201.91
A_14_P200028	1	111758625	111758678	353.257	286.117	686.653	283.192	309.369	267.149	523.47	305.05
A_14_P127616	1	111792782	111792841	238.023	207.059	450.844	209.296	214.291	196.149	279.332	237.222
A_14_P127026	1	111877546	111877605	426.594	374.488	604.454	335.31	379.057	373.287	465.298	324.119
A_14_P128262	1	111922362	111922421	446.635	418.643	757.902	410.586	400.723	365.328	565.532	367.541
A_14_P128424	1	111967126	111967182	550.67	546.85	769.943	534.289	504.302	495.716	716.539	555.912
A_14_P138046	1	111991187	111991246	376.542	415.603	656.538	390.477	335.126	347.115	500.16	380.119
A_14_P114738	1	112011095	112011154	349.254	334.136	606.443	343.682	305.469	303.649	492.832	313.124
A_14_P104103	1	112017184	112017243	428.083	451.954	726.949	450.266	386.683	397.899	549.106	450.304
A_14_P134410	1	112078701	112078760	217.237	213.881	242.699	173.831	194.473	169.828	257.965	193.448
A_14_P131937	1	112132491	112132550	369.187	321.609	613.608	323.084	345.144	305.278	508.332	335.101
A_14_P117635	1	112211747	112211806	612.45	582.117	1160.45	595.862	560.581	513.685	951.091	581.809
A_14_P132690	1	112243491	112243547	628.635	561.333	888.577	549.24	194.121	511.555	295.962	512.685
A_14_P100725	1	112345631	112345690	451.902	409.472	778.667	415.251	415.469	388.582	731.975	424.16
A_14_P117226	1	112557773	112557832	312.987	275.095	542.131	276.563	279.885	246.839	381.144	263.012
A_14_P116184	1	112653213	112653272	275.356	273.655	519.197	321.696	266.527	282.243	454.865	318.048
A_14_P133085	1	112690279	112690338	245.321	179.956	381.764	181.396	233.866	166.613	386.546	191.731
A_14_P133721	1	112713040	112713099	165.515	206.343	243.04	203.034	146.995	173.705	226.813	192.018
A_14_P107219	1	112717534	112717581	238.706	268.321	383.364	259.163	235.71	270.418	310.299	284.181
A_14_P133471	1	112743622	112743681	331.806	336.088	574.835	350.717	302.023	328.804	448.063	317.596
A_14_P126773	1	112775703	112775762	397.094	338.631	664.727	338.081	357.152	320.185	525.199	334.448
A_14_P118909	1	112778728	112778787	411.023	383.202	802.247	441.793	399.402	390.006	656.439	381.945
A_14_P130175	1	112810635	112810694	276.329	281.395	444.931	279.696	261.531	263.536	303.739	270.537
A_14_P131264	1	112833037	112833096	621.625	498.729	832.109	482.965	465.081	438.185	855.194	529.429
A_14_P134475	1	112865476	112865535	199.394	201.85	364.247	226.413	211.802	209.282	292.409	212.981
A_14_P110412	1	112889934	112889993	404.152	393.057	646.902	360.103	351.499	352.278	445.539	315.671
A_14_P102485	1	112929328	112929372	527.406	595.255	895.667	638.735	631.522	604.069	917.366	582.74
A_14_P137826	1	112931602	112931661	349.428	281.264	562.73	274.862	322.772	269.223	460.87	270.404
A_14_P130887	1	112954721	112954780	546.117	502.363	949.925	523.896	467.471	483.494	712.3	510.723
A_14_P120722	1	112956674	112956733	618.94	555.055	1063.76	584.929	537.499	514.084	915.642	568.809
A_14_P106127	1	112958878	112958937	331.359	328.436	589.385	353.827	325.643	344.597	498.78	339.119
[truncated: 40,464 more rows]
